# Supplementary material for: Interruption of an MSH4 homolog blocks meiosis in metaphase I and eliminates spore formation in Pleurotus ostreatus
Source: PLoS One. 2020 Nov 4;15(11):e0241749. doi: 10.1371/journal.pone.0241749 (PMC7641404; doi:10.1371/journal.pone.0241749)
Supplement: S1 File — Sequence of the poMSH4 region of the WT P. ostreatus strain (Sp+hap2). (GBK) [file pone.0241749.s009.gbk]

LOCUS       MSH4_region_PC15     51027 bp    DNA     linear   UNA 
FEATURES             Location/Qualifiers
     gene            1..2738
                     /Name="jgi.p|PleosPC15_2|154934"
                     /portal_id="PleosPC15_2"
                     /protein_id="154934"
                     /gene="Leukotriene A-4 hydrolase/aminopeptidase"
     gene            complement(2844..3716)
                     /Name="jgi.p|PleosPC15_2|13029"
                     /portal_id="PleosPC15_2"
                     /protein_id="13029"
     gene            complement(3712..4257)
                     /Name="jgi.p|PleosPC15_2|24230"
                     /portal_id="PleosPC15_2"
                     /protein_id="24230"
                     /gene="ArfGap"
     gene            4412..5484
                     /Name="jgi.p|PleosPC15_2|1101247"
                     /portal_id="PleosPC15_2"
                     /protein_id="1101247"
                     /gene="GET complex subunit GET2"
     gene            complement(5576..6318)
                     /Name="jgi.p|PleosPC15_2|1092050"
                     /portal_id="PleosPC15_2"
                     /protein_id="1092050"
     gene            6424..8887
                     /Name="jgi.p|PleosPC15_2|172873"
                     /portal_id="PleosPC15_2"
                     /protein_id="172873"
                     /gene="YL1 nuclear protein"
     gene            8973..12836
					 /Name="jgi.p|PleosPC15_2|1101251"
                     /portal_id="PleosPC15_2"
                     /protein_id="1101251"
                     /gene="poMSH4"
	 mRNA			 join(8973..9272,9336..9546,9599..9671,9726..9920,
					 9971..10041,10094..10132,10184..10272,10322..10555,
					 10607..10648,10697..10933,10984..11042,11088..11154,
					 11202..11247,11301..11312,11368..11509,11564..11571,
					 11629..11716,11772..11872,11926..12038,12090..12109,
					 12166..12216,12267..12285,12332..12372,12426..12463,
					 12519..12667,12726..12836)
					 /gene="poMSH4"
					 /product="poMSH4"
     CDS             join(8973..9272,9336..9546,9599..9671,9726..9920,
					 9971..10041,10094..10132,10184..10272,10322..10555,
					 10607..10648,10697..10933,10984..11042,11088..11154,
					 11202..11247,11301..11312,11368..11509,11564..11571,
					 11629..11716,11772..11872,11926..12038,12090..12109,
					 12166..12216,12267..12285,12332..12372,12426..12463,
					 12519..12667,12726..12836)
					 /codon_start=1
					 /product="poMSH4"
                     /protein_id="1101251"
					 /translation="MQASRPTTVSLSSFAYTTDHLQRFGTTSDPTRLQSS
					 RPQTGRPLTGRPQTGRPQTGRPQTAVSIRHEGSYVIALIEGRGVAREVGL
					 AALDKDTGKVVLVQLADCQTYVKTLHQMHLHTPSTILLPDTFISGAGPHG
					 QPAPGASLLVEYIREEFPYVQLEPIGRKFWNEAGGLEFIGQLCVDDDERT
					 ATMLAVSTKYYALSATCALFKYAEIKMNARFASRSLRIRYVPIEGTLMID
					 PDTVRNLELVASLTHKKSTHSLFGVLNHTYTAMAARLLRANILSPVTVQD
					 AINARLDFVEELICCEDKFTDIRDALKAFKKMDFDKLVASLAVSEARPVS
					 TGKSAAARISHMLDLRTAIQSIPVLAQALSGGHCHLMQIMHHMLTDDRLA
					 HIEGLVCSHLNDDTSLSKTGIAAVNARVYALKANKNHLLDVARETYKENV
					 GDIYQLNRSLSEVHSLSLSLVYQETGFVFALKKDDLMGELPSGFINASIK
					 RGSWYFSSMELKKMNARMKDALDETLLLSDRIIQELLDGILEDVGVLYKA
					 SEAIALIDMLWSFTHFSIIHNCVRPEFTGTLAVKSGRHPILQLVQPAGSL
					 VANDIYCDDSSHFQIIQGLNMSGKSTYLQQVGLLVIVALNGCFIPAEYGS
					 FRVHDCLLSRLSNNDDMEKSLSTFGSEMATSTMILGMSTSQSLVLVDELG
					 RGTSPQEGVGIAHAIAEGLIKQKCLTFFTTHFSELAQTLSKAPGVVNLHL
					 SVQKQPSSSFGLNFMYRITDGPLEKHEHYGLQLAMLADFPKDLIDKGSQV
					 AQNLDELYSQSSDHSSSSKIIAQRQALLRLQIQLKQAFQHSSLPQEELVE
					 YLRRFQVHLAKLFVM"
     C5xC6           complement(13893..15872)
                     /Name="jgi.p|PleosPC15_2|1037294"
                     /portal_id="PleosPC15_2"
                     /protein_id="1037294"
                     /label="Orf containing CxC5/CxC6 motif"
     LTR_gypsy_1     21645..22039
     gene            22155..24923
                     /Name="jgi.p|PleosPC15_2|1101253"
                     /portal_id="PleosPC15_2"
                     /protein_id="1101253"
     LTR_copia_1     complement(23477..24133)
     copia_1         25088..30951
     LTR_copia_1     25088..25734
     LTR_copia_1     30394..30951
     LTR_copia_1     complement(30949..31418)
     LTR_gypsy_1     31416..32027
     gene            35636..41869
                     /Name="jgi.p|PleosPC15_2|1095875"
                     /portal_id="PleosPC15_2"
                     /protein_id="1095875"
                     /gene="Tyrosine phosphatase"
     gene            41799..44029
                     /Name="jgi.p|PleosPC15_2|1074679"
                     /portal_id="PleosPC15_2"
                     /protein_id="1074679"
     gene            complement(44238..48209)
                     /Name="jgi.p|PleosPC15_2|154946"
                     /portal_id="PleosPC15_2"
                     /protein_id="154946"
                     /gene="RNA-Dependent RNA Polymerase"
     gene            49028..51027
                     /Name="jgi.p|PleosPC15_2|38231"
                     /portal_id="PleosPC15_2"
                     /protein_id="38231"
                     /gene="Phosphatidylserine decarboxylase"
ORIGIN
        1 ATGTCGGATC CAACAACACA AACCAATTAT CTTCAGGCCG CAACTACTCA TGTCGCCTTC
       61 GATTGGACGG TAGACTTCCG GAAACAGATC ATCTCCGGAT CAGCGACGCA TACTGTAGAG
      121 ATCAAGGAGA GTGGCGTAAA GGAAGTGAGG TGGGTAGTTT CCGCCTTGTT CCTATTCTTT
      181 CCTTTGATTG AATACTCGCG CAACGACGCA GCTTCGACAC TGCAGACCTT GATCTTCATG
      241 GAGTTCAGGT TGATGGGAAT GATTCCGCCG TACGTTCTCC AATAGCCCCG ATTCAAGGCG
      301 CAGGACCTTA GTTGACATGT TGATACTTGA CAGTACGAAT TGAAAGCAAG GCATGTGGTT
      361 ATGGGATCTG CCCTCCACGT CCCACTGCCC GCAGGATTAA GGGTTGGCGC GACGGTGAAA
      421 GTCAAAGTAT CGTATGCCAC GACAGAGGCC TGTACTGCTC TGCAGTGGTT AGACAAAGAG
      481 TATGTCTGGC TTGATCAGGG TGGCCGAAGA AAGAATTTAC AACGATTGCA CTCAGGCAAA
      541 CTCAAGGGAA GACGTTCCCT TATCTGTTCA GCCAGTGCCA ACCCATATAC GCCCGCGCTC
      601 TAGCACCAAT ACAAGGTGGG CTATAACAAT TGGATTGTAT CTATAGCAGC TGATCAAGCA
      661 GCGTAGATAC ACCATCCGTA AAAATCGTGA GAAGCAAAGT TTCGGTTGAT TGTGGGGCTG
      721 ACGTTGGACT AACGGCATCA AAATGAATTG GACGTAGACG TATTCGGCCA GTGTATCTTG
      781 CGTCCTCCCC GTCCTCCTTT CGGCCATCCG TCAATCTCCT CCTTCTGATG GACCGGCTCA
      841 CGATGGAAAG GAAATAGGGA AAGATGTTGT CACATATACA TACGAACAAG CAAGTCGTGC
      901 AGTCATCTCA GTCTCGAACC CTGAATACTC ACAGTGATCC CCTTGCTTTG TTTTCTAGCC
      961 CGTTCCCATA CCTTCCTACC TAATTGCCAT CGCTTGCGGG GATGTAAGAT ACAAGCCTTT
     1021 CCCTCCGCCT GATGGCAAGA CGTGGAAGAG CGGTATCTGG GCAGAGCCTG CGATGATCGA
     1081 TGCTGCGTAT TGGGAATTCA GCGCTGATAC CAACGAGTGA AGTATTCGAT ACATAGCCGA
     1141 GACAATCGCC TGACGTACCA TTCAATCAGT TTCCTAGCGG CGGAAGAAGC CATCGTCACG
     1201 CCATACAGGT TCGGCGTTTA TGACCTCCTT GTCTTACCGC CATCATTCCC CTATGGAGGC
     1261 ATGGTGTGTC ACCGTTCTGT GTATTTTGCG TTGTACGCAT AGCTCACTTT TTCTAGGAAA
     1321 ATGCTTGCCT GACCTTCCTA ACGCCTAGTA AGTACACCTG TCTTTTTTTG ACATAGTCGC
     1381 TAATCCCGCT ATTAGCTTTG CTTACTGGCG ATCGAACCCT TGTGGACGTT GTTGTTCATG
     1441 AACTCACACA CTCATGGTTC GGGAACGGAG TAACGTGGGT CTCAAGTTTA TTACATTGTT
     1501 CATGCTACTT CTGATTCCAC GGGGGCATCC ATTAGGCACG CACATGCCTC CCACTTCTGG
     1561 CTGAATGAAG GATGGACAAC GTACATTGAG CGCGTGCTGC AGGAAAAGTT GCACTCCCCT
     1621 GCCCACCGAG GGTTTTCCTT CTTGATCGGC TCAAAGGCAT TGACCGATGC TCTGAAAGGA
     1681 TATCAAGATC GCCCGAAATA CCAGCGGCTG ATGATTGACT TTGAACGTGG CGAGGACCCC
     1741 GATGATGCAT ACAGTAGCAT CCCCTACGAG AAAGGAGCCA ACCTGATACT TCATCTTGGT
     1801 AGGAGCATCG TCCTACCCCT TCTGTTGCTC TAATGTCGCT CTACAGAACG TACCGTCGGA
     1861 GGCTTAGATG TATTCCTGCC CTACGTCAAG GATTATGTTA GCACGTTTCT CGGTAAAAGC
     1921 ATCACGACGG AACAATGGAA GGCACACCTC TTCGGGTACT ACGAGAAGCA CGGCGGACCG
     1981 GACAAGATCA AGGCTCTGGA GAGCGTGGAC TGGGAGGTAC TGTGCCTTAA TTATTTGTCC
     2041 AACATTCATC GATCGAGATT ATACTAGGCT TGGTTACACG GCGAAGGTAC CACACTCCCG
     2101 GTCGACATGC AATATGATAT GTCATTGGCG GACAAGGCAT ACGTACTTGC GGAAAGATGG
     2161 GACAAAGCCC GCGAAACATC CGATATAGCC CAACTCGACT TCAAGGCCTC GGACCTGAAA
     2221 GACTTCGACT CGAATCAGAA AAGTCAGTCT TTGTCTTTTG AGTGCAACCG ATTGACGTTG
     2281 ACACTGACTG ATGAATGCCG CTTCGTCATT ACGTCAAGTT GTGTTCCTGG AGCGGCTGCA
     2341 GTCATATCCT CCCCTACCGG CCTCGCACCT GAAACATCTT GCGGTGTTGT ACGACTTATC
     2401 GGAAACTACC AACGCGGAGA TTCGACTGCG CTTTTACGAG GTTGTGCTGT CTGATGGCGA
     2461 TGGCGAATCT TCTGCGGCGA CTCACTTTGC TCCTGAGGCT GCGAAGTGGG TCGTGGGGGA
     2521 CGACGGTACC GGTGTTATCA AAGGCCGCAT GAAGTTCTGC CGACCCGTGT TCAAGGCTGT
     2581 GGCCAAAGTG GACAAGAAAC TTGCAGTGAA AACGTTTGAT GGCTCGAAGA CGGCCTTCCA
     2641 TCCGATTGCA AGGAAGCTGA TTGAAAAGGT CAGTTTCAGA ACGCACAATG GGGGCAACAT
     2701 CACTGATGTA TACGATGCAG GACCTCGGGC TCGCTTAAGG AGTAAAGTAG TTTCGCTTAA
     2761 AATGTATTTC TATAGACTGG ATGGGAAATA TAGAGGCTAC CACAGCTTGA AGGGTCTTCT
     2821 AATGCATAGG ATAATCTAGG TTACTTGAAC CCACCCCAGA GATCGCCAAA TACATCATCC
     2881 TTCTTTTGGG TATTCGTCGT GGTCGACGCG AAGGGGGTAC TGAATAAATC TCCACCGGGG
     2941 TTTGGAGCGG CAGAACCAGC CCAGACATTG TTGGTATTGG CGAGGGGATT CACAGCGAAC
     3001 CCTGTTTGCG CGGGTGCCGG GCCAGGATTT CCCCAGAGAT TGTTCTGAGA TGGGGCAGCT
     3061 GGGGCAGCCC ATCCAGAGTT CACGCCCCAC ATTCCGGCCC CGTTCGACCC CATCATGCTT
     3121 GTGGTTTGTA CGAAACCTGG TTGTTGTGCG ACTGGCTGTT GTTGCTGTTG AGGAGTCCCC
     3181 CAAGGTGACG GAGTGAACGA CGACGTAGCT TGTGGATTAA ATGCAGGAGT GGCGGCAGGC
     3241 GCTGCGGGGC TAGAAAATAA CGACAGGATA TCGGATTTTA CGTCTTTCTT AGGCTGCGCG
     3301 GACTGGCCTG ACGAGGTAGC CGTGGGGGAA GGTGCGTGGA AATCCAATGT AAAGAGGTCA
     3361 TTCTGGGGCT GTGGTGGTGG GGCTGGCTGA GCGGGTGCAG AAGGTGTAAC AGGATGCGTT
     3421 TGCGGGGGAG CTATGGAACG GGCCGGCTGA TTCATATGGC TCGCAGACAA TAGTTGATGA
     3481 CCTCCAGGCT GCCGCAGGGT GATGGTTGGG TTGGTAGCGA CGGCATGGCG ATTAGTGATA
     3541 CTGGCTGAAG TACGATGGCT GGGGCTGGCA GTCCGTATGG GGAAGGTAGG TGGTGGCGCA
     3601 GCGGCGGGGG CTGGAGCACC GCCGTCTAGA GTCGAGGGAT CTCGTGGTGG CGGACCTTCC
     3661 ATGGCCCACC TCCTTGATTC ATACTTCGAT CTAATGAACG ACTCCATCTT GCTAAGAGGT
     3721 GAGGTCAAAC ACAGGTAAGG GTAAGGCGCA GAAATGGGTA TGTTCAACAT ACTGATCAGG
     3781 TGGTATGTGT CCAGCCTTAA GGTGTGCTTC CCAGTATAAG TTAGCACGGT GATTGCCCCA
     3841 TTTCTGAATC GACTGAGTAA CACAGTTCAG TGCGTTGATT GTCAGTGAGT AGTAGAGAAA
     3901 GCAAACCTCC ATCTGCTCAG GCGTCCATAC ATCCAAATCG ACAGACTTGA CTTTGCTGAT
     3961 ATGGGTGCCC ATTCCGCGAT GAATTCCTGA GCATCGGATA CAGAGGAAGA CGCCACTGAT
     4021 CAACGTTTGT TGAGTAAGAT GCCATAGTAT GCTTCTGCCG CATGTCCTCA CAGATTCCAG
     4081 GAGGCCCAAC GGGGATCTAA ACGCGACCAG CTGAGAAAAC AACACGAGGG TCGTTGGAGG
     4141 CGGTGTGTAC GCACCATTTC GCTTGCAGTC GGCACATACT TTATTTTCGG GCTGCTTGAC
     4201 GAGCTCTCTC AAGGTCTTGG TGAATCGCTC GGTTGTTGCT TTATCCTGCC TCGACATGGT
     4261 GCAGTGAAGG TGACGGTCAA GAATTTGAGC GACAGTTCCA TTTACGTGCA GTGTCTATTT
     4321 GGCAAAAGCT GTAAGAATCA ATACTATGCA CAGCCACCAT GTCCAAGTCG CATCCACGTT
     4381 GATCAATCCA CGTCGTTCCA CACCAAAAAA CATGTCTGCA GCAGCCCGAG CAGAAGCGCG
     4441 ACGGAAGGCC ATTCTCAGCA GAGGAGGTGA CCGCTTGGCG AAGCTCACTA CCTCTGCCAG
     4501 AGGAGAAGAC GGGTCAAGTT ACCTGAACAC CGGTTCGTCG TTCTCTCCAG TCCAAGCCTC
     4561 GCCGTTGACT GATGAGAGGC AGATGCACCT GCATCAAATT CCAGGGCTTT CGTTGGAGAT
     4621 GAGAGTATCA TGCCTACACC TCCAGCTCGC ACATCCCCTT CTCCGCACCT TCCTGCCGAC
     4681 GCGTTCGTTG CGCCGAACGT CGATCCTTCC GTATGGTCAC AGGAGCAGCA GGCTCAGCTT
     4741 CTGCAAGCCC TCATGGGTGG GATGCCTGGG CCCGGTCAAT TCCCAGGGAT GGTACCCCCG
     4801 ATTCAAGGAG ACATTCCGCC TACACCGCCA GACGACCCTT TCGCTACCAT GATGGCGTCT
     4861 CTGCAACAGC AATCGCATCC ACAGGCTCAA GCCACCGGAA AGGCACCCGC GGTAAATGCT
     4921 CCCCCCTCGC GCTTGCAAAA AGTTATGCCG TTCGTTCACT TGGGTGCAAT GTGGCTGCTT
     4981 CTCGGTTACT TTGTCCTCTA CAAGGAACCC GAGCTCTTCC AGGAGAGGGC ACACTTGACG
     5041 CAGGCTGTTA GCCTACAGAG CAGGTGGTCA GAGCTTATCC ACGCCCCCAG TGTTGCGGGC
     5101 GCTTGGGGGA TCACCTTGGT GGTATGTGTT CCGGCTTTGC ATTATTATTA TAACTGTTTC
     5161 AACTTAACGT CTATGTAGCC ATTTTTCTGG GCCTTCACAA CGATTCAGAT AGTGCTTCAT
     5221 TCGATGAGGA TATTGTCAGG TTTCGTGAGT AACGCCCACT GCTGTCGACT TCTCAGCTTG
     5281 ACAATCCTTT CGCTCTCATA GGATGCCGTG CAGCCGCCAA TGCTATTATC GTTGGCGCTC
     5341 CCTCATCTTC CTCCTACCAT TACGTCTGTA GTAGTCAACG GCATGAAGTA CATGCAGATG
     5401 GCATCTTTGT TTTTGGACGA TATTGCTGGA CTGATAGTAG GGATAGGGTT TTTGATCTTC
     5461 TTTTCGAATT TATTCACGCA GTAGTGCATG TCATCGACTG TGCGTACCTA CCTGTATTAC
     5521 TCAATACAGT CTTCTGCGTT TGACATGGTC GGTTGCGTGG GTTCTGGCGT TGCGCGGATA
     5581 TCCGTAGAGT TATGAAGACT AAGCTAAGCA TTCGCAGATA CAGATTCAGC AGCTGGTGGT
     5641 GGGTCTTGGG GAGTTGCTGG TGCGGAACCC TCGACCTTCG TGGATGTATC CTGTCCTTGT
     5701 CGCGCTCTGA ATGCGGCTAG CGAAGGCAGA GGTTTCGGTG AAGCCTCCAC CGGTTCGGGT
     5761 GCACGCTCTT CTCCGCGTAG AAGCGGAGAG CCAGTGGCCG CACTCTCTTC CTTCCACGCG
     5821 AACCATGACC TCGCCCCAGC AGTATCCATT AACTCTCGGA CAATCGTTGT TGACCACTTG
     5881 CCATGCAGGT CAAGGGTCTG TGCCTGTCCA TTGGCTACCA CAGGTAGAGT TGGTCAGGGT
     5941 ATTCGCACAT ATGTAAATGG TGAAGAACGT ACTGAAGCGC AATTCGAGCT CAGGTTTCCA
     6001 TGCTTCTTTG ATAGTCTTTG GAACCTTTTC GACTTCAATG TCCAGTGTCG GGTTCGCCCA
     6061 TCGAATACGA GGGAGCTCTT CCTTCAGAAA ATGACTAGTG TAGAGCATGA TGAGCTGCGG
     6121 TGACTGGAAG TGAACGAATG CTACAACGTA CCGCGCGCCG AAGTGATCGT TTTTTGAGGC
     6181 TAAGGTGAGC TTGATGCTTT GTAGGTTGGA CAACTCTAGC CGTGGCGAAG CATTGAGGTT
     6241 GGCGAGTATT TTAGAGAGCC GTGAAGGACC GGGTATTGTC TTGGGTTTAC GCGCCATGGT
     6301 TGTCGGAGAC TCGGATGCCC ACTACTGAGA GATTCCGCGT TCGGTTGTTG ACGACTGTTG
     6361 GGCTTGTGCT TAGGGGCGCA TTTGACTCCG AACAAGTCCC ATACAACTCA ATCTATACCT
     6421 CCCATGGCCG ATGAAGGGCC CACAGAGTTC CTCGCGACGC GTCGCTCCAA GCGGTCGACC
     6481 GCAGGCAACA GGTATGCGAT CATAATTACT GTTGCTAGAG CTCGAAATAA CAACGAGGCG
     6541 TGGATAAAGA ATGGAGATGG CATTAGCAGA AATGGGCATT GATGATTTCT CGAAGGACCA
     6601 AGATGACGAC CGGGATTTTC ATGTAGAGAA GGGTTAGTAG ACACTCTTTC GCCTCACTCG
     6661 TCAGTGGTCT GAACCTTGGT CGATTTCTTC ACAGACGAAG AGGATATATT CGAGTCTGAT
     6721 TTCGACAGTA CAGACGAGGA AGCACCTCAG ACTGGAGTCG AAGCAGGCGA ACAACTTGTA
     6781 GAAGAGGAGG AAAAGAGAGC CAGGAAGGTG GGCTCCCCCT CCTACTCCAT TCATCTTATA
     6841 TTAAATGATA TCATAAGCTC GTCAAATCTC GTTTGGAGAA AGCCACGGCG GCGGCGCACG
     6901 AAAGACAGAA GGCGACATTT GAACCTGACA AGTCAACCAA GGCTACTACA TCCAAGAAGC
     6961 TAAAACCGAA GCCGAAACTG AGACGGGTCT CTTTGGGGGT CGTGGTAGAT GCGGAGACAG
     7021 GCGAAGTGCT CCAGGGAGAG GAAATCCCAG CATCTTCCAT AGCAGGGGAG CGAAAGAGCA
     7081 AACGCCGACA CACGATATTG AATACGTCTG CCACGGTCTC GAGGCTCAAG CTTGAGGAGG
     7141 AGAAACGGGT GCGTAGTGTG TTCAAGTTCG TTCACCTCAA GTTGATTTAC AATAATTAAT
     7201 ACACATAGGC CTCAGCCCCG AGGAAGAGCA AAGTCGAAGC TAAATCCTAC ACACAGGATG
     7261 AGCTGATTGC ACGAGCCCTG GATAACGAGG AGGGGAATAT AATTGAGCAT CGAAATTATC
     7321 TTCAATTGGA GGATGAGAAG AGGAAGCGGG CTCGAGTTGT CAGAACGGCT GTTTCTGGAC
     7381 CTTTACTCCG ATGGACGAGT CGTGTCGAAG AAGAGAAGGT CTTGGTGACT GTCCAGTCAA
     7441 TGACACCATC CACATCCACG TCGAGACTCG GCTACTCGTC AGCTCCGTAC TCCAACCCTT
     7501 CCTTGACGGC TGGACAGCCT CAGCCTCCCC AGCCCACCAG TACGTTTCCC TACGGCCAAT
     7561 ACCCCTACAC AGCGAACGTA TCATATAGCC AAGCAACGGC ACAGTCAACC CAGGATTACG
     7621 CTACTTCATT TCCCACCATG CCTTACCCAG GGTCTACGTC CTGGTATTCA TATCAACCTC
     7681 CTACTCCGCC AGCACCAGAG AAAACTACGA AGACTGTAGA ACAGGTCGAG AAAGTGACAA
     7741 AGTGCTACGT CGTCCACGAG ATAGCTCAAG GAAACGGTGC CGCCAAGCCT GGGTGGGCAG
     7801 ATACTATGGA AGCCATGTTT GGGGATCATG TACGCTGGCA AGACCTCAAA GTGTATTCTG
     7861 GGAGGAATAG GCCTTTAGGT GAGTCTTTAG CTCTGCCGTA GCTCTCGCCT TCAACGACCG
     7921 GCTATCACAG GAAAACAGAA ACACAAATGC CCTATCACCG GACGGACGGC TAAATACCTT
     7981 GACCCAAGGA GCGGCGTACC GTTCGCCGAC GTACAAGGCT ACCAAGTGCT ATCCCGCGTA
     8041 CTGAATCACG AATATGTGTG GAACCCCACT GTAGGGAGCT ATGTGGGGCA CGAGTCTCCA
     8101 GACGATATGA TGTACAAGGC GAATGAGAAT GAGCGAGATG CTAATATTCG TGTCACAGGC
     8161 ATGGATATCT CGTAGGCGAG TAACTCTGCG TTTACTCTTG ATATTGACAA CAATCGTACT
     8221 CGTTTATGTA GGATCCGTAC TCGTGCTGTC ATACTGGACG CTTCACCACG GGCCATCGAG
     8281 CTCGAGCTTC GAGCCTCGTA TAAGAGCGTT AATGCGATCG GCTCCTACTC CAGGGGTGAT
     8341 TCCGCATTCC GCCATGGCGG CGGCAATGTA CTGTATGGCT TTCGCTGGAG GATCTGAAGA
     8401 TCCGCTGTAC AGGTCGGCGA AGAGGCTGGA CTTGTCGACA ACGGAGAATA AATCTTCCCA
     8461 CAGGCCTGCT TTCTCCGTCG ACGCTGTGCT CAGCCACCCG GAGAGGGAGA AAGACTCGTA
     8521 TCTGTTGAAC GGCGCGATGC CAAGGTCGTC GATATATTCT TCAGCCAGAG TCCCGATTGC
     8581 TGAACCTTGA AGTCGCTGGT GGAGTTGCTT GTAAAGGTAC CCGATATCTG GTGCAGATAG
     8641 ATGAACGGCG GGGTTGAAAT ACTTGTTTAT GAGCTTGAAT AACTTCTTGT TCTCGACCGT
     8701 TTCTTCAATT CCTGGCTCGA TAGCAAGAAA CGCTTTCATG GCGTCGACGA GTTTCTCATG
     8761 TGGGACTGGG GTGCTCTGGT TGCAAGGCGA GTGAAATAGC TGACTATCGG TATAGGCGAC
     8821 CATCGTCGTA CTAGTATGTT GTCGGTGGAT AGAATGACGA ATAGCCATGG CTCCGGTGGC
     8881 AGGCATGTCC TGAAATGTCA CGGTCACGTG AGGAACGCGT CCGATGTCAC TTCTAATGCA
     8941 CTTCGGCATT CACGCTTTCT CCTGTTCTTA ACATGCAAGC CTCTCGTCCA ACAACCGTGT
     9001 CGCTCTCCAG CTTTGCCTAC ACGACTGACC ATCTGCGGCG CTTTGGAACG ACGAGTGATC
     9061 CAACTCGACT GCAGAGTAGC CGACCTCAAA CAGGTCGACC CCTCACAGGG CGTCCGCAAA
     9121 CAGGGCGTCC TCAAACAGGT CGCCCTCAGA CGGCTGTTTC CATTAGGCAC GAAGGAAGCT
     9181 ACGTGATCGC TCTGATCGAA GGGCGAGGGG TAGCTAGGGA AGTAGGTTTG GCAGCCCTAG
     9241 ATAAGGATAC CGGAAAGGTC GTACTGGTTC AGGTAAGCAC TTGCGCTCCA CGGCATATAA
     9301 TACTTGCTCT AACTAATATG TCCCGAACGA TCCAGCTCGC TGACTGTCAG ACCTACGTCA
     9361 AGACGCTACA TCAAATGCAT TTGCATACCC CTTCCACCAT CTTACTGCCT GACACGTTTA
     9421 TCTCAGGCGC GGGGCCTCAT GGGCAACCTG CGCCAGGTGC GTCGTTACTC GTCGAGTACA
     9481 TACGTGAGGA GTTCCCCTAC GTACAACTGG AGCCTATTGG AAGGAAATTT TGGAACGAAG
     9541 CTGGAGGTAC GCTAACTCCC CCTCGATATC GTCTAAAGTG CATATATCCT TGTTGCAGGC
     9601 CTCGAATTCA TAGGTCAACT GTGTGTCGAC GATGACGAGC GAACTGCGAC CATGCTCGCT
     9661 GTCTCGACCA AGTACGTACC TGTGTCTCTG ATCGTGGCTT CCTCACGCTG AGCTTGGATT
     9721 GACAGGTATT ATGCTTTATC GGCCACTTGT GCGCTATTCA AGTACGCCGA GATCAAGATG
     9781 AATGCTCGCT TCGCTTCGCG CTCCTTACGG ATCCGTTACG TCCCCGTCGA GGGCACGCTG
     9841 ATGATCGATC CAGATACTGT TCGGAACCTG GAGCTGGTAG CAAGTTTGAC GCATAAGAAA
     9901 TCAACTCATT CGCTCTTTGG GTACGTCTTC TTATGTTCTC ATTATGTTCC ATCTGAAGTT
     9961 ACGAACGAAG GGTGCTCAAC CATACTTATA CTGCAATGGC GGCCCGCCTC TTGCGAGCCA
    10021 ATATCCTATC ACCCGTCACT GGTGAGCCGA TCGTACCGTC AGGCATTGTC GTGTCTTAAG
    10081 CGCGACGAAT CAGTGCAAGA TGCAATCAAC GCCCGACTGG ATTTCGTTGA AGGTATGTAC
    10141 GGCAGTGTTT GCTTCCTATC GTTATTGACA CAACTCACTC TAGAGTTAAT ATGTTGCGAG
    10201 GACAAGTTCA CCGATATCCG CGATGCTTTG AAGGCGTTCA AGAAGATGGA TTTCGACAAA
    10261 TTAGTGGCTT CGGTGAGTAT AGACTGTCCC CAGACGTGGC AAACACTGAT GTGGGGATCA
    10321 GCTTGCCGTG TCTGAAGCTC GCCCTGTCAG TACGGGAAAG TCAGCCGCGG CGCGTATCTC
    10381 GCACATGCTT GACTTGCGCA CCGCAATCCA GAGTATACCT GTCTTGGCGC AAGCGCTTTC
    10441 GGGCGGACAC TGTCATCTCA TGCAGATCAT GCATCACATG CTCACTGATG ACCGGCTAGC
    10501 TCACATCGAG GGCTTGGTTT GTTCTCACTT GAATGATGAC ACATCTTTGT CAAAAGCACG
    10561 TACTTTCGAC CTACTATTGG CATACAATAC TTACCCTATG TACTAGACTG GTATTGCTGC
    10621 AGTTAATGCA AGAGTCTATG CCTTGAAAGT GAGTACGTCT GTTGTGGTAT CCTGTCCTTT
    10681 AGTGAATATG TGTTAGGCAA ACAAGAATCA TCTTTTAGAT GTTGCACGGG AGACCTACAA
    10741 GGAGAATGTT GGAGATATAT ATCAGCTAAA TCGGTCACTG TCAGAGGTGC ACTCATTATC
    10801 ATTGTCACTT GTCTATCAGG AGACAGGGTT TGTTTTTGCA CTCAAAAAGG ATGACTTGAT
    10861 GGGTGAACTT CCAAGTGGCT TTATCAATGC ATCAATAAAG AGAGGAAGCT GGTATTTTTC
    10921 AAGCATGGAG TTGGTAAGTG TATATGTGCT TCTAAGGAGG ATTAGAGATA ATTTTCATCC
    10981 TAGAAAAAAA TGAATGCTAG AATGAAAGAT GCTTTAGATG AAACATTGTT ATTAAGTGAT
    11041 AGGTAAGCTT TAATGCAATT GTGACCCTTA GTCTTATATT TGTCTAGAAT CATACAAGAG
    11101 TTATTGGATG GTATTTTGGA GGATGTTGGG GTTCTTTATA AAGCATCTGA AGCAGTAAGC
    11161 TTGCATATTT TATCATATAA ACTTACTGAA CACTTGTGCA GATTGCTCTA ATTGATATGC
    11221 TGTGGTCATT CACACATTTC TCAATCAGTA TGTCCTTTGC ACTTTAATGA AGAAGCTAAC
    11281 TTACTTTTTA TTCTGAGTAG TTCACAACTG TGGTATGGAC TAGCAAACTA ATCTTATATT
    11341 TCTTGTCAAT TAACATTTTT ACCCTAGTGC GGCCTGAGTT TACTGGTACT CTAGCTGTGA
    11401 AATCAGGTCG CCATCCTATT TTGCAATTGG TACAGCCAGC TGGAAGCCTT GTTGCAAATG
    11461 ATATTTATTG TGATGATTCT TCTCACTTTC AAATTATTCA GGGGCTTAAG TAAGTAAGGT
    11521 TGGCATGTCT ATATTTTCTT GCTAAAACGA GTTTACTTGA TAGCATGTCA GGTAATTGAT
    11581 AAGAACATGA AAGTGCAAGT TGACTACTTA TTGCTTGCAT ATTTCTAGGA AAAAGCACCT
    11641 ACTTGCAGCA AGTTGGGTTA TTGGTGATTG TGGCACTAAA TGGATGCTTC ATTCCTGCTG
    11701 AGTATGGTAG CTTTCGGTAA GTATCAGTTG ATCTATAAGA GAATGAACAA CAACAGACTT
    11761 ATAAATCACA GTGTTCATGA TTGTTTGTTA AGCAGGCTGT CCAATAATGA TGACATGGAA
    11821 AAAAGTCTTA GCACTTTTGG AAGTGAGATG GCAACTTCAA CTATGATTCT TGGTATGTAA
    11881 GTTATTGATG AAGCCTATTA TCATTTAAAC TATTGTACTA TTTAGGCATG TCAACATCTC
    11941 AGTCCCTTGT TCTGGTGGAT GAACTAGGAA GAGGAACATC ACCACAGGAA GGTGTTGGCA
    12001 TTGCTCATGC TATTGCAGAA GGACTAATCA AGCAAAAAGT AAGCAAATGC ATTGTTAACT
    12061 TCATGTGACA ACTAGCTTAA TTGATATAGT GCCTTACATT TTTCACCACG TGAGACTGGT
    12121 TTGACATATT GAGTCTGTTC AAGCGATTGA ATTCAATTCA TTTAGACATT TCAGTGAGCT
    12181 TGCACAAACA CTTTCAAAAG CACCTGGTGT GGTCAAGTAA TGCATTGTTT CATCATGATT
    12241 ATTCTATCAA CTGAACTTGA TTTCAGTTTG CATCTTTCTG TGCAGGTAGA TTTATCCTAC
    12301 TTCTTGTTGA TCTCTGATAA ACATTATATA GAAGCAGCCA TCATCAAGTT TTGGACTCAA
    12361 CTTCATGTAT AGGTAATGTT AACTTTGAGC TTGATCACTT TGTCTAATAC TAATCTTTGT
    12421 TTTAGAATAA CAGATGGACC ATTGGAAAAG CATGAGCACT ATGGTCTGTC ACTTTCAAAT
    12481 GATTACAGAC TCTTTCCTTA AAATAAACTT TCCAATAGGA TTGCAATTAG CCATGCTAGC
    12541 TGATTTCCCA AAAGATTTGA TCGACAAAGG ATCTCAAGTT GCTCAAAACC TTGATGAGTT
    12601 ATACTCTCAG AGCTCAGATC ATAGCAGCAG TAGCAAGATT ATAGCTCAAA GACAAGCATT
    12661 ACTGAGAGTA TGTTGGTTGT CTTTTATATT CTTTGATGTT TCTTGATTAA CTTGTTCTCC
    12721 TATAGCTGCA AATTCAGCTG AAGCAAGCAT TTCAGCATTC TTCACTTCCT CAAGAAGAGC
    12781 TGGTAGAGTA TTTGAGAAGG TTTCAGGTAC ATTTAGCAAA GCTCTTTGTA ATGTAAATCT
    12841 GGGCCTCAGG CTGGTATAAA GAAATCCTTA CAGAAGAGTG TGACTGTGAT CATTAAATTA
    12901 CATTCTCAGA GCACCTGACA GTTCACCACA TCTTCAGTTG GTATATCTGG CGCTTTACCA
    12961 CATTTATACA TGAAGCTCAT ATGAAGCACA TGACTTCACA TCTTCCGTAC ATTTATTTCA
    13021 TATAAAGGTC ATATAAAGCC CACTTCTTTT GCGAAACTTT ACATTCCTTC ATATGGCTTT
    13081 ACATTTCTTC TACATTTCTT CTACATTTTC TTTACTTCTT CATGACTTTT AGTCAATAAC
    13141 AATTGTTGAG GAGCTTCACG TAAAGCTTAT ATGAACTGCA TGTGAAGTTT ATATGCGACA
    13201 TTCATATGTG CTTCATGTGA AGTCCATGTG AAGCACATAT GAAGAGTTTA TATTCATATG
    13261 GATTACAACT AAGTTATGAG TTTGTCTCAT ACACAAGTGC ATACAAGCTT CATGTGTGGT
    13321 TTATATGAGC TTCATGTGTA CTTTATATGA GCTTTACATG TGATTTATAT ATGCACTACA
    13381 TGCACTTTAT ATAGAGTAAA TGTAAACTTC ATATGAGCAT CATGTGTGGT TTGTGTAGAG
    13441 CGAATGTATA CTTTATATGA GCATCATGTG TGGTTTATAC AGCATATATA TATGCTTTAT
    13501 GTGCAGTTTA TATAACATAC ATGTACGCTT CATGTGAACT TTATATGTGG TTTATGTGCG
    13561 CTTCATGCGC ACTTCATATG CAACTTATAC ATAGTAGAGG TAAATACTTT GACACATTTA
    13621 GTCCTCCTCC TCCTCACTCT CCTCCTCCTC TTCACTCTCC TCTTCACTCT CTGAGTCTTC
    13681 TTCATCCTCA CTCTCCTCAT CACTGTCTGT CATTTCTATT CCTGCTTCTT GATTCCTCTT
    13741 CTTTTCCTCC TGCTTGGCAA TGACCCGTTG AGTGTGTATG AATAACAGCA CATGCATCGT
    13801 GAAGTCAAAG TTGCTAACTG TCATTCGGTT GAGAACAGTC TGGAAACCTC CAATCCATGC
    13861 ATTGAGCTGT TCACAGGCCT AAGCTCAAAT TAGACAAGTA TGACTGCTAG ACCACTAAAT
    13921 TCACTTACCT GAGTGTTGAA AGCCCTCTTA TAGTAAGGGT TGCCTTGCTT GTCATTGGCA
    13981 ACGACTACAA GATTTGGTGC ATCTCCATTG AGGGGTGCTG GATTGCACCA GGTCCGGCAA
    14041 AGATGATCAG TGATCCGGTG GTTGATGTAG TGGTATGAGT CCACAATAAT CCTAGTTGTT
    14101 GGCTCCCAAG CAGGCCAGTG ACCTTGCCTG ACAATATGCT TGAGTAAGGC GCACCCCTTG
    14161 TCAATGGCAA TGTAGCTGGG GCGTGAGGCA GGATCAGGAT AGACATCTTC AAGGAACCGA
    14221 AGAATCTTGG CCACCCCTTC CGACTTGGCA AACTTGCGCC AGGCAAGGAC CACACCACAT
    14281 GGAGCACAGA TGGTCTCCAC GCAGTAGTAC CTAGGAGCAG AGAAGTAGTT GTTATACTTG
    14341 CTGCCACTGA CCTGTTCAAC CTCCTGCTCT GCAAGGTCAT CATGCTCTGG TGCCTCTGCT
    14401 CCTCCACCAA CAGGCAACCA TTCCTGTCTC TCCTCCTGAG CTCTTCTCAA CATCCGCTGC
    14461 ACTCCAAGAA GTGAGGTGTT GGCATATTGC CTGCGAAATG TAGCCCACTG CCCCTGGTGA
    14521 TCTTGACAGG CCTTCGTGTC ACCAACCTTG ACCTTGCCAC ATCCCTTCAT ATGGCACTTG
    14581 TTTTCCATCC TCTCTGCATG CCTCTTGCAG AACACCCCAG TTTGGGCATT CTCAAGTCCT
    14641 GCCTCGCACC CTTCCATTGC GCAATGTCGT GGCCCCATGA CAATTCCATC AATGACAATC
    14701 ATGCGGACCT CTCCATGATT GCCAGGTGCA ACAGGGCCAG TAGGCTGAAC CACAGCAGCA
    14761 GGCTGGTTGT CAACCTCCAT TGCATCTGGA TCAACAGGTT CCCCTGCATA GTCTGGAACA
    14821 GCATGATTTT CATCATGGCC AACAACTGCA GCAGGGTCAT TGGGTTGCCT TGGAATGACA
    14881 TCAGCAACAT CCTTGAATGC ATGACAACAC TCATCGCAAG AATGTCCCTC TGCACTGCGG
    14941 ATAACTCCAT TGTCGCCGAG TTCAATGTAG GCAGCAGCAA CCAGAGCATT GATGGAGAGA
    15001 TTGTCTTCAA AGACAATCTG GCGCTTGTTG AACTTAGCCA TCTGCCGGAT AGACTCCTCC
    15061 ACAAAGGCCT TCCAGACTTG TCGACGTCCA AGTTTGAAGG TACCTCCACT TGGCTTGACA
    15121 AATGAGAAGT TCCAAAACTC GGTAATGGCA GCAGTGGAAG CATGGAAGCT GTAGTTGGCA
    15181 TTGACGATAG CCCCAGAGAC AGTGCGGTCG ACCCAGACAC TTTTGCCAAC CTTGAGATAC
    15241 TTGGCATTGT TGAGGTACAA GCACAAGTCA TCACCGTTGT TCTGGGTGAA CCGCTCGTGA
    15301 TCTGCCCAGT AAAGTGAATT GCAGGAAGAG CATCTGCCAG CCAGAACGGG GACTTTCTCC
    15361 AAGCACTGAC TCCCCTTGAG CAATGTGACA TGAGCAATAT CATGTTCCCG GAGGTCTTGA
    15421 GTAAGGCTAT GGTCGTTACA GTCAAGAGTT GGACAAGCCA TGACGATGGG CGTGATAAGA
    15481 ATGATGGGTT GAATAGAAGC AGTGGAGATG GGGTGGAGTT TGGACTTGAA ATTCCCAATA
    15541 CTGGAGTGTG AAGCAAGAGA CAGAGAGCGG CTGAACCGGC TGAGTTTCTT GCCTGCAAGC
    15601 GTAATTTGCT GCTGCTCAGA TCGTGAAGTC CGTAAGTCGT CAGTGGTGAA CAGGGAGACA
    15661 AAGCCACTGT CAGAGAGCTT TGCTTTGACA GCACGGACCA GGGCAGCCAT CCAGCTAGTA
    15721 GACTCCTGTT GCTGAGAAGC CTGCTGTTGT CCATGAAGGT TGAGGAGATC CGTATTACTG
    15781 ACAAGAGTCA TCAGAAGCAT CAAGACAGTA GACAGCTTGA TCTTGGGACC AAAGTTGTCC
    15841 TGAATGCTTT GAGCAAACTC AGTGAAGAGC ATGTTTGGAA ATGGATCTTG TTTAGGTGCT
    15901 GCAGCAACAC ATGGAACAAG TCCAAGCAAG AACCACACCA CTAGCAGCAT CATGTAGGTC
    15961 TGTAAACAGA AACTAGGCAA ATGAGCATGT GTTCAGACAG AATATGATGG AGACTCAAGC
    16021 AAGAAATGGT GCAAAATATA TGCAATTTTC AATAAATATA GTAGTACAAA GATATATGCA
    16081 TAGGGAGAAA TTCTAGGTTG TATGAAGCTG ATGACTTACT TTGATTTGGA TGGCCCAGCC
    16141 TTCTTCTTTG CAGACCTCTT CTCCTCCTTC TTCTGCTCAG TGTTGATCCG TTCCACCAGT
    16201 TGGCCCAAGG TAGCCTTGCC AGGCTTGACT GCACCCCACA ATTTCTTGTA GATGGCCGAG
    16261 CCCACTCCAG CATCACCCTC CAGATATGTG AGAATATCTG GATGCTGAAT GGCAGCCAGA
    16321 AAGAGGGGAT TGTAGTTGCT GAAGCTGCTG GGATTCATGT AGATGGCGCG AGTGTTTTCG
    16381 ACATTTGGAA AGGGAGGAAG AGGAGGGGAT TTGGGATCGT GAGCGTCATA TTTGGCCTTG
    16441 AGTCGTTCTC GAGCAGTACT GGCAGCTTTC CAGTGCTCAT ACGCCGATAT GATGTCCCCA
    16501 TCATTGGGCT TGGTGTTAGG AACCAAGGAG ACTGGGACCT CAAGAAGAAC GGCATACGGG
    16561 ATCAGGTGCT GCTTGGTGGA ATAAGCTGCA CGGATGTGGT CTGGAGCTGG CGGAAGTGCA
    16621 CCTGCAGTAG CAACACCAAC AGATGAGATG GATGCTGAGG GCGCAATAGA TGAGGGCGCA
    16681 ATAGAGCCAC CAGAGTGGGC AACTGAGCTG CCAGAGTGAG TTGATATGAG AGAAGGAGGA
    16741 AAGGCGGGAA AGGCCGAAGT AGATGCTGCA GGGAGGGGCT CCTGATTTTG TGAAGTTAGA
    16801 AGTGCTCAGA CGCAGATGAA GACAAGCTTA CCAAAAGCAT GAACAACTTG AAGTCATTAT
    16861 TCCAAGTCAC ATCCATGTCA TCCTCTAGCG CAAGGGCAAA AGGACCAGCG ACCTCCCATT
    16921 CCCCATCAAC ATCCAAGACT GAAATAGCAG ACTCTACATA TTCAGATCAG CAAGCATATT
    16981 AGATGAGAAG GGAGTTGAAT GACTAACCTG TCACAGTCGG AAATTTCCTG GTCAGAATCT
    17041 TGAGGATTGG TGCCAGCGTA GGAAAGCGGG CCATGGTTAC AGAGTGGGGC TTGTCGGTCA
    17101 TCCCCAAGGT GGTGTGCATG ACTACCTTGC CCTTACCATG AGTCTCGATG GGTGGGACAT
    17161 CATCGACAGG AACTAGATTG AAGGTAAGCG CAAAGCAGAT GAAGTCAAGT TGAGAAACTC
    17221 ACCAAAATCA GCCATGTTGG GTGCGGTGCC AAAGGCATTA CCACGTGTGA AGCCACCAGT
    17281 GGTTCGTGAA GCGCCCTGCA ATTCCTGCAA GTTGTCGGAT GGAGAGGGAG AGCGAGAAGG
    17341 CGCCGGCAGA GAAGCAGCAC TGGAAGCAGC ACTGGAGTGA GAGACGTTAC GGCGCTGAGC
    17401 CTTACCAGTG TGCTTGTCAG TGAGTGGGGA CTGGCTAGCA TCGCGTTTAG CAGGCTTGCG
    17461 AGGAGTGATA TTGATATCAA CATCCATGAT TGTCGCATCA CCCTTGTCAT CACCACTTCC
    17521 ATCACCCACA CCAGCAACTT CACCCTCAGC AGCTCCAGCG GCCTCTTCAT CAACATCTTC
    17581 ATTGTCATTC TCTTTATCCT CCACATCCGC ATCAGCATCC GAGTCCTTGT CTGACTCTGC
    17641 ACCAAGGTTG TGCAAGTCTC TAGCTCTACC CTTACCCTTA TCCTTGACCA CAGCAAGTTC
    17701 TTCTTCATCA CCGGAGTTCG AGTCGTCTTT GGAACCGGCG TTGACCTGTG GGTCTTCATC
    17761 GTCACCTGAG TCGGGATCAG GACGACGTGC ACGGTCAGAG ACAATGCGCG GGGTAGTGGA
    17821 AGGGATCTGA ATCCCTGTGC CGGTGGAGCG AGGCGGTGGA GCTACACCAG CCCCACTTTG
    17881 CTGGAGGATT CTAGACGTAC TATAGTTAAT TAGTACGGTG CAGGCATCAT GATGAGTATA
    17941 TCAATACGTA CAGTGTCATG TTCTTCTTAG CAACTGCTTT TGCAGCCTTG TCCTCTGCAT
    18001 CACGGTCGGC AGAGGTCCTA TAAATATCGG AAGTCAGCAA CCGGTACAAG CAAGCAAGTA
    18061 AGTGATACAT ACTTCTTGTC TTTCTTGGTT TTCGTGGTCT TCTTTGCAGC AGACACATGG
    18121 GACTTCTTGA CTGGCTGCTC TTCTTCATCT TCATCTCTAT CAAACATTGT TCAGATTTTT
    18181 TTTTGTGAAT TGAAAAGAAA TTTATTTATT TTAATAATAC TACTACTCTA CATCTATGCT
    18241 ACTGATAAAA GAGTGATGTA CTTACTCTGT CTCTTGAGAA GCCTCTTGTA CTGCCTTGGC
    18301 AGCAGCAGTG GCTGATCTGG TGGACCTGGG CTTGATGGCA CTGTTGAGCA ACAACAGGTG
    18361 AGATGCAGGT GCGGTGGCAT GGTAGGTAAC AACACAAGTG CAGGGGTGTG TGATGGGGAT
    18421 GTGGTGGGCG TGTGGTAGGC GATGACAAAG GTGCGGGGGT GGGTGGTGGG TGACAACGAG
    18481 AGTGCGGGGG GCGAAGACAA GGGCGAAGAT GAGGGCGCAG GAGCGAAAAC GAGGGCGCAG
    18541 GGGCGTGCAG GGGCAAAAAC GAGAGCGCGG GAGCGACGAT GAGGGCACAG GGGCGAAAAC
    18601 GAGGGCACAG AAGCACAGGG GCGACGACGA GGGCGAAGAT GAGGGCGCGG GAGCGAAAAC
    18661 GAGAGCACGG GAGCGCAGGG GCGACAACGA GGGCGAAGAT GAGGGCGCGG GAGCGAAAAC
    18721 GAGAGCACGG GAGCGCAGGG GCGACGACAA GCACGAAAAC GAGGGCGCAG GGGCGCGCAG
    18781 GGGCAAAAAC AAGGGCGCAG GGGCAAAAAC GAGAGCGCGG GAGCGACGAT GAGGGCGCAG
    18841 GGGCGAAAAC GAGGGCGCGG GAGCACAGGG GCAACGACGA GCGCGAAAAC GAGGGCGCAG
    18901 GGGAGAAAAC AAGGGCGCAG GGGTGAAGAC GAGGGCGCGG GAACAAAAAC GAGGGCGCAG
    18961 GGGTGAAGAC GAGGGCGCAG AGGCGAAAAC AAGGGCGCGG GAGCGCAGGG GCGACGACGG
    19021 GCGCGAAAAC AAGGGCGCAG GGGCGAAAAC AAGGGCGCAG AGGCGAAAAC AAGGGCGCGG
    19081 GAGCGACGAT GAGGGCGCAG GGGCGAAAAC AAGGGCGCGG GAGCACAGGG GCAACGACGA
    19141 GCGCGAAAAC AAGGGCGCAG GGGAGAAAAC AAGGGCGCAG GGGTGAAGAC GAGGGCGCGG
    19201 GAACAAAAAC GAGGGCGCAG GGGCGACGAC GAGGGCGTGG GAGCGACGAT GAGGGCGCGG
    19261 GGGCATGGTT GCCATTGGGA AATGGAGGGA GAGGGAAGTG GGGGTGGTGG GAAGGGGTGG
    19321 GGGCTGTCAG TTTTGACAAA AGGAAGGGGC AGGGTGACTT ACATTCCCTG GCCCTCCTCC
    19381 TTGTTCCCTG CGCCGCGCGT GGACGCCTTC TGGGTGCTTC GTGGTGCTCT TGGGGGCATT
    19441 CCGTGTGTGT GGGTTGGGTG AAAAGTGAGG GGATGGTGGT GGTTGAGAAG AAAGAAGGTG
    19501 GCAGTGCCAG CGTGGCACGC CACTGTCACA TGCGTGTGGC ATCACGGCGA TTGCCGGATA
    19561 GGCGCGCGCC TAAATAAAAA AGAAAAGTAA AATAAAATAA AAAGAATATC AATATTCGTG
    19621 GTAAAGCGCC CAATAAGCGC CCGTCCGGAA AAAAATGAGT TATCATCGGA TAACCCTTGC
    19681 TAACTCATTT TTGGACGTCC CAAAGCGGAA ATTGCCTCAG AAAACCTCCA ATAAATTGCA
    19741 GAAAATCCAT ATAAATCCAT ATAAATCCAT ATAAATTCAT GTAAATCCAT ATAAATCCAT
    19801 GTAAATTCAT ACAAATTCAT ACAAATTCAT ATAAATCCAT GTAAATTCAT ATGAAGCATA
    19861 TGTATCTTTC ATAATTATGT CTCCATCAAA TCTACTTCAT GTGAACTTCA TGTGCATTGC
    19921 ATATAAATAT TTACATAAAT CTTATATAAA GCTCACATAC TATATATAGA TAATGTAAAA
    19981 GAAATGTAGA GGAAATGTAA AGGAAATGTA AAGCAAGTAG AATAAATGTA AAGATTTTCC
    20041 TGCCATTCCT ATGAAACATA TACTTACATT TTCTCTATAT GAAGCTTATA TAAAGTCCAT
    20101 ATAAAGCATA TGACTTCATA TAAAGCTCAT ATGAGCTTCA TGTATAAATG TGGTAAACCG
    20161 TCAGGTGCTC TTCAGTTGGC AACTGGTGTC CAGTTGGTGT TCAGTTGGTG TTCAACTTAA
    20221 TTTCTGAGTT TTTTTATTTA GCTGAGGAAT GGCTACAAAA GTTCAGTTCA ACACCAATTC
    20281 AGTTCAGTTC AGTTCAATTG GACACCAGTT GAACACCAAG TGAACTAAGT GAATAATCAG
    20341 TGTTCATTTG GTGTCCAACT GAAAATTCAG TAGAATGTCA AGTGGTCACC AATTGAACAC
    20401 CAAGTGAATG TCACTTGAAC ACCAATTGAT AATAATAAAA CTGTATATAC ATATGTATAT
    20461 TCTGCAATTT TTAGACAATT TCTGTGAATT TATTTGGATT TTCTACAATT TATTGAAGCT
    20521 TTTCTGAGGC AATTTCCACT TTGGAACATC CAAAAATGAG TTAGCAAGAG TTATCTGATG
    20581 ATAAGTCATT TTTTCCCTGA ACGGATGCTT ATTGAGTGCT TACTCATGAA TATTAATATT
    20641 CTTTTTATTT TATTTTATTT TACTTTTTCC ATTTAGACAT GTGCCTATTG GGCAATCAGC
    20701 ATGATGCCAC ATGTGTGTGA CTATTACTCA TCATAAAGTC TTAGTATTAT CAGGATGACA
    20761 CATATGATGT CATATATTAC TCATCCAGGC ACAACCAGCA CTATATATAA GCTCTGTCAG
    20821 TTGTTTATCT TCTCTACAAC AATGAAGTCC ATTCCCAACT CCCTTTGCAC CGATATCACC
    20881 TCTTGGACAT TCTAGCTGAT GGTCTTCTTC CCACCATTGA AGAGTGTAAT ATTCCTGCAG
    20941 AGGATGTGAT CTTTCAGCAG GATAATGACC CCAAGCACAC CTCAAAATTG GCACAGAAGT
    21001 GGTTTGAGGA TCAAGAGATT GCGGTCATGG ACTGGCCTGC CCAGTCTCCT AACATTAATC
    21061 CCATTGAACA CCTCTGGGAG CACATCAAAC GCCAACTCAA CACCTACAAT ACACCATCTA
    21121 GGGGAGTACA TGAATTATGG GAGAGGGTTG CAGAGGTATG GGATGGGATT GATGTGGAGG
    21181 TATGCCAGAA CCTTATATCA AGCCTTTTCA GAAGGATTGA GGCCGTGATC AAGACCATCT
    21241 GAGTTTGAAA ATACAGCCCT GCTGCATGAC TCATCAGCTG ATGCAGCTTC TCTCCTCTCT
    21301 ACTTCCCTCT CTGCTTCCTC CCACGTTGTC GCAACACAAC CAAGATACAA TTGTATGGCG
    21361 GGAGCCTGCT GATTGTCACC AACCAGCACC AACATCAACT GAAAAGGCAC GAGCTTCTTC
    21421 AGATACAAAC CAAATTCACC AAACCACTTG TAATTCCAAC CACCCTTGTA AGGGGACACT
    21481 CCTATTTTCT CCTATTCCCC CTGTCCCGCC CCCTTCCTCC TCGTTCCTTT CCCCTTTCCT
    21541 TCATTCCCTT TCCTTTCCTT TTGTCCCCTT ACCTTTCCGC TTCCCTTCCG TTCACTCCCT
    21601 TCGCATCCGA GCCCCGTCCG GTGACTCCGA AGTCTTCCCG CACTTCGGAC TCGCCTCGGA
    21661 CTCGTAGATA CACTTCGGGG CTCGTCCGGG CTACCTCTAT CCTCCTTTCC CACTTCATTA
    21721 CTCCTTGTCC CCACTTCCCC AGGTCGCTGG CACGACTCCT GTACATTCCC CTTCCACTTC
    21781 ATTATCACAT GCCCCCTCGT ACCTTGTGAT ATTCGTTCGT ACCTGTGGCT GGTGTACTGT
    21841 ACAGTTACCC TTCATTCCTC CCACGCTACT ACAGTATATA CTTCGCTTCC TAGCATGGAG
    21901 AATCCCCATC CTGTTCTCTT TGGATTCTCC CTCTGCTAGG TGAGCAGCTC TCTCATGTAT
    21961 TGTAGTTAGT CTTATTCATT TCTTTGGATT CTCCCTCTGC TAGGCCTGCG CTGTCGGCCA
    22021 TCTTGAGGTT GCCCTTACAA CCCTATGAAC ATTATTCCAT GCCCCCGTTT CGGCGCTTAA
    22081 CCAGGGTGTT TTGCCCTTGC AGGCGCTTGT TGTCGTTGAA CGCTGATAGC CCCTGTCGTA
    22141 CCCCTAACAG CACCATGTCG ACGAACCTCA GCAAAGACAT TGGCTCTCTT TCATTGCAGG
    22201 ATGAAACACC GCTCTCTCTT CTGAGCGGCC CTTTGGAGCC AGGGTAAGCC TCTCTCAACG
    22261 TCTGCGTGGT GGATATATAT TGACCAAGAT CTTTCTAGTG TCGCGGCCAC CTTCACAACA
    22321 GTTGCCAACT CTTTGGGTTT GGCACAATTG CCTTGGTTCA TGCCTCTCGA TATTCTTGAG
    22381 ATTCACTCCA CTGTGAGTAC AATATCAACA TCCGCAACCG CTCTTTTCCT CACCCTCTGA
    22441 AAGAACGAAT GTCATCGCAA GCTCCTGCAG AGGCAGCTTT TCCAAAGCCA CCGGGAAGCA
    22501 GGGGCTTGGG TTGCCGACCC TTCCTGCAAA GAAAACAGGG TCTCTTTACT TTTGTGCTCC
    22561 ATATTGACGC AGACACTTTT GGTGTTCTTG GAAGGAGATG CTGCAATTGA CAGATACCCT
    22621 TGCGATGCTT TCCGTCTCCC CAATGGCTAT ATCAAGTTCT CAGCCAGCCT CTCTGACACC
    22681 CTAACCAAAC TACGTGATTG GCCATCGACT GTACTGGAAA AGGCCCTCTG CGCAATGGAA
    22741 ACTGAGCGCA AGAAGCACGG CAAGGGCCCG GTGGACAGTA TACCCCCCAG GGACGACTCT
    22801 GTTACCAATT TGTTTTCCAT CTTCAACAAA TACAAGAAAT GAGGGCTTTA TGCCAACATC
    22861 CTTGCCAACA TCGTCATCGC TGCGATGGGA CTTCAATACT TGATGGAGGT AAGTAAACTA
    22921 CTTGGCAAGC TACTAAATCT CTAACCGCAA CCCCCTTAGG GAGTGGACCT TCCAGAGTAC
    22981 TGGGACGACG TTGCCAATAT TCCAGGCCTC AATCCAACAG ATGTTTTGGA ATACAAGTCC
    23041 CAATACGGCA TGTATGGACC ACATATTATC TCGCCGCAAC ATTGTCCCCC CTCATACTCC
    23101 TCATGACCAA GGACTTGATG GCGAAAAGTA TCTCGAGACA TTCACACCTG CTGGTAAGTT
    23161 TCTACCAAAC ACATATGGTT TCTAATTTTA ACACAAGCGC AACAGATGTG GAGACACCTT
    23221 GGCTCTGCTA GGCCGAGCCA GCTCGTGGCA TATGAAGACA TCATATGGAG AACAGTTCAT
    23281 TCCATCGCCA TACACCCAAG CTCAGTCGAC TCGTCTATGA AACAGATGTT CGAGTGTCTG
    23341 AAACAACTGT CACAATTTGA CCCCGCCATC AAGGACAGTA ATTTTGGGCT CTCAGCCAAA
    23401 GCTGCGAGCT TCTTTGTACA GCTTAAACCC CTCCTCCGCT CTTCAACACC ATCGCCGGAC
    23461 GGTCCTCTCT CGTCGATGTT AAACTTTAGG CTATTATAGT CTGATTAGAA GCTTGTAGAA
    23521 GCGTCCTAAT GCACTCTAAT TGCCTTGGTA ACAATCACTA ATGATGTTGA TGCAATCAAT
    23581 CAATAATATG TAATGATTTG CGCTCTATTG ACTCTTTGTG TCTATTACTC TAGACATGTA
    23641 TGGAAAATGA CCATCCCAGG TTCCCACGGG TACTGTTCTG CGCGAGGCGT GAATATTGGT
    23701 GTCCACTAAA TCGCGTCCGA ATTTGATTAG CTCCGGAGCA GCTTGGGAAC ATGCCAGACA
    23761 TCATTCTAAT GATGGCTCCA TGTTTCATTT TTGCTGCTTT TGCTTCCCTG CTGAGACCGA
    23821 GGCGTTCCGG TGCCTGTTCC GGCGGTCACA ATAGAGGTCA ACAGACCTAC TAATGGGGCG
    23881 CTGAACGTGG GAACGTTGCA TTGACCGTGG GAGTCGTGCG CTTGTAAAGT ATGTACAGAT
    23941 TGCTAAACAG TGCTTGCGCA CTTTTAGCAA TCCTGTCAAC ACCAGTCATC CCATGATGAC
    24001 CTGGGCCGTC CCAATGGGTG TTGGCAGTGT CTATGGGTGG TCCCCAATGC GTGGGAACCG
    24061 GGCGCTTAGC GTGCGACCGC ACAGCACAAC TTTGTTATAC ATTTGTACAA CAAGTGTGCA
    24121 CATCACTTCA ACAGTCGAAA CCTGGGCCAT CCAAACCCCG TCCTACTGCC TCCCCCGCCC
    24181 ACAATGGCAC ACCGCCCCCA GCAGCTGACC TGCCCATGGA TGTTGATGGT GATGGCCAAC
    24241 CACCATTGGA AAACCCCCAA GAAGGTGGCA AGGCAAATGC CAACGAGGAG AACGGACCAG
    24301 ATGGCGGCCA GGATGGGCAT CGGAGCATCA CCCCGCCTTC AGCAGCTGAC CTGCCCATGC
    24361 GAGTCGATAG CCCCACCGCT GAACAATCGG GCAATCAAAA CAATGACGGC GACAACTCTG
    24421 ATGCTGATGT CCGCAGGAAT GATACCCTGG GACCTCAGCA GGACACACGC GCTGTCGACA
    24481 ACAGCAGCGA CAATGATATA GATGTTCAGA ACCATCCCGT AGAACCGTCA GCTGGTTGAG
    24541 ACACGGGTGG CCATGGCTTA GATGAGGGTG GTGATACGAA CGACCCGCCT GCTGCAGATG
    24601 AGGCCAGCGA GCCAAGTGGT GTTGACGATG ACGAAGATCG TGATACGAGT GGTGCTGGCT
    24661 GCAGTGGTGG GGATTCCAAT TCCACACCGT TGCGGATAAT CATCCCGCCT CAAAAGTTGA
    24721 AAAGGGAACA GTCCCCTGCC ATCAAACCTG AGAGCGGACA CAGCAAGAGG ACATGGTCGA
    24781 CGACCTTCAA ACCCAGTGGT CTTTCTAGCC CTCCGCATCG AAGAACGACT CGCCTCCGTT
    24841 TCTCCACCAT CCAATCTCAG TCTCAGCTGA GCCCCCGCCG CCAAATCCAG CAGCTCCATC
    24901 ACAGTCTGAC ACAAGTCGGC TAGGAAACCA ACGACCACCC CGGCTGTTCT TCCCATCACG
    24961 AACCCATCCC TCCCCCCTCT TGTCGGGACA TCCAAAGAGC ATGTAAGTGT GTAAAAATGG
    25021 AGCATACTTC GTTATTGACT ATATTCCAGT GTTTCCTTGC ACCTCTTCAC AGTCTGTATG
    25081 ATATCCGTGT TGAAGTGATG TGCACACTTG TTGTACAAAT GTATAACAAA GTTGCGCTAT
    25141 ACCAAGCGCC CGGTTCCCAC GCATTGGAGA CCACCCATAG ACACTGCCAA CACCCATTGG
    25201 GACAACCCAG GTCATCATGG GATGACTGGT GTTGACAGTA TTGCTAAAAG TGCGCAAGCA
    25261 CTGTTTAGCA ATCTGTACAT ACATTACAAG CGCACGACTC CCACGGTCAA TGCAACGTTC
    25321 CCACGTTCAG CGCCCCATTA GTAGGTCTGT TGACCTCTAT TGTGACGGCC GGAACAGGCA
    25381 CCGGAACGCC TCGGTCTCAG CAGGGAAGCA AAAGGAGCAA AAATGAAACA TGGAGCCATC
    25441 ATTAGAATGA TGTCTGGCAT GTTCCCAAGC TGCTCCGGAG CTAATCAAAT TCGGACGCGA
    25501 TTTAGTGGAC ACCTATATTC ACGCCTCGCG CAGAACAGTA CTCGTGGGAA CCTGGGATGG
    25561 TCATTTTCCT TACATGTCTA GAGTAATAGA CACAAAGAGT CAATAGAGCG CAAATCATTA
    25621 CATATTATTG ATTGATTGCA TCAACATCAT TAGTGATTGT TACCAAGGCA ATTAGAGTGC
    25681 ATTAGGACGC TTCTACAAGC TTCTGATCAA ACTAGAATAG CCTATAGTTT AACAGGTTAT
    25741 GGGCCCTGAG CTCTAACTTG ACAACACTGA TTGATTGTTC CTGCATTATT GAATTGCTGC
    25801 CTATTGTTAT ACTGGGGGTT TATTGTGATT GATCTAGTGA CTCATTGAGT ACTGATCTCG
    25861 CATTTTGGCC TATTGGAGCT TATTGAAAGT CACAACAAGA CTATAACATT GTTATTGATA
    25921 GTCACTACAG GACTCTAAGC TGTTATTGAT AGTCATCACA GGACTCTAAG CTGTTAACTG
    25981 TCAGTCAAAC AAGACTATAA ACTGTATTGA AACACTATGT CTACTAGTTC TAGCTCAGAT
    26041 AATGGGGTCA AGGTGAAGCC ACTGACCAAC TCCAACTATC AGGAGTGGTG TGGTGAAGCC
    26101 AAGGCCTATC TGATGCGACT GGGGCTGTGG AGACTAGTGT CTGGAAGGGA ATCTAAACCT
    26161 TCAGACAAGG CTGAGCTGAC CAAATGGGAG GCAAAAGCTG AAAAGGCTGC TGGGGAGATT
    26221 TACCTGTTGG TTGAAGCGGA CCAAAGGATT CATTTCCGAG GTCTAGAGGA TGATCCAGTG
    26281 GGAATGTGGG CTGCCATAGA AAAGGCACAC CTATCCAAGA AGCCCGGCGC ACGCTTCAAT
    26341 GCATATGATG ACCTGTTCTC AATCCACAAG GAGGACAATG AAGGTCTAAT CGATTTGGGA
    26401 GTCAGGATTA GCAAAGCCAT GGCTAATATC CAAAATCTGC GTCCTACAGG CTTTACCATT
    26461 GAGCAGTTAG ACGAGGAACT ACAGTGCATG GCATTGATTC GGGCTCTGCC TGATGAATAC
    26521 AAGCATCTGT CAGCTTCTTT GTTGCTCATG GAAAAGCTGG ACAAAGACAC AATACTCCAA
    26581 GCATTCCGAA GCGAAGAGCT AAATCGTCAG CGCCAGACTG AGCAAGCGAA TAGAGCCAGT
    26641 CACAAGGGTT ATGGAAAGAA GGGTGGGGCA TATAATGGGA AAGGCAGGGG TCACCCCACA
    26701 GTTGATGCAG ACACCTGCTC ATTCTGCAAG GGCAAGGGTC ATTGGAAGAG GGATTGCGAA
    26761 GCATTGAAGA AGATCATTGC TAGCAACAAA GAAAGTGGAT CTGGGGGGAG CAATGCCAAA
    26821 GTGGCAGTGG AAAAGGCAGA TGCTGCGACG GAGTTTGCTG GTCAGGCAAG TGCTCGTTCT
    26881 ATGAATGAAG CTTGTGCTGC ATTTTCTAAT GATACCCATT GGAATACAGA TACAGGGGCC
    26941 ACTTCTCATA TGACACCTCA CAAAGAATGG ATTCGCAATT ATACCACATA TAGAGTGCCA
    27001 ATCAGGCTAG CGGATCACAC CATTGTATAT AGTGAGGGCG TCGGAAATGT GCTCTTCAGA
    27061 CCTGTAGTTA ATGGTAGACA AGTTAGAGAT GTGGAGATCA CTAGAGTACT CTATGTTCCT
    27121 GCATTGTGCA ATAATCTGCT TGCTGTTTTG TATTTGACTC GCAATAAAGG CTTTAATGTT
    27181 CATATCACAA AGGATAAAAT GGAGTTTGTT CGTAATGATG TTCTTTTGTT CTGTGCTACA
    27241 ATCAATGATG CTGGTATAGG CTATTTAGAT GGTAGTACAA TAGACACAAA TGAATTTGTT
    27301 CATGTTGCGT CCACTCTGCC TTTGGATCTG ACTCTATGGC ATAGACGGCT TGGCCACCAA
    27361 CACCATGACG GAATTAAGCA GATGATTAAG GATGAAATGG TGGTTGGATT GACACTGGAC
    27421 TCTTCTGCAA AGCCAGATCC TGTTTGTATG CCCTGTCTAA CTGGGAAGAT GCATGCAAAT
    27481 CCATTTCCTT CGTCATCCAA CAGAGCTGAT GAGCTGTTGG CATTGGTACA CTCTGATGTT
    27541 CACTACGTAG GAATTGATTC ACACTCTGGT CAGAAATATT GGGTCACATT CATTGATGAC
    27601 TACTCCAAGC TGAAGGTGGT GGTTCCCCTG AAGCTGAAGA GCGAAGTCTT TGCTGCCTTT
    27661 AAGTGGTTCA AAGCATGGGC TGAGAACCAA ACTGGCAAAC ATATCAAAGT CTTCAGATGC
    27721 GACCAGGGTG GTGAATTCAT GAGCAAGGAG TTTGACAAGT ATTTGGAGGA GCATGGGATA
    27781 GAAAGGCAGT TCTCAGTGCG AAACAGACCA CAGCAGAATG GAGTGGCTGA GCGTGCAAAC
    27841 AGACTGCTTA GTGAACGGAT CACTGCAATG CTGGATGAGG CTGGATTGTC AAAGGCCTTT
    27901 TGGGCTGAGT GTTTGGCTGC ACTTGTTCAT GTCTTGAACC GATGCATTAC ATCTTCAGTA
    27961 GCTCATGCTA CGCCATATGA GGTGTGGCAT AGACGAAAAC CTGATGTTGG GCATTTGCGG
    28021 GTATGGGGAT GTGTTGCTTA TGTGCATGTC CAGAAGGACA AGAGGGAGCA TTTGGGTTCG
    28081 CATATGGAGA AGTGCATATT CATTGGGTAT CCTGATGGGT ACAAGGGTTG GAAATTCTAC
    28141 AATCCAAAGA CGAAGAAGGT CATCATCTGT GAACGCGCAG ACTTTGATGA GCGCTACACC
    28201 TACAGTGGCC AACTTCTGAA GGGCATTGAT GAGCACGACC TCTCAGAACC AGCTCCTCCG
    28261 AAAACCAGTC AGCAGAGCGC ACCAGAGGCA CCATCCAAGG ACAAAGACAA TGCTCAGCAA
    28321 AGGGTGATCG ACTTGCCTGC AGTTGATAAT GATGATGAGG ACAATAGCAG TGAGGATGAC
    28381 ACTGATGATA ATGTGAAAGA AGAAGCACAG GTGGAGGGTG AAGCGCAACA GGATGACAAT
    28441 GAGACACCAG AGCCAGAGGA GACTCCCCCA CCTCGCCCTC GTCGCAGAAG AGCTGCACCT
    28501 CGTGTGGATG ACAGTGATGA TGAAGCAGAA GTCGATGATA GACCTGTGGC TGTAAGAAGA
    28561 CCAAAACGCG ACATCAGACC TCCAGGGGAA TGGTGGAAGG TTCCTGCTGC ACCTCCAAAG
    28621 GCCAGGGAGG CAACTCCGGA CGTCTGGGAA ATGCGAGATC CAACTCCTGC TTTAGATGAT
    28681 GATGATTCAC AGTCTGAAGA AGAAGCTTTG GAGGCTGGTC CTGTTGGCAA GCTAGTCGAG
    28741 CCAGAGACTT ATGCTCAGGC AATGAGGTCA CCTCACGCTG CACAATGGCA TGAGGCTGCA
    28801 CTAGCTGAAT ACAACATGCT GCTTGCTAAT GGGACTTGGA CACTGGAACC TTTGCCAGAA
    28861 GGAAAAGTGG CAATTGGAGT CAGATGGGTC TTTCGGGTCA AGTATCATGC AGACGGAAGC
    28921 ATTGAACGGT TCAAGGGTCG GATTGTTGCT AAAGGATTTA GTCAACGACC CGGATTTGAC
    28981 TATAATGAGA CCTTTGCTTC GCCATCTAGA CATGCTACCA TCAGGACTGT GCTCGCTCTA
    29041 GCTGCTAGAG ATGATCTGCA CTTGCGCTCA GTTGACATTT CACAGGCATT CATAAACAGT
    29101 GATATTGATG CTGAGGTGTA TATGGAGCAG CCTGAGGGAT TTAAGCAAGG TGTAACCAAG
    29161 GGTCAAGGAA GGATAGTCTG TAAATTGAAC AAGTCTCTGT ATGGGTTGAA ACAGTCACCT
    29221 CGGTTGTGGA GTGAGAAGCT GGGTGAAGCA CTACATTCAA TGGGCTTCAA GAAGATTTAC
    29281 TCTGACCCCT CGCTCTACAT CTATGATGAT GGCACTGTCA GAATCATAGT CCCAGTGTGG
    29341 GTGGATGATA TCACTCTTGC TTCGAAATCA AAGGATGCTC TGGACAAGTT TGTGATTGAG
    29401 CTGGAAAAGC ACTTCAAGTT GCGGGACTTG GGGGAGACTT CATATCTGCT GGGCATGGAA
    29461 ATAACACGAG ACTGGGATAA CCACAAACTC TCTACATCTC GCAGCGTCAG TACATTGTCA
    29521 ATAAGCTTGC ACAGTTTAAT ATGTCTGATT GCAAACCAGT GGGGACTCCC ATGGCTCCGG
    29581 GTATGAAGTT GACCACAGAT GACTGTCCCA AAACATATGA AGAGGCACAA GAGATGGTGG
    29641 ATATCCCCTA CATGAGTGCT GTTGGCTCCT TATTGTACTT GGCTACAATG TCCCGGCCTG
    29701 ACATAGCCTT TGCTGCGAGC GCACTGGCTA GGTTCAACTC GAATCCAGGC ATGATCCACT
    29761 GGAAGGCTGT AAAGCATTTG CTGCGCTATG TGAAGGGCAC AATGGATATG AAGTTGGTAT
    29821 ATGGACCTGA TCCCGCCATA GGAGATGAAA TCTTCGTCAC GTACAGTGAT GCAGACTACG
    29881 GTGGTGATAA AGGGACAGGG CGGTCTACAA GTGGTTACTT GGTTAAGATT GGGCTGGGAG
    29941 CGGTCTGCTG GAGCAGTAAA GCGCAACAGA TGGTTGTTCT ATCAACCACT GAAGCAGAGT
    30001 ATGTTGCTGG GGTTGCTGCT GGTAAAGAAA TATGCTGGAT GAAGAACCTC CTCTCGGAAA
    30061 TTGGTTACAA GCCAACTTCA CCATCCACGC TCTACATGGA CAACCAGTCA GCGATTAGAG
    30121 TGGCAAAGAA CCCCGAACAC CATGGCAGAA TGAAGCAACT GGACTTGAGC TTCTTTTGGT
    30181 TACGCGATCA AGTTGATTGC AAGCGCATCC AGCCAGTCTA TCTTCAAACA GAGGAAATGC
    30241 CGGCAGACCT GCTCACCAAA GCACTGGCCA AACCACAAGT GGAAAAGTTG AGGGAGATGA
    30301 TGGGATTGGT GGGATAGGAG GACGTATTGG GCCAGGGGGT TGTTTGTGGG TGCCCCAATA
    30361 CGTGGGTCCA CCAAGTGTTG CATCAGGGGG TTGTGTTGAA GTGATGTGCA CACTTGTTGT
    30421 ACAAATGTAT AACAAAGTTG CGCTATACCA AGCGCCCGGT TCCCACGCAT TGGAGACCAC
    30481 CCATAGACAC TGCCAACACC CATTGGGACA ACCCAGGTCA TCATGGGATG ACTGGTGTTG
    30541 ACAGTATTGC TAAAAGTGCG CAAGCACTGT TTAGCAATCT GTACATACAT TACAAGCGCA
    30601 CGACTCCCAC GGTCAATGCA ACGTTCCCAC GTTCAGCGCC CCATTAGTAG GTCTGTTGAC
    30661 CTCTATTGTG ACGGCCGGAA CAGGCACCGG AACGCCTCGG TCTCAGCAGG GAAGCAAAAG
    30721 GAGCAAAAAT GAAACATGGA GCCATCATTA GAATGATGTC TGGCATGTTC CCAAGCTGCT
    30781 CCGGAGCTAA TCAAATTCGG ACGCGATTTA GTGGACACCA ATATTCACGC CTCGCGCAGA
    30841 ACAGTACTCG TGGGAACCTG GGATGGTCAT TTTCCTTACA TGTCTAGAGT AATAGACACA
    30901 AAGAGTCAAT AGAGCGCAAA TCATTACATA TTATTGATTG ATTGCATCAA CTTTAGGCTA
    30961 TTATAGTCTG ATCAGAAGCT TGTAGAAGCG TCCTAATGCA CTCTAATTGC CTTGGTAACA
    31021 ATCACTAATG ATGTTGATGC AATCAATCAA TAATATGTAA TGATTTGCGC TCTATTGACT
    31081 CTTTGTGTCT ATTACTCTAG ACATGTATGG AAAATGACCA TCCCAGGTTC CCACGGGTAC
    31141 TGTTCTGCGC GAGGCGTGAA AGTAGCTGTC CACTAAATCG CGTCCGAATT TGATTAGCTC
    31201 CGGAGCAGCT TGGGAACATG CCAGACATCA TTCTAATGAT GGCTCCATGT TTCATTTTCG
    31261 CTCCTTTTGC TTCCCTGCTG AGACCGAGGC GTTCCGGTGC CTGTTCCGGC CGTCACAATA
    31321 GAGGTCAACA GACCTACTAA TGGGGCGCTG AACGTGGGAA CGTTGCATTG ACCGTGGGAG
    31381 TCGTGCGCTT GTAAAGTATG TACAGATTGC TAAACTGTAA GGGGACACTC CTATTTTCTC
    31441 TCCTTTCCTT CATCCCATGG ACTCTTACCT ACATTTCCTT CGTTCCCCTT TGTTCCTTTT
    31501 CGCTTCCTTT CCTTTCCACT TCCTTTCCGC CCACTCCTTT CGCATCCGAG CCACGTCCGG
    31561 TGACTCCGGA GTCTTCCCGC GCCTCGGACT CGCCTCGGAC TCACTTCGGA CACCTCGGAC
    31621 TCGCTTGGAC GCTTCGGACT CGCTCGGACT CGTAGATACA CTCCGGGGCT TGTCCGGGCT
    31681 ACCTCTATCC TCCTTTCCCA CTTCATTACT CCTTGTCCCC ACTTCCCCAG GTCGCTGGCA
    31741 CGACTCCTGT ACATTCCCCT TCCACTTCAT TATCACATGC CCCCTCGTAC CTTGTGATAT
    31801 TCGTTCGTAC CTGTGGCTGG TGTACTGTAC AGTTACCCTT CATTCCTCCC ACGCTACTAC
    31861 AGTATATACT TCGCTTCCTA GCATGGAGAA TCCCCATCCT GTTCTCTTTG GATTCTCCCT
    31921 CTGCTAGGTG AGCAGCTCTC TCATGTATTG TAGTTAGCCT TATTCATCTC TTTGGATTCT
    31981 CCCTCTGCTA GGCCTGCGCT GTCGGCCATC TTGAGGTTGC CCTTACATAA ACAGTGCTTG
    32041 CGCACTTTTA GCAATCCTGT CAACACCAGT CATCCCATGA TGACCTGGGT CGTTCCCATG
    32101 GGTGTTGGCA GTGTCTATGG GTGGTCCCCA ATGCGTGGGA ACCGGGCGCT TAGTATAGCG
    32161 CAACTTTGTT ATACATTTGT ACAACAAGTG TGCACATCAC TTCAACACAG GTATCCACTT
    32221 CTGAGGCGGT TCCACTGCCT TACTCCCGCC ACTGATATGT TCCTCAAGCC CAGCTTGGGT
    32281 TTCAGTACTT CTCCTGCCTC CTCCACGTCT TCCTCTGACT CGTCCTCTCC CGGATACGGC
    32341 TCTGCTCGCA TTGTAAGCAT TGGCTTACCA CCTACTCTCC TAGCCCCTTT TCCCCCGTTC
    32401 ACTCTCGTGC ATAATGTGAC TTGCCATATA TATAGCTGCG ACCCTGCACA TACATACTCA
    32461 CTTCCTGCTT GTCTCACTAC TTATACGTTC ACCCTCGCAA TCCCACCGCT TTTGTCCATT
    32521 CATATCGTCC TCTGAGTGTT CTTCCCTTCG GGGTTGTTCC ACGCATATTC TGTCCTAGCT
    32581 TGTCCTGGTA GTTTAGACAC TGCCTCGGGC ATCGCAACAT GACTACCTCT CCTGTCTTCC
    32641 AGTAAATCTC CAGGTTGTGC TTCTTCAGCC AGGTTAACCC TAAGATTACA TTGATGTTTC
    32701 CTAGGCTGGT CACGTAGAAC ACCATGACTT CCAGGTGTCC TCTGAACAGC ATTTGTATCT
    32761 CTACCTTCTC TGTCACTTTC CCTGCGTTGT TGGATGTGCC ATCCGCATTC CTGATGACTG
    32821 CCAGGTTTGC TAGTTTTTTT GTTTTTATGT TGTTTTTCTT GACGAACCCC TGGTCTATGA
    32881 ATGAATCCGA TGCTCCGCAG TCTAGCATTG ATTCCAGGTT CAGTGGTGCC AGGGTATTGT
    32941 GCGTTCTAAG GGAAATGGAG ATGGGCACAT AGTGTAAGGG GACACTCCTA TTTTCTCTCC
    33001 TTTCCTTCAT CCCATGGACT CTTACCTACA TTCCCTTTGT TCCCCTTTGT TCCCTTTTGT
    33061 TCCCTTTTGT TCCCTTTCCT TCCCATTTCC TTTCCGCCCA CCCCTTACGC ATCCGAGCCA
    33121 CGTCCAATGA CTCTGGAGTC TTCCCACACT TTGGACACTT TGGACTTGCT CGGACTTGTC
    33181 TATACACTTT GGGGCTCATC TGGGTTACCT CTGTCCTCCT TCCCCGCTTC ATTACTCTTC
    33241 GCCCTTACTT CCCCAGGTCG CTGGCACGAC TCCTGTACAT TCCTCTTCCA CTTCATTATC
    33301 ACATGTTTCC TTGTACCTTG TGATATTCAC TCAGACCTGT GGCTGGTGTA CTGTACAGTT
    33361 ACCCTTCATT CCTCCCACGC TACTACAGTA TATACTTCGC TTCCTAGCAT GGAGAATCCT
    33421 TATCCTGTTC TCTTTGGATT CTCCCTCTGC TAGGTGAGCA GTTCTCTCAT GTATTGTAGT
    33481 TAGTCTTATT CATTACCTTT GGATTCTCCC TCTGCTAGGC TTGCGCTGTG CGGCCATCTT
    33541 GAGGTTGCCC TTACAGCAGC GGCAAGGCAC TGACTGAGAC TATTAGTAAG ATGGCCCGGG
    33601 TGATGTAAGT AGAGTATTGT AAGTGGACAT GCTTGTATAA TACATCACGT GCCTGATAAG
    33661 ATAAGGAAAG ATCATTGTAT GAAAAGAAAG GAAAACGTCA GACTATAACA GAAGTACAAC
    33721 CATACTTACA ATTGAACAAT ATTGCATGAC AGCTATGAAG GCGCATACCT GTTAAAATCA
    33781 GGGGCAAGAA AAGATGGCCA GACTAGGGTT TGAACCAAGG ACCTCCTGGA TGCTTTCCAG
    33841 ACGCTCTAAC CATCTGAGCT ATCTGGCCTT GTTCAATGAC TGCACAACCA ACAATTATGT
    33901 ATTCCCCATC ACATGACCAC CCAACCATTT ATTCATTACT GGCCGGGCAA TGCCCCTTTC
    33961 CAGTCCATTC AAATGGTGAT CATGTGCCGG ATTACATCAT TCCAACACAG CCCCCTAATC
    34021 CAGCACATCA ATTCACACGC TCAGGTGACC AATCACCTGA TGCAGGGCCC ATAACCTGTT
    34081 AAAATCAGGG GCAAGAAAAG ATGGCCAGAC TAGGGTTTGA ACCAAGTCCA GTCCATTCAA
    34141 ATGGTGATCA TGTGCCGGAT TACATCATTC CAACAATACC ATGCCAAATC GGTATATATA
    34201 CATTGAACAA CAGCTAGAAA GGCGCAGACA GCGTGACGAG GATCTATATA CTGTACAGTA
    34261 GCGAATGTAT GAAGTTTTTT TGGACAGAAA CGAACTGAGA ACCTCAACAC GTCTGCGGAC
    34321 GAAGCGGAGT AGTGTGACAC ACTCCCAGAT GGCACAGATG AGACTGAAAG ACCTAAACTG
    34381 ATGCAGGCAG CACCGCCGAA CGCTCAAACT AGACCGTAGG TGTAAGGGCA ACCTCAAGAT
    34441 GGCTGACAGC GCAGGCCTAG CAGAGGGAGA ATCCAAAGAT AATGAATAAG GCTAACTACA
    34501 ATACATGAGA GGGCTGCTCA CCTAGCAGAG GGAGAATCCA AAGAGAACAG GATAAGGATT
    34561 CTCCATGCTA GGAAGCGAAG TATATACTGT AGTAGCGTGA GAGGAATGCA GGATAACTGT
    34621 ACAGTACACC AGCCACAAGT CCGAACAAAT ATCACAAGGT ACAAGGAAAC ATGTGATAAT
    34681 GAAGTGGAGG GTAAATGCAC AGGAGTCGTG CCAGCGACTT GGGGAAGTAA GGGCGAAGAG
    34741 TAATGAAGTG GGGGAAAAGG ATAGAGGTAA CCCGGACGAG CCCCGAAGAG TATAGATGAG
    34801 TCCGAGCGAG TCCGAAGTGT CCGAAGTGCG GGAAGACTCC GGAGTCACCG GACGCGGCTC
    34861 GGATGCGAAA GGAGTGGGTG GAAAGGAAGT GGAAAGGAAA GGGAGCGAAA AGGAACGAAG
    34921 GGAATGTAGG TAAGAGTCCA TGGAATGAAG GAAAGGAGAG AAAATAGGAG TGTCCCCTTA
    34981 CAGTAGGAGC TGAATAGCAC GTGCGTAGCC AAACAGACAC AAGTAATCTG CCATTTGTTC
    35041 CAAATATGGG TCGGTTCCAA CACAGGGGAC CTAGCTTTTC AAGCAAGGTA ACTGTGTGAC
    35101 CTGGTTCTGT GTGACTACCC CTTTGGCACA TCCACTGAGA AAATATTTGT AGCAAGCTTC
    35161 GTGAGTCCAT TGAAAATAAA AGATGTCTAC TAGGCTCATT GTAGAGTGCT ATTCAATGAG
    35221 TACAATGACT TTGATGGCAA ATTATTCATC AATGAGATGT CAGTGTGCTC AATTGTATTT
    35281 ACTGACCCCT TTCTCCTGAA ACCAGTTGCA TGTAAGTGAT TATTGCTGTG GATAATCAAC
    35341 TGGGGCCCTG ACATTTAGGC TAGCAGATAT ATGATATTTG GCATACCTTA CAATAGCATG
    35401 CCTATATGGG CCTACCGATG AACCGGGCGG AAGCAAACCA GTGATTGCGG TTCATGGAAT
    35461 TGCGATGGAA AGCGAGAGAT GAAGATTTCC AAAAGGGGTC GGCGGGGGAA AGAGATCGAC
    35521 CAATGGGAGG ACGATGGAAT GTGGTAGAAT GATGGGCGTG TCTAGAAGGA TGACGTCAGA
    35581 GGGAAGGAAA TAGTATGGCA AAGAATAATC CGCATTTTTG TGCAGCTGGA CCACCATGAG
    35641 CAACGTCGAC GATTTCTTTT CGGCAGTGAA TCAACCGTCC GCGAACCAGC AGCGCGGCGG
    35701 AGACAATGTT CGCACGTTCG CAGACGCCAT CAACCACCGA TTCAACAACC CCGCCCCATC
    35761 GTCCGCATCG CTTCCTCCCT CCCTCCTCAC CGCCCGACTC CTGCCTTCCT CGTCGTCCGC
    35821 CACATCCGCC ATGCCCCCGT CCTCGTCGCC ACACACAGCC CCCTCGGCGC ATACATTTAC
    35881 CCCAGTGAGT CCCTCATCCC TTTCTCAGTG GCTCGACAAT CCCACCACCC TCGTCGTCGA
    35941 CATCCGTCCC CATGCTGCAT ACGCAAATGC CAGGTTGCCA CGAGCCTTGT CGCTGTCGGT
    36001 TCCGTCCACC CTGCTCAAGC GCCCCATGTT CTCCCTCGAC AAGCTCGCGG CCATGCTGCC
    36061 TGCATCGACC GCCAGATCCC GCTTCACTCG CTGGCACACC GCTGCCCGTA TCATCGTCTA
    36121 CGACACAGAT TCCGCCGCCA TCCCAGACCA TTCAAACATC CACGGCTTGC TCAGGAAATT
    36181 CCGCAACGAC CCCGTGCATT TCACTGGTGA ACTCGCATGG GTCCAGGGCG GGTTTCAGGC
    36241 AGTATGGCGC GAACAGCCTC ACCTAATCGA TAACAACCCG CCTCCGCCAG AAACCGACGC
    36301 CGAAGAGGAC GATCAGCAGC AGCCACTGTT ACGCGCCAGA CTCCCAGCTT CCGCCTTCTC
    36361 TGCGGCATCG ACAACAGCCG CAATGTCGCC CCAGCGTCCT CAGCCTCGAT CGACTCTCTC
    36421 TGCTCGTCTT CGGGCCTCGG GTATTCCATC TCTGTCTCTG TCGCAACCAC AGCCAGCTCG
    36481 GGCACACCCT AATTCTTCGC TCTCCCTTTC ATTCCCCTTC AACAACCCTA CGCCGCAGCC
    36541 GTCAGCTACG ATCTCAAATC CACCGACAAC CCTTCCAGCG CAGCCGGCGT ATAACCCCTT
    36601 CTTTGACACC ATTCGTCAGA ACGTTGAACT ATCGCACGGA ATCACAGAGC GCATTCCTCT
    36661 TCGTCTACCA CGTCGCATCC GCCAACGCAT CCATGAGCTG CCTTTTCGGT GGCTCCAAGA
    36721 TATTGCTCGC AAGGCAGAAG CCCGCACGCC ACCAGGACTC TCCGCGAGAT CTGCTCGTAC
    36781 AGTCACTGAC GTCTTCCCAT CCAGTGGCTC GGACTCGGAC GTCGAATTTC CTTCGCCCCG
    36841 TCTACCTCTA CTCTCTCCAG CAGCAGATCC CGACCCTGCA GATGTAGATG AAGGCACAGA
    36901 AGCCCTCGCG ATGCAATTTT ATCGCATCGA ACTAGCTGAA CAGCGTCGCT TAATGGGAGT
    36961 GATGGAACAT CATTCCAAGG AAAGCGAAAC GACTGTCGGC GAACACGCGG ACAAAGGAAA
    37021 ACGCTCGGAA ATCCACCACG AAGTCGAAGT CGACGAAAAC CTCAGAGAAC GAGCTGTAAC
    37081 TCTCGGCCAT GATTCTCTCT CCTCGATTCA TGAACCTAAA CTAGACGGAG ATTTTCCGTT
    37141 CAGTATCACC GCAGGCGTCG AAAAGGGCGC GAAGAATAGG TACGTACCAC TTCCTTGTTT
    37201 TCTTTTGCCA CGCGGTCCAT CTTCCCCCAC ATTCCATCGT TCTCCTTCTC TCGAATAGAC
    37261 ATTTGTTCCA TCCCCTTCTA TCTTCTCACA CCTTGTTATC TCTCGCTCAT CACCACCCCA
    37321 GATATCGCCA CATATGGCCT TTCGAACACG CTCGCGTTCG CTTGCACCAA CGATACCGCC
    37381 GCAAGCGGGC CATTTCTTCT CCCCCGTACG TCGGCACTCC AGGCGGAAGA TACCCTCCTT
    37441 TCTTCCAATC CACCAGTGGC CTTTCTCAGG ATGGACCTCC CGTTTCTCTT CCTCTTCACA
    37501 CCACGAATAA TCTCCTCATC GCACCCCGCC CCCTGCATCC GCCAAGCGGT AATAACGCCA
    37561 GCAACACATT AGCCGGCGCA GTCTCCAGCG TAATACCGCC GCGTTCCCCT CGCCCCCCTT
    37621 CACAAATCGC CTCGTTCGTC TCATCCCTCC ATTTCCCTTC CTCTTCGAAC TCCACGCTTC
    37681 CACAAACCCC TTACGCATAC GGTGGTTTCA CAGGTTTCCC TTCACAATTT TCTTTCCCCA
    37741 TCAACAATAT TACCCCAGGC ATCCCATTCA CCCCAAATAT TCCTGTCGTC TCTCCCGCTC
    37801 CCTCATCAGA CGCAGACGCC GAATCCGAGT ACGACGACTA TGTCAATGCC TCGTACGTCC
    37861 AGCCTCTCGG CACTACCAAG CAATACATAG CAACGCAAGG CCCGCTTCCT GCAACGTACA
    37921 AGGACTTCTG GACGTAAGTT CCATATTTCC CCGGTTGTCG ATGTGTTCAA TGACCCCCGC
    37981 CTACAGGCTT GTATGGGAGC AAAATGTGCA CGTTATAGTC ATGCTTACGA GGCGCATCGA
    38041 GGGCGGGATG ATAAAGTGTG GGGCGTATTG GGCAGAGGAG CGCTTTGGTC CATTGCGACT
    38101 AAAGCTAATA TCCGAATCGG GGAAAGAAGG AGGTGAAGTA GACCCTTCTT CTACGCCAAG
    38161 CAATCCTTTC GATGCAGCGG CTGCCTCCGT TGCAGGACCT TCGTCCTCTC CCATAGGCAC
    38221 GAATCGTCCA AAGTCTCCCA AACAGTCTAC CATTCGCAGA GAATTCGAGC TACGACACAC
    38281 CAAATATCCG CGTGCTGGCA CTCGGCGCAT CATCCAGCTG CAATTTCTGG AATGGCCTGA
    38341 CATGAATGTG CCGGACGACC CCCGAGACGT CCTGAGTTTG ATCTGGGAAG TTGAGAACGC
    38401 AGTGGAAGAG ACGAAGCGTG ATCGACTCCA ACGCGAAGAA GAGCTCCTCG AGAAGAAGCG
    38461 ACACGAAAAG AAGGCCACTC GTGCGGAAGT CATCGCTAAG TTGAAGAGTG GAGGCGGAGC
    38521 TTCGAAGTCC ATTAGCAGCG ACCAGCAGAG TCTAGGAACC CTATCTTCGT CTTCGTCTGA
    38581 CGACGATGTG GACGAATGGA CCGGGATAGT CAAGCATGCT AAGGGAGAAC GCGTCCCGGT
    38641 GCTACTGCAC TGCTCCGCTG GCGTTGGTCG CACGGGTGGG TTTATCGCTG TGGACGCGAT
    38701 TCTCGACGGG ATTCGGCGGG AGATGCGAAA GCGGGTCTAT GGATCATTGA GTAGTGGGGT
    38761 TATTGGAAAT GTGATGGGTA CTAGTAGCGG GGATGCCAGT GCGAGTGCTT TGAGCGGTAG
    38821 TGCGAGCGGG AGTAGGAGGA CCCGTGGAAC ACCCGAATCA GAAAGCGCTG GCGGGGAGCG
    38881 AGGGGCTAGC ACAGGTGCGA GCGCTGGAGG AAGCGGGAGT AGGAGTGGCA GAAGTGGTAG
    38941 CGGAAGCGGT AACGTTGCGG ACGGAAGTGC CGGATATGAG GATAAGATGG ATGTTGACGG
    39001 AAGTCCTAGC GAGGCCACTG GAATCCACAA CAATAGCAGC GAGGCGATTG TTGATGTCGA
    39061 CGCATCTGGG ATGAAGATGG GTGGGACAGT TCCCATAACC ATGACTGCTG GAGACGACGA
    39121 CGAAATTTCT GGAGAAACCA GTTACGGCCA CGATGCTCCG GGCGCCAGGG AACTGAAGAA
    39181 GGCGAAGAAG GTCCGGGGGA AGGGCAATCT AGTCGAAGCT GGTAGAGGGT TGGTGGTGCA
    39241 TGTTCCGTAC GTTGTTGGAG GAGACAGAGA TTTACTGAAG ACGCCCATGC AGATGTCCAT
    39301 GGAGGTGGAC GAGGATGACG TTGACGACGA CGATTTGATG GTGAGTATGT CCGGACATGA
    39361 TCGATCTTCC TCGCATGATC CCTCCCGTGG AGAAGAGCAA AAAGCCAGTA CGAGAAAGTG
    39421 GGCAGAGACC GTATTGGACG AGACCAGTGC CGCTATGGAC GCCGGCGATG CAATGGTCCT
    39481 GGATGACGGC TCGAACTCGT TATCGCAAAG CGCCTCGCCG CCAAATATCG CCGCCGCCGA
    39541 CGTAAGGTTG CTTAAGGTTG GAGGTGAAAG TCCTGAAGGG GCCGTAGCTA GAAGTTTCGG
    39601 TGCTGGCGTC TTCACTTCTG GATCGTCAAG TTCAGAGGAC TCGTTCGGAT TCGGCCATCG
    39661 AGGACATCGT CATCAGAGCA GTTCTCGCAG CCATCGTTAC GGATCGGAGG TGGGCAGTGG
    39721 CACCTCAACG TCACTTGCTA CCTCTGTTAG TACTGGTTCT GGCCCCGCGT CAGCAGGAAC
    39781 TGGATCTTTG CAGCATTCGT CCTCCCCTGG AAAAGACCAT GGCGCCGACA AGAGGAGCAC
    39841 TAGAATTGGC GGAAGCAGCA GTCCAGGCAG CGGCGAACTT GCAGCGAGCA AGTTGGCACC
    39901 GTCTGCATCA CCAAGTTCAC CGGGGAGCGA TCGTGAGGCA TTTTTTCTTT TCTCATGCAA
    39961 TTCGCACTGA CCGATCGTTT CTTTAATCGT GACCACACAC ATTTAGAATT CGCAGGTGTA
    40021 GGGGGGCGTG TTGCTGATAC CACCGATCCG ATTCCGAAGA AGGAGATTGC GAACACGGCA
    40081 TCCGGAGCGA ACACGGCGAA GTTGATGGGC CAGGCCTCGA ACTCACATAC GATGGGTGCT
    40141 ATTGGTGGAG CTTGGGCGAG TGGTGTGAAA CCAGCAGGCA ACAGTGCGGC GGGGATTGGA
    40201 CCTTCTCCGC TTGGGGCGCC TGCCGCCATC GCTGTTGCAA TCCCCCACAG TAGCAAAGGC
    40261 AAAGGTACCC TTGAAGGCGA GAGCGGCAGG AACGTTCCTG GCAGCAGGAT TAGAGTAGGC
    40321 CTTTTAGCTG CGGATGCGCC AAAATCAGTT CCATGGCCTA GCGAGGAAAG TCGGTCAGCG
    40381 CCAGCGATGA CCCTGCCACC CAAGTTCGGA CATCCTATCC GTAGTGGTGG GATTGATGCG
    40441 GGCTTCTCTG GTGGTAACCC GGCATTGATG ACAGTCCGTG GTGTACGCGC GACGTCAGTT
    40501 CTATCGTCAG AGGAAGAACG ACCACCTTCT CGTTCCCTAT CTCTATCCCC ATCTGCCTCA
    40561 GGGACGAGCG ATGCGCAATA CGGGAGCGTC GCGAGCAGGC TGGGGAGAGT CTTGGATGTG
    40621 GATGGCTCGA GTGTATACAG CATGTACGGA GGAATGGGTG CGAGTGTGGC TAGCGGGGAC
    40681 AACGTGTGGG TGGGTGATGA ACGGAGGGGT AGGATTGGTG AAAGAGGTGC AGATATGAAG
    40741 GCCATTCAGC CTTTTAGGCT GAAGGATGAC AGCGTTTCGG ATTCGCGTCC CGAGTCGACT
    40801 TCTCCGCCTG GATCTCGTTC AAGATCGACA CCTCCGTCAT TGAGTGCAAG CGCTGGGAAG
    40861 GCATCCGCGC GTGCGACTAC GGTGGACTAC AAAGAGCCAC GCCCGCTGCA TGGCAAGTTT
    40921 TCGCCCACGG CGTTGAGCTC GTTCGAGGAT CCTATCTGCG AAGTTGTGCA AGATATGAGG
    40981 GAGCAGAGGA TGAGTCTGTG TCAGAGTTTG AGACAGTATG TGTTCGTGCA CGCCGCAATC
    41041 ATTGAAGGCG CGTTGATGAT AGTGGATGAG GAGAGGGAGC GGGCGAAAGG AATTATGGCT
    41101 GAACGAAGCA GCAGGAGTGG CAGCGGAAGC GGCACAGGCA GTGGTAGTAT CAGCCCGAAT
    41161 GAGGAAAGTG GAAACGGCAA GGCGATGAGC GTACTCCCTC CTGTCCCGGT GACACCAGTG
    41221 CGACAAACGA CGGCCCATCT CCCGAGCATG ATATCTTCGC CATCGACAGG GAAGCGCGGT
    41281 GCCAGCCCCA CGGAGTTGCT CAAGGAAGAT AAGAAAGGCG GAATATCGTT GTCAAAGCGG
    41341 CCCAGCATCA AGCGCAAGCA GACAGGCTCC GATGGGAATA CGAGGTGAGT ACGTCCATAG
    41401 CTTGATCCAA GATATTGATA GAATGCCCTA CTTAGTTGAA CGCAACAGAA ATAGCTAGCG
    41461 AGAAGACGTC AAGTCGAAAA CACCAGAAAA GTCAATCAAT AGACATGGAG TGCCGGCGGA
    41521 AACGACGAGT CGCTGCCTCC ATCGCCTCGT ATGTGATCCC TTGGTTAGAA CCTTCTTCCG
    41581 TTTCCCCTAT TTTTGGATGC TTGATATAAA CCCACTTAAA TCGCATATTT CAATTAGCTG
    41641 TACCACTTAA TTTTTCTGTT CTGTCCTATT CATTTGGGCC ATTGGTCGTC ACTGTTGTTT
    41701 TCTAACCCGG GACACTTGTT TTTTTTGCCT TGTCATACCT GCCTGTATCA TTCCCCGCAA
    41761 CATGCATTTT CTATGTCTGT AGACCATGTA AAATCATCAT GTACTTGTTG TTCTTCCTCT
    41821 CCGTCTCTCT CTCTGCTGCA TGTTACATTT CCCCCCTCGT ACACCCCTCT CTCGCCACGT
    41881 GTTGTCATCA TAAGTGATTG CTAACAACCC AAGTCTTGTA GAGCACCATC GCACTAGACC
    41941 GTGCCCGGTC ACATATGTGA GCACCTCACC ACCTACCTAC TTTAGTTGAT TTGTGTCTAT
    42001 AGAAATTCAT GGGAAAGTTC AAGGTACGTC GTGGATTCAC ATATTGTCCG GACTCTGCGT
    42061 GTGTATTCGG CGCCTGTTGT TGTTTTTGGT CCTGTGTTCT GCGCGATCCT TGCCTGATAA
    42121 GATGTGTTCA TGCTCCGGAT TGACATTCAT CTTACTCTCC ATTGAAAAGC CTCGCGTCTG
    42181 CGATAAGTAT AAGGTTTGCA ACTTGTTTTA TGTCACCAGT CCTGATTTCT GAGAAACCCT
    42241 GGTGCTCGGT GCTTCTTTAC CTTTTTTGCA CACGCACACT CTGGTATGCA TCAGCTGCGA
    42301 CCCATGCAGT ACTCCCGCGT ATTTCCCGCA CCCTCTCGTT AACTTGCTAG CCTTCTTCAG
    42361 CCAATGACCA CCTGGCGAAG TGAGATCATG GGCGAGGCAC ATGGGAAAAT GCTGTTACAG
    42421 GATTCCCACG TTTATTCGAC AAATGTTGCC TCAGGGTTGT CTTCATATTC TCTCCTCCAA
    42481 CTCGAATTCT GGCTGCACAA GTCCCATTGA GCATCGTGAG CATCGTGGTC GTTGCTGATG
    42541 GTGCGTTGTT ACCTTCTCTC CATGGTATTC ACTGAACTCA GTATTGACAG GTCTTCGTCA
    42601 ATAACAAGAA GTTTGCCTGG TAACAATTCT TCCGAGGTTT GTAGTCTGCG GAGTGCTTAC
    42661 TCCTTCGTTT CCTCCATGAA GCGAATCCTG CATCAAAGGC CACCGGTCTT CATCATGCAC
    42721 CCATCCAGAT CGCCCATTAT TTGAGGTCAA GAAGAAGGGC AGGCCCGTTT CCCAGTGCGA
    42781 GAAATGCCGC GAGCTTCGCC AGTCTCGCCG GGTTCACTCC AAGTGCACCT GCAACGACAA
    42841 GGCTACTCCG TCACGAGCGC CTGCACAAGC CTCTTCATCA GGAACCAAAT GTATGTCTAA
    42901 ACCATAACCA GATCGATCCC CCAGCTGATC AGATGTGAAT AGCAAAGCCT CGTTTTGTTC
    42961 CTATTGAACC AGCCCTTCCC AATGGACTCA AAGATATCTT TCAAGCGTCG AGCGCAATAC
    43021 CCTCCTCCGA TATACGCCAG AAAGGTACAC AAAAGCTCCA TGACTGGGAA GGTGCTTCGC
    43081 TGACTCAGAA TGAACAGTCG AAGATCTCCT AAACCCCTGT AAATGCTCGG CGAAGAGTAC
    43141 TCGTGGGTGC CAATGCGGAA AGCAACGGAC GCACGATACT ACTGACAGTA CTGAACCCCC
    43201 CGAACCCAAC CTCCTCACGC TTGCTCGCGT CGCTGCTATG CGTAGACCCG GCGATACTGC
    43261 GGATGGCGGG CCATCGTCAA CATCAGGGAA GCGTCAAGGG ATACCCAAAC GGATTGCGTC
    43321 TCGGCCGTCT ACGCCGCCAG CTTTAGGCCA CAAACGAGTC AAGAGCGTCA TCTCTGATAT
    43381 ACAACCCAGA CTTGAACTTC CTCCTATCTT CTCGCCGCTC CCTTCGACCC CCTTCCCAAC
    43441 TTCTCTACCT TCGTTCCCTA CCATGCCTCC ACTGAGTGCG GTAGCCTCAT TGGCTGGCTC
    43501 TGGCTGCACG TGTGGCCTAA CTTGTGCCTG CCCCGACTGT GAAGAACACC CTGGCCCGCA
    43561 AGCTTCCGGC GATTGTTGTG GCAAAAGCTG CAACCACTGC GTCGACCCCA CTTTGATTGC
    43621 TCTCCCCGGC AGCAGCAGTC CTTCCGGCAA GAGCATCATT GATCAATTCT TCGCCCGTGC
    43681 GGCATCATTA CCTCAACCTC CGTCTAGTCG CAGGTTCGGA AATAGTGCCA TGCTGGACAC
    43741 CATGAATACT ACTGTATATC CATCAACGGC TCATGGGGCT GACGAACGTG GTGTCGCTTT
    43801 TGGCTTAGTC AATCTTCCCA AGCTCGAGTG TTGCGGAGGT AATTGTGGGT GCCCTAACGG
    43861 CCTATGCGGC TGTGGCCAAG CCTGCAACGG AAGCTGTAGG GAACATCAGA GTAGCCTAGC
    43921 TGCTGACAAT ACGCAACCCA TACCTCGGGA CGAGGCTGCT TCTTCCAACG CTCCGGCGAA
    43981 GACTCCCGAA CCAGTCAAGC CTATACGTAG CTGCTGCGCC GGCCGCTGAG ACTCTTTACA
    44041 CACGTGTCGT CCTACTTTTC CCAATGATTG TACAGTAGAT AATTTTGACT GGAATACCGG
    44101 CTGCTATCGA CGGTTTTCAC TATGTCTCTC ATTATACTCA TAGGATGTAC ATTTGACTAT
    44161 TTGTAATAAC AATCATTTGC ATTTCTCGCG CACAATCATC ACTACAAAAT CCGACATTAA
    44221 ACCTGATGAA ATGTAGCCTA CGTTATAAAG GCTTTCCGCC TAGCCTTTAC GATGTCGAGC
    44281 ATGACGCCAA GGGCTATCAG ACCGAAGGAA GATGGACCAA AGGCAAAATG ATCATCATCT
    44341 AGCGCTTCTT GGGAGACGAT GAATGCTGCG TGCGCTCTGG TGAACGTCTG GCTATGCCAT
    44401 TCTTGATCGT AGAAGAAACC GTCATGATCG TCGAAGTTTT CATGGAATGT CCAGTCCTCG
    44461 TAATCTTCTT CATCGGAATC GTCTTCAGCC ACGGTGTTTC CGTCAGTAGG GCGCGGGGGT
    44521 GGTGGCCCTC GGAGCTCACG ACGGATAGCT GTGGTAAGGT CTTGCGTCTT CGAGATGAAA
    44581 TCATTTGAGT CACTTTCTAT TGCTATTCGC AGCTCGACTT ACTTGTAGAT TCATAGCTGC
    44641 CACAGCCTCG CGTCGTCGGC GATGATCCGC CCATTTAGCC TGAATCGTTC CACTGACCAG
    44701 CTCGGCTTCT GAAAGGCTAT CGGAAGGTCG TTTAGACGTA CAATGGGCCT TGGCGATTGT
    44761 ATGAAGCTGC GTTGAGTATT CCTCCAGAAT GTCTTGCATT TCACCGATAA CGTCCTCGTT
    44821 CGGAAGGACA TCTATAGGTT GTAAACCGAG CCCCACAAGA CTCAAACCCC TGATGGCATT
    44881 CACAATTCTT TCACCGTCTG TAAAATGCAT CTTATCCTTA TTGGGATGGT ACTGTTCCTT
    44941 TGGTACGTTC CTGTATAGCC GGCCTAGCAG CTTGGAGCTA AGGTAGTAAT TTCTGGCCTC
    45001 GGGATTGACA CCCTCTCCAG AGAGAAAGTC GGGCTTGAGA CCATCAGGAG GTCGAGGCAG
    45061 TGATTTTAAA TCAACCGGAG TCCCAGTCTT CGGAAAGTCT ACGGCGTGGG ATGCTTTCTC
    45121 CGCCAGAAGG AGACATTTTT CGCAGTCGAT GCCGTCAATA TCAGCAATGC GAAGGTGAAG
    45181 AATGGATATT TGGCCCAACA CATCCGCCTT GATCTGTGGT CATCCCGTCA ATAATTATCT
    45241 CAACTCAAGA TCACTTTCAA CACTCACGAA ATCGATAATG AAATCAGCGA CATCGCTTAC
    45301 TGTACATGGG TGGTCAGTTT CTTTCTTGTC CAATCCAATA TAAGCCCCGG CCGTGGCAGT
    45361 CCGCCCACTT GGGGGGTGTA GGTTCGGCTG CGAGATGGGT TCATCAAGAT ACTGTGTTGC
    45421 CGACACAAGG ATTGACCTAC GTCTACTATC AAATTATAAA TGTCACCATC AAGGTCGCCC
    45481 CCTCCAAGCA TAGAGGGGAG GCTTCGGTTG CCTCTGATTA CGTCTGCGGT CAATAACCAT
    45541 CACGATAGGT TGTAACTAGA CCACATACTT GCATGAGAAG ACGACGACAT TCCTCAGATG
    45601 TGCTAATCGT GATCGCCTTA CTGCCGTCAC CATTTGTAGA TCACCAGGGT GGATCTGGGG
    45661 GCTCCTGGTA ATGAGAACAT TCCCAACGAT TGGCAGGTCC TCTATGCCGC GACGCTCATC
    45721 GTAAATGGTA GCGTAGATCT CCCCTTCCTC CAAGCAATCC CATTCATCAG ACACTCCTAT
    45781 GAGGGTGTAC GACCCCGGCA CGAGAATGTG AGCTCGATGC TTGATATCCC GAAGAAGATG
    45841 AACGATAGCA TAGTGAAGGC AAGTTATGAT GAGCTGATGG TTGAGGCCGT GGTCATGATG
    45901 GATATCCAGA TTGAGGATAT TGTAGATATT GCTGAAAAGA GAGGGTAATT TGAAGGACGC
    45961 TCCCAAACCA TGTTGATTGA AAAGGGCGGA TGCGAAGGAG AGGGAATCCT TGATAGATTG
    46021 AACTTCTTCA ACGGCCGTCT GCTGTAGCTC GAAGATATAA TCCACATCAA CTTTGTGGTG
    46081 CTCCAATAAG GCGATCATGG CTCTATTCAG ATAAACGGCT ATCGGACGCG CGGATGTCGT
    46141 TGATATATCC AAAGAACGCA TCGAACCCTC GAACTTAATT TGCGAAGGGC GCAGACAAAC
    46201 AACTCTACCA GTCAGCCTGG GGTCTTGTAC GAGAATCCCC TTGGCCCCAC CGAGTCGAAA
    46261 TTGGAGGGCA GAGGGAATAT TTCGCAGTTT TGACGAACGC CGTCTGCCCT TCTGCGACTC
    46321 CCTCCAAGCG GCGCGACAGA GCGCAGGAGA TATGGTGCCG CAACCATCCG TAAACAAAGA
    46381 GTCAGTCGCC GACTTACGAT CGGGAATGCG TTCAATTTCT TCAGGCTCCA GAACAACCGA
    46441 TGGATCGGAG GAAGAGAACG CCTGGGCCCA GCGAGCACCC AGAAGTGCAG GACGATGCAG
    46501 AATATGTGAG AAGTCACCCT TAATAATATG GCTCTAAGTT CACATGTTAT AGCAATGAAT
    46561 ATTCTACTAC TCACCAGTTC CTCTCTGATC TCCTGGGCAT CCATGGGCGC TCCTTGAAAC
    46621 TCGAATTTAC GGACGAACGA AAATCCGTAT TCTTTGAGCC CACTCATAGA GTAACCTAGG
    46681 AATTCATAGT GTTGGCCAGC GACCTCAATT CCGTCTACTA GGAATGGTTT GTAATGAAGC
    46741 TCTAGCAGAT CATCGACTAG CGAAGGGACA GATTAGAAGA GCTGGACGGA AGATAGCATT
    46801 CTTCACGTAC TCAATAGACT GGGATCTCGC CTGGGCTTCG CACGAATCTC ATCCTGAAAA
    46861 GACACTCGTA GAAAGCACTC GTGGTTTCCA AACCGGCGAA GCACGCTATT CGATTGATCG
    46921 GGTAGAGGGC CTTCAAGGAC CTTGCTAGTG GGAGTGATGA TAACGTGGTA GCATTGATAG
    46981 ATTCCTGCAG ACACAGGAGT GACCGACAAG CGTCCACGAG GTTGGTACTG TCTGGCAATG
    47041 TACGCCTCGG TCTCTGCCGC TAATCTTTGG GCAAGTGTTT CTTTTACTGC TTCTTGGTCT
    47101 CCGGCAACTT GCTTCTTTTT TCCCCGTTGC CGTCGGTTTC TGCGAGGGCG ACGCGCAATG
    47161 GGTACCATTT CTATTCCGGG GTTCCCTAAA GACATGACGA AGGAATTAAA AATTGGACCA
    47221 GCGTCGGTAT TGTGCTCGCC ATTCAGCACC AGGATCCCCT CCCCCAAACC TTCAATAACT
    47281 TCCGTTGGGT CTAAGGCCCC ATTGTAGATC GCCTTTTCTA TTTCGAAAGC GAGGGGGAAT
    47341 GAGATCTGGC CGAGTAATGT GTTAAGGGCC GTCCTTTTCT GCCTTTCATA GAGATTGCGG
    47401 GGTTCAATCG GGATGTATCG AGGGATGGGC CTAGTTATAT GAAGCATGAC ACATCGACCT
    47461 TTAAACGTTT GCAATTCGTA ATTGGACCGA AATAATAGAT GGATGGCTCT AGCGACCGGC
    47521 GGCATTTCTT GGAGCCCATT CACGGACGAG AGTCGTTGCG GCCGCTCCTC TTCCGACAAT
    47581 GCTTGACGAC TGAAGATGGG AGGGTTTTCC GCTTCAATGA ACACACCTAG AGTCCCTGGG
    47641 GGATTGGCCA ACGCAGCGAC GGACGAAGCG CTGTAGTGCA CAATGCATGT AAACCCAGGA
    47701 TGGCGGACTG TCAACTGCAG TTGACGTGTA TCAAAATCAC ATATGACCTG AGATACACGC
    47761 CCTTGCATAT CGACCTCTGG GGAAAACACG CCATCTCTGC AAAATCGACC GAACGAGAAG
    47821 GCGGATAAGG TGATCGGGGC AGAATTATCG CGGGTCAGCT GCCTTTGCCG CTGTAACTGA
    47881 ATGGGATCTT CCCATTCAGA GGTCGCGACC TTGATGATGA GCGGTTGATT AGGTGTTCTT
    47941 GTGCTCTTGC AGAAATGGAT TTGCCTCCCC TGGAGGGAAA GTGGGAGGCG ATGCATCGTA
    48001 GCCAAAAAAT GCTCGCCGAT GTCTGCACTG GGAAGCGTCA ACAGCCCTAT GCCTCGGTGA
    48061 ATGTTGCTCC TTGGCTGTCG AAATAACTCG ACATGGAAAT TGGTCTTCGT CTCGAGGGGG
    48121 AATGGTGGAC GGTGGATGAT GTTGGCCAGT GCGAGTTTGA GATCGTCTTC TTTCACTTTG
    48181 AAAGCGACAT TTCTCATGAA TATCTGCATG ACGAGAGTAG GCTGTAGAGC TTGGGCTGCG
    48241 GTGCCTACCC TCAAAAGAGA GATAGAGATA GAAGCTCTTC TGTGGGCGCC GCACAGCTGA
    48301 TCACTATTAC CCCTGAATCA TGTGACTTTC TCCCGATATT CTGAGAGAAT GTTCAAAGAG
    48361 CAGTAAACGA CGTCCCCAAA GAAGCCTATA CGGATTCAAC GATCGAAGTT GCGCCCAGTC
    48421 GGTGCGGTTG TGAGGAGGAT GCCAGTACGC GACTTCGGCC TTAGGCGATG GAGAACGCAT
    48481 CGACCTATTC CCCATGTTGC GCTCTGTTGC GTTTCTGATA TGCTGCTCGT CCTGTGCAGC
    48541 CCTCTGTGCA TGACTGTTTG CTATGCTAGC CTTTTAAATA GCTCACTGCA AAATCCATCA
    48601 GCAAGCGACT GCTTGGAGCC AGGCTGAGGA GAACTGGATC ACCTTCTCAC GTGCTCGAGT
    48661 GTCCCATCAT ATGTCCCTTG TATGTTCCTC TGGGAGCCGC AAGCTCGCCA TTTAGGGTAT
    48721 CCTCACCGCT CGCCGCAGCG ACTTTCGTGG ACGCCACCAA TCAATATATA CCAGCTGAGA
    48781 GATGATGGTG CGGAGAACAC ATTTCGGAGT ATTCCCACGC CTTCAGGGTC CTGCACAGTT
    48841 ATCACGCCGA GAGTCGTACG TACAGTCGAC TTGACTCTGC TCCTCCATAC TCCTGCTCTC
    48901 CATTTCCCCT CATTTCATGA ACAGTTCATA GACCATTACG AAACTTATGC TGATTTCTAG
    48961 AAAAAGCCTA CTCACCCATG GCAGAAAGCC ACTGCACGCC GCCACCAAAG TTCTCAGTGC
    49021 CTCTACAGCG ACGGCATCGA CACTGGCGCG ATGCTGGGTT CATGGAACGA ACAAGACCTC
    49081 AGCTTTGATC AGCACGGTCA GAGGGGATGG CTTCCGGAAG CAAATACGAC GTGCATACTC
    49141 GAGTACGAGG GGCAGCGCTG GGGGTGACCC CGGCAGCATG AATGGTCCTG GCGTTGACAC
    49201 GAGTACCATG GCTAAGGGCG TGCCACTATA CCGTACGTCC GCTCACCAGT TGCATTCGTT
    49261 GGATGGTCGC CCTGAAAGTG CGTCGATCAG GCAAAGTAAT GGACGCCTGG ACACAGACGC
    49321 CAACGAAGTG GTATCCATTA CCCATCGCCG TCGGTGCATT GCTCTTGGTC GCTTTGCAAT
    49381 ACCGGAGGAA GTCAAGGCGA TCAAAGGAGG TACAGCTCGA CGAAAATGGG ATGGAGATCA
    49441 TCAAACTCAA GGGCCCATGG CAGGTCTGTG TCACACGACT CCATGTCGCG CGTGATGGCT
    49501 AACCCACAGT GCAAAGGTGC ACGTCCTCGG TGCCCTCCCC CTCAGAAATA TGTCAAGGGT
    49561 GTGGGGATAT GTCAACTCGC TAGAGCTTCC TGTTTGGTTC CGACCCATTG GTTTCCGCCT
    49621 TTATTCCTTT GCTTTCGGCT GCGACTTGGA TGAAATCGAG CATTCTGATG ACTTGACGCA
    49681 ATATGTTAGT CTAGGCGACT TCTTCTACAG GAAGCTCAAA GACGGTGCTC GTCCCGTGGA
    49741 TCCAGCTGTC CTCGTCAGCC CGGCTGATGG CCGCATACTG CACCTGGGTG CCATAACAGA
    49801 CCATAAAGTC GAACAAGTGA AAGGCATCAC ATATTCGCTG GACGCTCTTC TAGGTATCGA
    49861 CAAAGATCAT CCCCCAGTAT ACGTCCCAGC CATGCGTGAT CCCGACTTGT CGATAGTAGA
    49921 CGACCAGGAA TTCGCTGACA TCAATGGCAT CGAATATACC CTTGACCAAC TCATCGGGAC
    49981 CTCCTCACCA TCAACATCGT CGACCCCTTC TTCAAGCCCG GCAAGACGAA ACTCCGACTA
    50041 CTCGGGTACG CAAACCCCCA GCTCGGAATC TGATAGCGAG GAGGTTCGCG ATCCGCATGC
    50101 GCCGCCCAAG AAATTTGGGA AGCAAGTTGA CGCGTCTGTG GTTGATTCGG ACCGCGACCT
    50161 CAAGGATGCT CTCGCCCACG ACGCGTCTGT GGCCCTGGAA ATGGGTGTTA AGACGGCGTT
    50221 GGATCGCAGA CGCAGTATGG GAGGCAAACC CGTCAAGCCA GGGAATCAAT TGTTCTTCAC
    50281 TGTTATATAC CTTGCGCCTG GTGATTATCA TCGCTTCCAC AGCCCGACGG CTTGGGTAGT
    50341 CGAGAAACGA AGACACTTTG TTGGTAAGTC GTTCCTCCTC ATGCCACATA ACCCATTTGA
    50401 ACACAGCTGC TCTTGATAAG GCGAACTCTT CTCTGTATCA CCATACATGG CCAAACGTCT
    50461 CGAGAACCTC TTCGTCCTTA ATGAACGGGT AGCTTTACTT GGTCGCTGGA AATATGGGTT
    50521 CTTCTCCATG GTCCCCGTTG GTGCCACTAA CGTTGGCAGC ATCAAGGTCA ACTTCGATCA
    50581 GGTATAATTC GCTTCCATTC CATCTACCCA TAGGGCTCAT TCACTAACAC ACCATCTCAG
    50641 GCTCTCCGAA CCAACCTTCG TGGCAAACCT CCTCCACCCG GTACCTACGC GGAAGCCGTG
    50701 TACTCAGCCG CCTCCCCCAT CCTCAACGGC CAACCTCTTA TCCCCGCGCA GGAGATGGGT
    50761 GGCTTCTGCC TGGGAAGCAC TATCGTCCTC GTCTTCGAAG CCCCCGAGTC GTTCGAATTC
    50821 TCTGTCCATC CAGGACAAAA AGTCAAAGTT GGCCAGCGAC TTGGTGACGT TGTCGATGCC
    50881 GATAGTTCCA AGGTCAAGAC AGAGTGAATC GATGGGGGAC ACGGAGAGAG AACACCGCCG
    50941 AATGGCCAGG AACCTCGATG GATATATGTT TGGTAAATAA TATCCGGTCA TGTCTTTTTT
    51001 AATATCTGCT GGGCTATCGA CTAGAGT
//
