# Supplementary material for: Interruption of an MSH4 homolog blocks meiosis in metaphase I and eliminates spore formation in Pleurotus ostreatus
Source: PLoS One. 2020 Nov 4;15(11):e0241749. doi: 10.1371/journal.pone.0241749 (PMC7641404; doi:10.1371/journal.pone.0241749)
Supplement: S2 File — (FASTA) [file pone.0241749.s010.fasta]

>tig00000001 len=4744039 reads=8352 covStat=2860.10 gappedBases=no class=contig suggestRepeat=no suggestCircular=no
GCGGCGCGTCAAAGGAGGGACGGGCGGGCTTAGCGACGGAGGGGAGAGGATGCTTGGATGCTCGCGAAGGGAACAATGTCAATCGTAACCAGCAGCGCAA
GGTGAGCAACACTTCACGTGCGTGGATAAGGAACAGCACACCAGTGTATTGCTTGCCCAGCGCACAGGCAGCAAACCTAGCCAATCCCGATGCTCCGAAA
CGGCGCCTTCCCGCACGTTGCGCCATCTCTCCGCTCCCGGGACTGCAAACGCACCCCGCCCACTTGCCCAACGACGTCACGTAGTAAGATGCCTCCGTAG
CGTCAACGAAAAGGGGGAAGGAAAACGAGACGCTGACTTACGGACTGCGGACCAAAATGCCACAACAAAGGAGAAGGAAGGAGACGGACGCCAGTCCACA
GCCCTGGTACGGGAATCCCACCATAAGGAGAAGAGCGCGTACATACCTGCTAGCGTAGGGCCTGCCTGAATCAATCCGCACTACAGCTTTGCCGCTTTCG
ACATCGTTTCACAGTATACCCATTGCGCGTAGTACTCGTACATAGGTGGTCCACAGAGGACCTTCAACCTCGCTATAACGAAGAGCAGCAACGTGGTATC
TTCACGCGCACCGAGTACGAGGGTAGGGTGAATGGCATCGCGTCTTTCAATGGGCCATCGCCGTCTCTCCCCACCCGGAGTGCTGAAACCCCTGCATATG
GGATGTATGCTCCGGATTACAACTTGAAGGACACAAGGGATGCCTAGAGGTATAGCCGCCGACGTTGTAGTGCTTTTCATTGAAGGTATTATCAGTTCTC
AGAATCGCGCCGTCGAACAGTAAACTCGTCACTCACCGCGTCGTGTTCCCAGTACAGTGATGGAGCCCGAATATCCTCCCAAGAAACTGTCTTGAACCTA
TCGTCCCTGTATTAACCTCGTAGTCCGCGCCACGATGATAGTACAGGTGAAGTTTGGATAGCGACTGTAGGATGTAAGTATGGAGGTATAATATATCAGG
TTGCGTGGAGTTTCTTGAGTCTACCCATCCATGCTTTGTTCTGTTTGAGAAGCGGATCCTTGAGCGCATACCTTACTCGAGCAAGAAATACACGAGCACT
GTTGTATGATTACATCAACGACAACCCGGAGCTCACGCTCCTTGTGCCACGTAATGGCCGGATGATCAACGGAGGGAAAACGAGAAATTGGAGGCGACGA
GTAGGAAGGTGACGCGACGAAGTTGGCCTCGTCGACCTCATTCGAAGTAAAGATGAAGACGCGAAGGATAATCGGCTTCTTAGCGACACATTTTGTCTAT
CCAGCAAATACTCGAGTTGGCTTCCATTCGAAAGACACGATCAGTGTCGCTCGTAATTTGTTAGCAAAGCAACGGTACCTTCTTGTACTACTATCGTAAC
GACAGTCAACAGCCAACTTCTCGCATCAGCGCTCACGAGCCTGATTAATGATGCAGTATGAATACCGTGTCGCATATAGTCAAAATAAATCGACATACTC
AGCAGCTCAGGCCATTTTCGGCCGTGAACTGAAAATATCAAGGGCCGTCGAAGGGAGCACCGACGCATCACAAGAGTGGCTAAATACCTCCATCGTCTTC
ATGGCCATCCTGCAGATCCCTGGGCGGCCATAGCGACGGATCATTCCGACATGCCCATTGCTGCGAGTCCAGTTGTTTGGAATGGAGCACCCGGTGGACG
ATGTATTTGTTACAGGCTATGCAGAGATTTCGGTCGCTCTATAGGATGCTGGGAATTAGCCGAGATACTCTACGAAACAAACCCAGACTCCCGAATCAGA
CTTCGATTGGATTTCTAGCGAACATTGAATATCTTCGAGTACAATTTTTGCAGCAGCTTGAAGCTGAGAGAATTTGAACGGACTTGTGACTGCGGAAACG
ACCAGGTGATAGAATTAGCGCCGAGTGTAGTAGCATCGCCACTGGAAACCCATCAAAGTTGTTCTCACACTCTTTTCGCTCGACGACCGCCTTCCCTCCT
CTTCAAAACGGCTCAACCTCAGCCATCACCTTTCCTCGCCGTTTCTTAATATTTGCTTTATTGAAACGGGGGCCTCATGAACCCGCTCATTTTTCTAACT
TTCCTCGTTTTCGCTTCTTCAAATGGACTACTACCAGTAGCGACAGCGATAGATGTGTCTGCGACACTGACACTGGCGCCGCGAGCGACGTTCTACCCCG
GCAGTCCATTATTCCAGGTGCAGGAGGAGGAGGAGGAGGTGCAGGAGGTGCAGGCGGGGGTGCGGCGTCGCCAGCAAGTCCCGCAGTATCAACGCCTCCT
ACCCCGACTCCACCGACCACCCCAGCAACTCCACCGAGCACATCAGCGCCTCCAGTGGTCTCTCCACCGACACCAACCACGACGACGTCTGATACAACGA
CCACAACTCCTGTGAGCACGCCGACGACGACACCACCGGTCACCACACCTACGACAACGGAGGCGCCGCCCACTTCTGCACCGCCTCCCCCATCTTCTGT
CGAGACCGTCGTTTCGTCTACCGACCTGGCTGGCTCTGTCGTGGAGGTCACCGTTACGATGCCGCAAGTAGCACACCAACTTCTTCCTCTGTGTCTCCTT
CACCCACGAGTGATGGTTCGAACGGAGGTGATGGCGGAGGACTCGGCACGGGATCTATTATCGGGTTATCCGTGGCAGGAGGTGTGGCAGTCATTGGCAT
CGTCGCCTTCATCATTTGGAAGGTCACCAGGAAGAGATTTAGCGATTTCGACGACAGTGAGTATTCCGCTTGTTTAGAAATTACGCCCCAGCTAACGTGA
AACAGACGAAGCTATCAAATGGCCCGAACTCAACGCCCACAAGGAAGGCGCAGATACCCACCCTCTCCCTACCCACAACACTGGCCGCGCAGGTTTTGAA
ACCGGCGGCGCTGGCCTCTCTCGTGCACCATCAACATCATCCGCTGCGCCGACAACATTCTCGTCGGCTCCTTCCCAATATTCAAACGTCTACAACACCT
CCACGCCAGACCTTTATCAAGACCCTTACGCCGTTCCGCCGTTACCTCACTTGAACCCTAATCAACCATATCACGATGATCCTGCTCACTCTGGAGCGTT
TTACGACCCATATCGCGGACCCGTACCCCAGGCTCTGCATGACCCTGATGGGCCGCCAACCGCCACAGTCGCTCCTGGTGGAGGACCATGGGAGGGCGGT
GAAGCTATTCCGATGACCCAGATGGCTGGTGCTGGCCGAGCACGGAGTCCCGCCCCTGGCATGGGTATGGCGTATAACAACACCGGGCGGGCGTCACCCG
CGCCCGGCGTAGCTGCAGGTCGCCTGAGCCCAGGGCCTGGCGTCGCCTATGGCGGGGATCCATTTGGCAGACGGTCACCAGGCCCCGCCCAGGCTTACGG
CGGCGCTGCTTACAATGGCTACGGTGGACAGTGATCACCATCACCTTCACTTTCCCTTGTAGTACGCGTTCTCCGCTCTGGTTTCTTCGTGGTGTATACA
TGCTCCGTATAGAATGGAACGTGGTTGATTTTGCTCGCTGCCGCGCGCATCAAGATGGACGGACGACGGATTGATATGGGTTCTGATAATTATGATTGTG
TCGGTGATGGCGCTGTCGCCGAGGTTTCGTGGTCACCGCTGGATGTGTGCTGTCGCGAACACTTTTTAGCCATTCTGGAGCGTACCTGCGTTTTGTGCAT
GTAGGTTTTCGCATTATTCTGCCTTCTCCCTTTCCTTCTCTTTCTTTCTGTCGCCTCGCTATCTTCGTCTTCATGTAACCCAATAATCCATCGGCCTGCG
CTTCCTCAACCACCTTTTCTTTCTTTATCCAGTTTGACCATGCCCACGCCTTTCTTGTTAACTACATACAAACCGTTATCACCGAACACCGAACATCTGG
CCGTAGTCATTGTCGTCGTCATCGTTTTCCTATCGCTACCACTTCGCATCGTTCATTATATCCAGTACCCATATATATTCATAATTCCACACCAACAAGA
AACAAGTTCCCGCCGTTCGTACGCAGCGCTCAGTGTTTTCCTCACGTATAAGGAGCAATGAAGCGGCGGGACGACCGCATAGTTCCGCCTCCGGCCATCG
GTGCCTGGGCACGTACCCTGACCCTATAACTCCGGGTCGTCTGCAAAGTTCGAACCGTTACATGCTCCGCAACCTTCACCGCAGATTCTTGTCGCTGCAC
CGATTGACTCACACATTTGCCCAACCAGCGCGAGTGGACGCCGTTTCACCGCTAAAACTCACTATGACTATCCTAGCCCAAACGACAATACCTACTATTA
TTCCTGGCCGAATAAGGAGCGAGAGACGGAATTGCAGCTCTCGTTGAAAAACGTTCGACAGCGGATCCTCCGATCACAGACTTCCAGTACCAAGAATCAG
CCACAGCCAGTCCTGGTCGCCGTCTCGAAATACAAGCCCGCAGAAGATATCGCTGGTTGCTATAACGCGGGCCAGCGAGATTTCGGGGAGAACTACGTGC
AGGAGTTAGCGGAGAAAGCGAAGAAAGTGAGTTTTCTTCCTCGTAGCGGCGGCTTTTGTGCTTTTCCACCGTTGTTGGTGGTAAATGGATGGCACGAGAC
TGGATTTAGGTGTGATGTTATGATTGTTTGCGTCCACGATCAATCCTCTTCACTTCTATTTCACACACATACAAAGTTCAAACCACACTTGTCATGGGAT
TGGTTTACTAATGCCCGACGGCCGCGCTATTCTAGTTACCGCTGGACATTCGATGGCACTTCATTGGCACGCTGCAGTCGAATAAAGCGAAGATTCTCGC
AGGTGAGTTTTCGGTATACCGGTCGTGCGGACTTCTGATTAATGTCGTTATCCAGCAATTCCGAATTTATATTGCCTACAGACCCTCTCCTCGATAAGAT
GCGCGACGATGCTTAGCACCAATCGACCTGAGGAACTCCCTCTACTCAATGTGATGCTACAAGTCAACACGTCGGGAGAGGATTCCAAGTCGGGATTATC
CCCTCTTGTCGCTTCAGCGCCACCTGCAATGCAACCTGCGGAACTCTACAAACTTGCTTCGCACGTCATTAGGAACTGCCCGAGGCTCAATCTGGTTGGG
CTCATGACAATCGGCTCGATCACCGAGTCGTCAAAGGACGATGAAGGCAACAATGACTTCGAACGGCTGAAGGAGACAAGGGATGTCTTAGAGCGATTGT
TGGTGGCTGAATTCAGTCGTGAGGAAGAGGGTGCACAATGGGGCTCCGGGGGCAAGTTGCTGCTGAGCATGGGGATGTCGAGCGACTTCGAAGTGGCCAT
TCGGGCAGGAAGCGATGTTGTTAGAGTCGGAACCGGGATTTTCGGGTCGAGACCGACGAAGGCTTGATAGGTTATGAACACTTGAACGGTTATAATTGGT
AGTTTATTCCTTAATTTCTAGGACCCCTCCAAAGACATCCCCAGCTATTCTACCATCGAGCTTTCCGTACATTTTCGCTGTGTTCGGCCGCGGGAGTGTA
GGAGTAGGCACGTTGAACATCGCGCGCTCAACAGGCTGTTTGCTGCGTTAATCGAGGACTCTCAAAGTGTCTCTCCGTCGATCATCAATCATTCAGACTA
CTGCGGCTAGAATGTGCACGATCTCGTTTTATTTCCGAGACATATTCCAACGTTTCCTGACTGAAACACCTCTCCTCGACAAGATAAATAACGTTCTAGG
GTAATAAAGCATGCGCACGACTAGACATACAGTTGCTGCTGTTATTCAATGTTTGACATACATCACGACGTATCTCGGGATGATGGCATCAGCCGAAGTC
ACGAAAATGGATTCCTCGTTCGGACTCTGGGATGTTTTACGAATCAATTGGCTATCTCGCAGCAAGGGGAAACGAAAGACTCACCAACTGCGAACCACCG
GGAGACTGTCCTGGCTCGATAACCACGTCGCAAGCGATCATCACGCGGTATGGAGACGTCGTGCAACTTGTGGAAAAACGGTCCGCTAAACTCGAATTTC
TGTAGGAGTATATCCCGTCACCGAACCTGCGAAAAACGCTTAGGGCCAGCAGACAGAAGCGCGAGGTGTAATTTGGACATACCTGCCATTATTGCAAGCG
ACACCGAAAGCCAACGTCTTGAAGGACGATTTGATGATGTTGCATATTCCACACGACCGGAAATCGCAGAGTACAGGACCCTTCGTACCAAGGTCGCAGA
TACACTGGCTACTATGATAGACTCGGATCTGTTCGGAGACAGGATGCGAAGTTCTTTTGCCCCCGATGTTATCAGTCGTTCATCTCACTCTCTACTGGCC
GCTCACCGATAAGTGTCATGCCTGGTGCGTACATCCCTACTAGCGGTGATTTCGTACACCTTCTCAACGGACAGCGACGCCGCTTCTCTAGACGACCACG
ACCCGGTGAAATGGTCTCTCACTATGAATCGTCAGCTAGCCGTCGAGACCAATGTCAGACTATGGACAACTCACGAGTCTTGAAGGCCTGACTATCTAAC
GCCAGTTCCTTCATTCGCGGGCCCGAGCGAGAATGTCTTTCACATCCAATGCACAGACTGCTTGCAGCGCTCCTCGGTTGTATCTGACACGAATCACACG
CTTTCACTTGACCCGCACGTACACCATCCCTTCAACGGAGACACCCTCAGTATAAACAAAAGTTGGCTTTCGAAGGCTTCGCTCACCTAGCATGCTTTTC
TGAACAGAAACCCATGAAGGCCGGCTTGCCTGTCGCACGGCAAGAATGAAGGGCACATGCACTCAAGCTCGGACCTTGCCCCCCATTCCGTGCGCAGCTC
CTGCTGCAATACGGATGTTTGACTTCCCCTTCCACGAACTTGGGCTTAATTCCACATATCTACTCTCAAGCACGTTAGCGTTCATCGTCCAATATCAGGC
GATAATCGAAGCGCAGATACATACTTCACATAGGTCGTCGGGCGGTTGGATAGGCATCTGGACTTTCTGGATATTCCAGTGGACGAGGTTCTTTACGAAA
GAAGGCATGAAGAGAAAGGCGAGGATGGGGCCGCTATAAAGGTCAAGGTGTAAATACCGAAAGGCAGGCAAGTGTTTCGTCTCCACGTTTATAGCCTCCG
CCTCGCGGTAAATGGTCACCATCACTCAAAGCTCTACCCTAGACGTGATGAGCACGAGGCCAACACGCCTACCCCTGCCCCACAAGAACGGGGTTCTCGC
CACCGATATAAGAATTGAATTCCAGTGCAGGCTGTGATATTCGTTCCTCCAGTCCATAACTATTATCATTTTCTATACCCCCACGAGGATCGAGGGCTTT
TTGTCCGAATCTTAATGGCCTCAGCAATCCCTCTGGCCGTGTCACTGTTGTCTACGATGGCCTCTACCCACCCCGGCTTGCATAGTCTTCAGCAGTCTCT
TCCGTCGTTCACATCCATGGCGTCCAGTGGCACTCAGACTTCCGCCCCTAGCTCCACGCCCTCTGCTCCCGTCAATATCCCAGCGCCACCGGCCTCGACA
AACGGCAATACTGGAATCGCCACTACGCCACCTCACAATAGTACATCTACCTTTTGCGAAGTAAGTCGATCTATGTGCTGATGGAGGCTTCTCGTAATCC
CCCCGTCTAGACGTGTCATATCAAACCGAAGTATAACGACGGCACGAAGACACATCCTTACTGCAGCAAAGGGTGCGCCAACAAATCCAAGAACAATCGC
AGCACGAACAACGGGACGAATGGCCAAAACAACGGAAACAACGGAAACCACGCAGGCTCTGCGAACTGTGACGTACGTCAGCGAAAGACCTTGTTTGATG
TTGTGCACATTGATTCAAGAGCAAATTACCAGGTGTGCCATATTCGACCGAAGTACAACGATGGGACCAAGACGCACCCGTTCTGCGGCAAAGCCTGTGC
GAAGAAGGCGAATGGTGGTGGCGGTAAAAGTCCGTTTGTTCGTTGAGGAAGACCATGCTTATTCAATCACTTTCCCAGGTATTTGTCGGGCGCCAGGCTG
TCAGAAGCCTACTTATACTACTTCGAACGGTACTCAGAGCGAGTTCTGTTCTCTAGCGCATAAGACGTACGCCGTACCTCCTGTCTGAACGATACGAATC
GCGAACTGATTGGTTATTTTAGGCTAGTGGAGACGATATGCATTCTTTGCCTCCAAGCTCCGAAACAACCTGGGTCTCACTTCTGCAGCAAGACCTGTAG
TGATGATGCTGAGTCGCAAGGACCTATCATTCTCGAGGTACCTCAAGGACACGTCACCTTCAAGAGCGGTACGCTTTACTCCAGGCCGGATTGAATTGTA
TACTGATGAGATCGTGATATAGTCGCTGAGCAATTCAAAACATCGTGGCGACATGCTGGCACTTCCTGCCCACCTGTCAAACATGTGTATAAGATCATGT
CTACCCCCGCGTCCCTTGCGAACTACAACGCTTATCGGTATGGATAACCGTCTTTGCTTGTCTAATTTGTGCCCTCAAACCTGTGCTTCCATTTCGCAGT
GCAGGTGTGGAGACTCGTGGACAGTTCGTGGCCTCGGGAAGATCCGCTGGAAACGAGAACCGCCGCTGGCACGGAACGCGTCGAGAGTGCAATCTTGGCG
ACCCGGGTCAGACTGCTTTTTGCTCGTCGACTACCTGTTCTTTGTGCTGCATCGTCAGGACCTCGTATGAATTGCGTTTGTTTGGCAAGAAGACGGGATG
GGGAAGGTATACTCCTGTTTACTGGATTTGACTACTCGTTTCTGAACGGGTTTATTAAGGTTTGGAAGGGGAATCTATACATCTTCGACGTCTTCTAAGT
ACGGTGGAGCTTGCCGATTTCGTCTTTTTATCTAATGGTTTATATCATAGGTCCAACGACTACTCTTCTAACGATTGCAAGTCGAGCTTGAAAGCCATGC
TTTTGAACAAAGTTGTCGTCGGCAAAGGATGCAAGATGCTGCACGACACACATCCTTGCAAGCACCTCCAACTGGCTTCGATTCGGTGCGTCGTCCATCC
CTCTCCTGCTCTTTATTCTTATCTATGCGGCAGGTATTGGCGGAGAAGGGTGGTAGTCTGAACTACGACGAACTGGTCGTCTATACGAACGATGCCATCC
GACCGTCTTTCCTCGTCATGTACGAGCCCTAAACTATTGTATTTATCCTGAATCCCATATATTTACTCCCGCCCACAACGGATCTTGGGAGCCTTGATTA
TTTATCCGTCCTTTCAAAGGCATGTAGGATCGTATTGTAGAAGGTAGTACATAGTAGAAGATTGTCAATGAAACCCATGTTGCTACAAACACTCAATGCT
CGAAAGCAAGGGCCATGAGAGTGATGAACCTTATCAATTACCAGGAGCCGAAAGTAAAATCTGGCGGTAGAATGCCAGGCTAACCACATGACGACAACCA
TACCGGACGCCAGCACGAGGCTAACACATTTCATTAACTCGTGTTGAACAGGTGAAACGCGTCACTTACAGCTCCAAGACAGATAATGCTACAAAGCTGT
CAACTAGATTGGACGGCACATATATGCTGAGCCACTCACCGAAAAGTGTTTGAATATGCTTACAATACACGAGGCCGTAGCAAATACCCCGAGAAAAAAG
GGCGGGGAAGGACGTGTTGGTTATGGCGGCCCCGGCAACCCAAAACGCCCAAGTTGTTATGACCCAGAGGCCTTGTACTCCTAGAGAGGCCCACGGAGTC
GTGGACCAGACTGGGTGTATGAACAGCACCGTAAAGACGGCTCCGGTGATGGCTGTCCAGCAGGAGCAGAATCTGCGGAAATGGTAGAATCAGAACATGG
TATGTTAGGATGAGTCTGGCGTACATTAAGAGACCGAGGCCTGTCACTATGGTATCGTTTGGTGCGTTGTTGTTGAACCTGTATTGCGACAAGAGCCAGC
TTGACACGCCTAGCTAAAGAGGATTCGCTTGGGCTTCGCACTCAATCATTTCAAATAATACGGTCGGAATACCTCCGCTAGACTGGAGAATACCAGAAAT
CCGTACGCCACTATTTGAGCATTGTCAGCTATAGGCACTACAAGGCAATAATACCGCGATGGGAGGACTCGCCTGGCGCATAACGTTGTAATTTCACTCC
GATAGCCTTGTTCAAAGGTCTTGGAGCCCGAAGCAGCAGCCTGTACGACCAGTATACTGCACAGAGATATAAAATTGCCAGGATGGCGATAATACAGGCG
GTGGCCCCAGAAGCGGCTTTTGAAAAGCGTGCGCTTCGAGTTGCGGTCATTGCGAAACGACAGATATGAGAGCAAAAGACGATAGATGGAGCTGGGGATG
AGATGGAGAGATACGTACGTATCCCTTACTTCTATCTTGCTTACCTGCGTTGTAACATCATGTCGCACTGCGAGCAACGAGCATGGTAAGCGTGGATGCT
GGCAGCACTTGTAGCACGCGCCCTGGACAAGCTGCCGGTCATTTCGCTAGGCTTTCATCTTCAAGAAGCGTCGAGAAGCACGTAGTTCCGAAATTAAAGT
GAATATACAGCATGAGGCCAGTTGTCACAACAAAACATCTCGAGCGACTGCAAATTAGAGTGAAGAGTTCTTGCGAAGGTTGCAAATAAGCGCCTGCGTG
CCTCTCCTCAAACAACGGCTGAGGGAATTCATAAATAAGTTCGTTTACATCGTAAGGAGTCTACGGAGTTGTGAGATATGAGTTACGGGTATATCAGGTG
CTCAGTCCGGCAGCCTTGTTCATCGCCTCTTCCTTGCAAGCCCTGCTACAAAAATAGTCGGCGCCACTCTGGGGCTTCGTAAGACACATGATACATCCTG
GGACGAGACCATCAGCTACCGCCTCCCTGTGAAATGGGTTAGCTGCTGTAGAAAGCTCGACGAAGCACAGTAACTCACTCCCTGTGCTTCTTTGAACAGT
ATTCACTTGCTTTCGCACCGTTGGCATCCACGTGAACGGGCTTCTCGCATCCCGGTAGAAGGCATTCAGGAAGGTCATCCATCTCATCCGGATCCATATC
AGAGTCAGAGTCTTCATCATCTGGATCGAGAGCAGGCATGGTAGGCATAGCTGAAGCTTTGGTGTTGGGATTGTTGATAAAAGGGTTATTGACAGAGGCT
TTGGCCGGAGCGCGAGGTGCCGCAGCTGCAGGCACGGAAGGGATCGGTTGGTTGCCTTGAGGCTGAGATTGCGCTACCGGAACGTTGCTTGGTCGCGGGG
CGGGTCTAGGCCCGGTCCACCGCCAACACCAACAGCAGAGGCTAAAGCAGCGCCAGCAGCTCCAGCAGCGGCAGTAGCCAACAAAGCTTGAACCTGGGGC
ATCTGCTGCGCGACAAGTTCTAGTAGTGGGATAAGGAGAGTCAGGAGGCTGATCCTAGCAGCTCGGAGATAGGACGTACGGGCGATTTGGGCGGGGTTGA
TGGTGATAGCTGCGTTCGACGAGTTCGGTGGGCCCTTCGCAGAAGGCTTCCCTCCCTTTGACGGGAAGCTTCCAGGACCAGCATTAGTGAGGGTGTTGCG
AGTAGGAATGGGCCCGTTGGTGGCGGCGGCAGCAGCGCAATTCTTTCCGCAATACTCAAAGTTCGCGAATTTGGGTTTCTTATGACATTGCTATCGACCA
GGATCAGCGACGACAAGAGTAAAATGAGCGATACATCTTACATTGCATAGCGTCGCAATTTGCTTAGCGCAAGTCTTGGAGCAATATTGATATCCTCCGA
ACTTGGGCTTCTGGCGGCAATACTAGTTGGCGGTGGGATCAGGTGGAATCGTAGCAGAGGCAAACATAAAACGTACATCGCACAGCGAATTTGCTGCGTT
GGTCGTGTTCGGGGCAGGCTTAGTGGTGTTCATGCGGGTAGCCATTCTTGTCGACGAGAAATATTGTATCTGCGATTCGGTGATAAGCTAACGAAAAGAG
GGCCTTTATAGGTGAGCATCGTGTTGGGGTTTCACGATCCAACATGAGGCTGGATGGATACAATGACCGGCCTCACGTCAAGTTCATGGTTCGCCTCACA
CATGGCCGGCGTGAGAGGCCTATTAAGGATCAAACTTTGAAAGATACCCTAGGAAAGCATGACATCAATCAACAATCCTCGAGGCGACGAAACGATGATA
GATTATCAAAACAAAGGTGTACAATACAACTGGTGCAACCGTGTGATCCTTTCCGGACGATCAGATACTGGGATGGATGGATGGATGGCGATGCTCAACA
CGCCTTCATCGAGCGGAGTTTGTCTCGTAGCCTCTCCAACGCCTTACCGAGCTCATTGCGGCCTCGACCATCCGCGCCCACTCCCCAGAAAGCATCTTTA
TCGGAGTCCTATATCGAAGACATCAAACTTGAAGAAAGGGTATTGAGATCGATTGAGGCTTACCTCGACAAGCTCAGCATCGCCTGTTGAAAGAAGTTCC
TGCTTCAGATCCTCATGTTGCGTGAATTTGTGGAAGATAGCCCTGTCCATCTAATCAACCGCCGGAACTTAGCTTGGGGTGGGGGAGAAACGGGGAAGAA
AAGTTACCATCTCGATGTTGACCTTCAGCCAGTCGCGTCTAGCTTCTGGTTGAAATCTACGGGCTTCAGAGAAGGCAACGCTCGGTCGCTCGGAGCACGT
CCGGATATGCTCAGCAAGTCCAGGTCTATGGCCTTGGAACTGAGGCCAAATCAGTCGGGGCGTAGGATGGAAAAAGAAATGAGACGTACTTTGAAAGACT
GGAAGAGGTGCTCGCTCGTGGGGTACTTCTTTCCCTCGTACATCACCGGATGGGCAGAGAAATTCGTGAACCCGTAATGAGGGTCTTGCTTGTGATAGAA
GAGGATGCGAGGACGCGATCTTCTCTTGGACGAGTTGCTGGATGGGCTATCCGACCGCATGAAGACTGAACCGCGCAACGCCGACTCACTCTTCGGTCCC
GGGCGTCTAAGATACGTCGACTTCCGAACGTCCTTTTCACCTTCACTCCGAGTTTGCTGTGGGCTTGCTTCCTCTTCGTATATCAAATACTCCTTATCTG
TCATGCTCTGGGTGCGTCGTGATGGATTTGGGGGTGAAAGCCGGCCCTGCTGCTGTTCTTGGACGTGTACCGCCTCCCCTTCCTGAATATCGGCTAGTTT
GATGATCTCTTGAACGGTTCCGGCGTCCCACTGACTGGGTGGCGTATCGCTCTTGATGAACACGGTCCTTCTGCGCTCCTCGACGCGATATTGGAATGTT
TGATTTGATTTGGATGAAGTTGGCGACAAGATCGTTTGCATCTGGGGCAGAGCCGCTGTGGCGCCAGCAGGCGACGTGATGATGGCGATAGGGATTTTCA
ACGAATGGGACATAGCGCAAGGGTCAGGTATCGGGAGATATTTGGAACGCTGTGCAGGTCGGAAAGACGATTCTACTGGATGCTGGGCGAAGCGAGGAGA
ATGTTATACTGCTGTCAAAACGAACACGAGGCTGATGGGGCGATCTGGGGTGAGTCGTCCTCGTGCACAATGCATTTCTAATCAGGAGACGAGACGGTGT
ATCAGATACAGGAATCCTTTTCGACCTCCTGCAAGCGGAGAGGACATGAAGTTTGGGCTTGGATATGTTGTGATCGTTACTTGGAAGCCTATTGGGCGCT
AATCTATTCCTGCTTCCACGACTCAGGAGATCGAGGGTCTGATATTGTTGAGGGCATGTGTATGCGAACGTACCCTCCAAAGTGCAATGCACATAACGCT
CAATGTATCCCCATGTCATTCAGGGCGATAAGACTTCGCCTTTATCTTCAGACCGATAAATAAATTGCTAATGCCTGCTGGCTAGATCACCACGCCTCGC
CATGGGCGACTTATCTAAAGCGAAAGTAAATCATACGGGCACCAAACGCGCTTGTTGTTTGCCTTAGGAAAGGGAGACTACTGCTACGATGACGGTAGGT
CCTGCCATTCCCAGCGGTTACCCACTTTTGCGCCGGCTGTAAACAAGCGGTAAGTACGGCCTATGCTTCCCATTGACCGCAAGTTGGGACCGCCATCACT
CAAGAGTCTTGTGTTTCACGAAGTTACGGTGTCGAATCGGGGACGACTAGTACAACCCTGTACTCTGTCCGTTTCGTACATGTTTCTTGTGTCGTATCCC
AAGAGGAATCCTTCTATATTGGAAAATACAGTACGTTGATCCAGCGTGTACTACCGACTGCTTACAGACCCCTGCACTAACAACAGCTTTACGAGGTACT
TGCGCTGCGCATTTTGGCGGAGCGTGCACATCACGACCACGTTGTGTCTACGGCTCATGTGGAATGATTCCGTAAGTCTCATCCCTTATACGATTTAGAG
GACGCTGAGTTCTCCAATTGGAATTCTATAGCTGGTTGCAGTGCCTAGTGTTGATCTGAACTACGAAGGAGTCGTTACATATGAATCGACGCAATATGGC
TTTTTTTGCTTATTGTTCGCAACAAAGAGCTACCTGGACAACGGATGAAGGCCGTTCAATTCAAATACTACGAAGAATATCCCATACTTATAAATGTACT
TCTTCCGATACGACACCCATATCCCTCGTTGGGGGAAGGAAAGTTACTAAACAATAAGACATCTCCATTGTTAAGCCATGCATCATTCATGCCGACTTGG
TACTGAGGAGAGACAGGGGCATTAGGAGTCATGCCCGTGACCTCGGACTTCAAGCGTTCACAGCTTCATCGCTTCACACTGCAACAAGCTGGTCGTCTAA
TGGCCCCGCATGTCTTTGAAACGTTCGTTTCGGCGGTTCATTTACTAGTATGTGCCCTTTGCGATCACAACGCTTTTGCCGCGAGGCTGAATTACACGTT
ACAGGGCCAACCCCGTTACTCATCAAGCCGGCTGGTGCTGCACAGCGCACTGCAGGTCGCGCCATGCCCGACAACATGAGGCCCGCTATATATCTTCATA
GCGCTGGACAAACGTTCCTTCTCACCAATATTCCACTCTCGCGATCATCACTACTACGACCGTGATCCATCATCATCCCCATGTTCGATGAACTGTTCGA
CGAAGTTGACGAATTCTTCAATGCATTCGACGAACTCAAAGCGAACCGCGCTTTCATGGGTTCGTCGAACAAGCGAACTCGTTTGGTTGCCATGAAGGAG
GGGGATCATACATACGCCCATTGTAAGTTGTATACATTTGTACCGTGTATGAGATTCTCATTGCCACCGAATCTCTGTAGTGGAGCGGTATTTCCATACG
GGTTGGAAACATCCCAATAAGCCAAAGCCGGAGGTCCACCGCATATTCAAAGTCGTCTTCCCAGAGCAATCTCTCCAGCCCTTCCGGGAATACCGGTGAG
TACCTTCTCGTCGCCTCTTCTTCCTCTAAGCAATCCCGCGTGTAATTACCTCGCTGACGGACGGATAATATCACTGCAGTACACTTATCGACTCGCAGCT
GACAAGTACTACCCTCAAGCCTCTACCGGGAAACGAGAGTCTTATGTTCCATGGAACGAATAGACGGTGTCAGATCGGGGATGAGAAGGGGAATATCATG
TTATGCTCGTTGCCGGAATGCTTTCTTTGTTCCGTCCTGAGAGGATCTTACGACATTGCGAAGTGTGGTATGTCGGCATCTCTTCTGCGCTCGTACTTAC
CACTGACTCGCGTTGCCAGGCTCAAAGAACAAGTTCAAGAGGTATATACGCCGACCTTCCCTCCGTGACCCCCTTCTCATAGATTGTCTAGATTCGGTAC
CGGGATCTACACGTCCTCGTGTTCATCTAGTACGTACAACTCCTCGTTCCCTATGCTCAGCGGACGCCTTTGACACGTCCCTCAGAAGCGGATGACTACG
TCTCTAACATCGCGAGCAACTCGCACTACCGCGTCATGCTGGTCAACCGTGTCATCCTTGGGAACCCATGTATACGCAAAACGAACGCGATACATCTCAC
CGAACCTCCCCCTGGTTATCATTCCGTGAGTACTCTATCTCCTCCCTATTCATCGGTACTACGTTCTTACTGACCGATGGGATGGTTCAGGTGGTTGGAC
TCCCAGGGGCAGATCTGAATTACGAAGAGACAGTCGTTTATGACAACGATGCCATTCGACCTGCGTTCCTCATTGTGTATAGCCACGAGCCTGAAGTGAG
GCCAGAGATTCATTCGAAGGCGATGGCATTTTGGACTACGCTCTTCAGTACGCCGCTAGCTACTTAGTGATTGGTCTCAGACAGGATTTTTCGTTTAACT
TGCGCAAGCCACATACCCTTTGCCTGTCCTTTCAAGGCTTTTCTTTTATTGACATTTGGCTCAAGTCCGGTTTTATGTTGGTCGTCAAATTATATTATAA
AGATGTATATGATAGAACATGAACGACATAGAGGCAAGGCGTGAAATGGTGGAAATAAATGTGGTACATTCTGAGGCATCATCATGAAGTAGAAAATTGG
CGTATTTGCGTGTGCTGTATCATTATATGACGTCTACAGGCATTTAAACCACCGGCTGGGTTTGGGTCATTGGAGGAGCACCAGTGGTGGGTGCCGTTGT
GGCGACGTTGCCGCGTTGACGACCATCGAACTCGGAAGTGTATGGAAGACCACGCGAGGCGGATTGCCAAACACCGCGATGTCCGCGAGAGTGCGAGGTA
ATGGCGGAGACGAAGACGCCGAAGGTATAAAGCATGACTGGAGAGAAATGATTAGATGAGTTTGTCACTTGTGTGATGGAAGGAAGACTCACGCAAAATC
CAGCTGACGTACGAAAGACCTTCGATGGCTCGCAACTCTCTGCAGATCGTCGAGCCAGAGAAAGCTGCGGAAACATGAGTCGCTGGAGATCTTATCAATA
TACAAAACTTACCGAGGAAGCGGCAACTTCCTGAAAAGCGGTCAAGACGGTTGTGGGTGGCAAGGGCGGCGGATGACAACCACAAAGCCCATAGGACAAC
TACGGGCGGAATGAGGCCGTGTGATACAGGGCGAGATATGGTGAAAGCTTACACAACCACAAGAGGTCCCAATTGACTCGAGAAAAGAAGGCCCGTCGTG
CAATCAAGTCAGAAAGGAGCCTGGCGGGCGCGTAAGTTTGAAAATGTTGGCGCATGGGGATCATAACTTACATGACGGGCAGCGTCAAAACCGTAAGCGC
GGCGGTAGCGAGTGCTAATCCCTCAAGAGGAATGTACCCGCCGCTTCGATGGAAAAGATGGGTGAAGTGCCCAGCCACTCCGAGCGTCGAGATGGCCAAC
ATGAGGACGAGGGCTGTGGCATAATAAGTATCGCATGCATCAGCGCGGAGTGATACACATACTGAGGATGAACCATCTGAAAACGCCAAAGAGTGCCATT
GCTATTGGATGAAGTATGTGAAGTGGAGGATTTCTGGATGAAGGAGGTGAGTTGACTGTACACCTTATATAGGATTCGACTTACGGATATCCGATGGGAG
GCTGGCAGAGCTGGGGATGCTGACGCTATCCGAAGGTTGGGAGCCTCCTTAAATATGGTCAGGGGCCTACAGGCAGAGCCAGCCGAAGCGGAATCACGTC
ACGCGAGAATCGCGGAACTCTTCTCGATCCTTCTCTTCATCGCTCCGTAATCCAGGATGCAACCAAGGGTAACCACGGTCTTAATAGGACATTAGGCGGC
TGCAGGAATTCATAAGTTGGCCTCGATGCAGTCTGGGGGGCTGGAGCACCTACACGACGGGATATCATCAAGACTCCAAGCGAACGAACCTACAATGAAT
CATTCATGTCCATGGATGAGCATAGTGGCACTTATTCTTGGCTGAACCTTGAGCTAAACCGCCCCGCGTGCCAGTACCCGCGTCAACATGATGCGGAACG
CTGTAAACTTGTTCCAGAAAGTGCCGCATGATGATGATGACCAGTGTTTGCGGAGGAAGACGCGCAATGTGTACAGGGAATAGGGGACTTCGGAATCGCG
GAGTGGGTCATACTATATTTTGTTCCGAGCGTGTACACGCTAGTGGTGCGGCTGAACCTACTTGCTGACTACCCATCACAACTTGGGCAACACTATCGCC
GATGAAATTAGCGTGCTGGGTCCGGAACCGGCATCGAGTTCTGTCTGTGGTCGTCCTAGTCATGTCTAAAAACAATAGAAGCCATCTAATTGAATAGACC
CGGCAAGAACGTGTTCTCCATTCATTCTAGAACCCACATGATTAAGAGCAGATAAGTATAGCACAATAGAGTATTTCCTAGCCGTGGGGGGTCGGGACGG
GGACGAGGAGGAGATAGAGATACTCGGTGACCTCCTTCACCTGCGCCGCAGGAATCGGTCCGCGGGTTCACATTCCCCACCGACCCTTGGAACTCGCCCC
AGGCTGTTTGCGTGCATTAAACGCTGGCGCTTGATGGAAGTTCGTGCTTGTAAGCCGTGCTACCGGAAGTCGAGTCGGCATTTGAGCGCGTCGAATATGG
GAATTCGCTGGCTGAGGCCGACCATACGTTGGGATGACCACCGTTGCGTGCCATGTACAAAAATACGCAGAGGGCGACGGTGTAGAACATGACTAAGGGA
TGCCATTAGATAGGATCATAACGGAATGAGGCGGATATGTCATCGAACTCTGGGTTCGGGCGCGTGACCGCTTCTCTGCAAGAAGGCGGTAGTGGAAGGT
GGGATGTGGGAGGATTTAAGGTGAAGGGAATATACGCACGCAAGAGCCAGTTTACATAGGAGATGCCTTCGATTGCTGGGAGTTCCATACATACAGCCAA
GCCATCATCTGGAAGGAAAAGGCGTGTTGGATGCAGATATCAGTAGTTGGGAGGTCTACATACCACGGAGTTGACTACACCCCTTCGGACCGAGCTCCTT
CATGACCGTGATACGCAGGTTGGATGCGAGCGCGGCGGTGGTGAGCCAAAAGACCCAGAGGATAACTTATGAAAAGCGATGAGAGAAGGATATTGGGGGT
TGCATAGACATACAGAGCCATATACTCTCGAACAAAACTGTCGTTGGGAAAGATCCTTTCGGAGAGAATACGCTAACAGTTTATTAGATAGAGATAGAGA
AAATGACGTTAATAAGATCGGAAGGCGCACATGGCTGGGAGGGACAAGATGGTGAACAGGGCAGTGGCCAGGCCCATGCCCTCAATGGGGATCGTGGTCC
CGGATTTTGCGAAGATGCTGGTGACATGCGCGTCTACACCGAGCACGGCAAACGCAAATATGGTGACCAGACCTGATTGACCGTCAGTTACCTTAGGCAT
GAGAAATTGAAGTTATGAACGGACCGAAGATAACAAGCCGTGGAATCGCGAAACCGGCCATAGTAGTGCAAGATGAGTGGGGTTGAGCGGAAAAATGTGG
CAATGGATGAATGCGAAATAAACGTGTCGTTGCTCGCAACGACGGAAGAAGTGAGACACTAGGCCTGCCAAAAAAAATGGATGAATGAAATGAAGGATGG
GACGCGCTGCTTGCTCGAGTGGGTCGCGATTTCGTTCTGTAGTAGATGCTTTATATCATGTCAGAAAAATCTATGATATGTCAATATCGCTAGAGCATCG
CCTGGTTTGATGCGCCCGAGTTTTCAACTACAACGCGGTCATCACTAAGAAGCAACCTGACAGTGCCTCGAGTTTGGTGAACGAATAGAGAACGGGTGCA
TATCTGATAGGCGCTCAAGAATTTGAATCAGGCGGAAATCAATTCCCACAATGTCAAGGGTTGCGACTTGCACACAGGTATAGATGGTACTTGTCGCAAT
CAATTGCGACAAAGGGGCGCGTAATTTGTACCCATGGTTTCTCCCCGGTGGTCATAGTCCCGGACTTCTTGATTTGATTTGACCAACTGAAAATTGGACG
AAGGCCTTGCAAAAGTCACCTACATTTGCCTGAAGCATTGAAATTGGGTATAGAAGGGTAGATAATGTCAGAGCCGTTATTAAATGGACATGGAAAGCCT
TACAATCGTACGAGTGCATGATGTGCAAACGACTGCAAGTGAAATACAGGAGCATCAGGGGTGAGCCTTGTTTTGCGACGATTCCGAGAATTAGTCCCAT
TTCTCCTAAACCGCCTAGGTTCCAAACAACAAGTGGTAAGCAATGTGTAGGGTGTTGCAGAGTGTTTCGAGTTGAGCGTCTGATTTGAAGACTACGGGAA
GACGACGAAGAAGATATCAAAGAAGATATTAAAGATGGATGAAATGATCAAAGGACAATGAACCGCCGGGAGATACACACACACGGCCATGGCATCACCT
GATGGGTTGTATTGAGGATTTATATCATTGTTCAACGCCAAAGTCAAGGACATCGGCATATGACGAATTTTCGTGCACTTCCTGCAGCCAATAGAGGTCC
CGACTCCCAATTAGAGCCTGTATACTCGACGAGAGTGCTGCGGTGAAAAGCTAAACTATACAGAGAACAGTTAGCGAAGAGCAGTGAGAGGAAACCGGGA
GGATATCGTCGACAGTGCGGGTAGAGGCAGATAATTGCAAACAGACCAGTCCGCACATGACGACGACGGACAAGGGCAAGGCAGTAAGTCGGTCAGAGGA
AAGACTAGTTATGTTTGGATTTCCCGTAACCTAGATCAATAGGCCGTCACCGCGCCGAGCACGATTTGAAGATCCATGAATCATATACACTTCTTAAGCT
TTGATACGCATAGGACGACAGCCCGGCGGCAACGGCGTCGCGTACAGTGCCAGAGTTGGCCACAACATCGAGGGCACGGACTCCCGACGCGATGACGATC
TGCATAGTCCCAAAGAGAGCAAGTACATGAACGAAAGAACAATTGCATATTTGTCAGTTATCCCCGCACCAAAGAAAATGTGCCATACAGATTCCATCCA
CAACGATTATATTGTTCGCGATTGGGGGAGGAGCCGGTTTCGAATAGTCACCAACGCCCAAGACGTACGGATGGATAGCCTTCTGGGGGTTATATTTTGA
AGGCAGCGGCGTTGGCAAAAGAATGAGGTATCAGATGAATTAAGTATGCAAGAATACAAAGGGAATAGGTCGTAAACGAACACCTCATATGGTGCCGGAA
CACAATACGCAACGGAGTAGCCTCATCTGCTGCAGCAATGCGTTCGAGATACTAAGAACGTTAACAACGCACGGTCTGAACTCACTGAGCCGTGTCTCAG
AATATCAAAAACTATGGGAGCTTGTTGCTGTACATTGGACCGTCGGAAGTCAGATCGATGTTATAGCGCCTGGTATAGGGGAATTGGCTGGCTGAAGCTG
ACCAAATGCTGGGGTGTCCTCCGCTGATTGCCTTGTACGAGAACGTGTACAGTGCTACGCTGTATGACATCACTAATGGGTGCAATCAGAAAAGATCACA
ACGGAAACAAAACAACCGAGGAAGGTGTGTATACATCGAACACCATGATTAGGTAGGATTATGGCACGGGAGTTGTAGAAAAGTGGGGAATGGGAAGAAT
TGAGGCCGAAAGAACATACGCACTCAAGACCCAGACTGCATAGGCGAGGCCCTCTATGGCTGGGAGTTCCACACATAAAGTGAACAGTTCCCCTGGAGGA
ATTTATCGCGACTGGATATTGGGACCGAGAATGGCATACCGTTGAGTTGGGAACATCCCCTCGAGCCAAGCGGCTCCATGAATGATGCTCGGGTACTAGA
TGCGATCGCTGCCGTAAGGAGCCAAAACACCCACAGGGTAGCTAACGAAGCCCATCAAGAAGAACTCGCAAGAGATTGCTGTATGATACGTACAGAGCCA
GACAGTCTCAAACAAAACCGACGCCGGGAAGGATCCTGCTGGCGAGAATATGCTGAAAGACCACGACTTAGCGCGGTCGAGTCGACATCATGGTTGCTGA
GTGGACAACGCACATAATGGGCATAGAGACAATGGTGAGAAAGGCGCCAGCGAGGCCTAATCCCTCAATAAATGTCATACCCTGTACTTTGATCAGGACA
TGAGTGTAATGTGCATCAACGCCTAGCATGGCGAGCGCGAGTACGGTGATTAGAACTGAATCAGCTGAATATAAGCCAATGTGTAGGATGCGATTTCAAT
ATAGATAGCGTACCGAAGACGATCAGTCGCGGGGCGGCAAAACGGGCCATTTTGAGGGAGAGTTATGAGTGCAAAATCAACAAATCGATGGCCGTGAATA
TCGACGTGTCGTCGCTTGCAATGACAAAGAAAAATGGTATTGTCAGGCCTGCTGAAAGAAATTTGAACGAAAGGAGGAAGGGAAACAGCTGCTTGCTGCA
GTGTCCGTCCCTCGCCTACTAAAGAGCTATATATTCCTTCAAAGAATACGCGACACGCCGATATTGCTGCAATATGCCTTGATGCGCCCAACTCTTCAAC
ATCGACACGTTCATCTCTAGGAAGGAACGTTACAATCCTTTGAGTTTCTTGGGGGAATTACCCAGCCAAAAAAAAGTTCGTCGATGATAAGCACCCCACG
ACGTAGACTTCAATCAACTCCCACGACTATAGAGTAGCGATTACAGCACGGGAAAGGATGGCTGTGAATGGGTGGTGGTTCCATACCTATGGTATTTCGC
CCGGTGGTTTCAGTCCCGGGCTCTGAGTTCAATCCATTCGCGTAGACGTGGGTACGGAATCCTACAAAGTTGCCGAAGTTTCACTGAAACATTGCAACTG
GAGTTGAGAATGATAGTGGTGTTAGAGTTTTGATTGGACGTGTATATGGGCGCGTGCCCATTCGTGCTACAGTTGTGAGATTGGATTGGGCGACGGACCG
TGAAATGATGAAATACAGGATCATTAGGACGCGAAACAAGGTGGCTTAACCGTCGCCAAGACCAGTTCGCTATCCCCCGAACGGACCGGAACCTAGAGTA
GGCCATCAGCGCGCACTGACATGTCATTTCTACTACATGTATCACAGCGTCTTGGATGATTGCACTTCAAAGGGAAAAATTCTTGGTCGAGGTGCCGGTA
AACGTCCATGTCTTCAACTTTGGAGCGAGGAACATCCCTAAAGTCGTCTAAGCACACGCCCCGCTGTCCTTTTTCAATGGCCTTCGACGCGAATGTGGAG
AGAATTACGATATAAAGCATGACTAAGGAAAGATATTAGGTTCGATCATAACGGAAACAGAGAGAACAGGTTGAAATTGCCCGTCGTCATGAAGGTATAT
GTGATAGGGTACATACGAAGGAGGGCGGTGATGTAGGCGAGCGCCTTAATGGCCGGCAAGTCAAAGCACACGCTCTGGAAATCGCCTACAAAGATAACTT
GGGAGCTGATACTACGACAAAAAAGAGAGGCTACGAACCTTTGAGTGCGTAACATCCGTCTGCGCCCAGTGTTTGCTGAAGTAGTAGCAATCGGTTGGAC
GTAAGTGCCGCGGCGGCAAGCCAGAGCATCGAAAGGATAGCTAGATGAAGAACGAAAGATACTATTAGCTTTGCGATGAACGTGCTGATATGTTTATGGA
ACGAACCAAGCCAGATAATCTCGAAAAGTATAGAGTTCAGGAAAGAACCCGTCGATGAAAATGCCCTGTCGAGATGGTGTCAACGAAGCACGTAAGCTTG
AAGGAGTCTTTTCACATACATAGCTGAGATAGACACAACAGTTAACTGTGACGTGGCAAGGCCGATCCGCGATATCACTGCCCCTTCGGTGTTGGCTAGA
ACGTTGGCAGCGTATCCTTCCGCTTCGATAAGGACGAGAGTAATCCCGATGACTCCGCCTAAGCAAGTAGAGTGAAAATGCATATTCAACTCGAGCCGAT
AATGTACACACCGAAAACAAAACATCGTGCTAGCAGAAGCGTAACGGAATTGTGCATCGTGATACGATTTGGGTTCAATATTAAAGTTTTCAAGGATCGT
TTTACGAAGCAGCTAGACAGCAAGATAATCGACCTGCGAAAAGAAAAGGGAGAGGTGAAGAGGAAACCGTACCAGAGGAAGCTTTAAATTCCGTTAGCGC
GATGTACTTATTGGCATTAGGACTTGGCAATTTGAAGTTCATTTGATGCGCGCGACGTCTCAGAATGGCTACCCTAGTGATCTCCAGCAGATATATTATT
TCCTGGCTGTTCGTTGACAAGTAGATATCGTCGAAAGCCGGCTCTGCCTTAATTGATATCCTCGTAGCCAAATTGTGCCGGCGCGTGAAGGACCGGTAAT
CGTTGGGGTGGTTGTAGCAAAGAGACCCTTCGTTGGTGTATAGCAATTGAAAGTCGTGCTCATCTAGAGGAAACCGTAGACACTGGAAGAGGACAGAGAG
ACAAGGGAAATAAACGCTCGGCGCTACATTACACAGGGGCACCAAGTGCCCCCGCACTGGCCCGAGCTTTGGGAAAATCGAAAGACAGTTAACAATCGAT
GTGAAACCAGTCATACTACAGGGATTCGGCAATCTAGTATATACCTGGGATCAAGCGGAAAGGAACCCTTTGCGCAAATTCGTCCCATTCCTTCCCGAAT
CTGCGCCGGAGACCTTCGTCCTCCGCGCCCATGCGTGTTCCCAGGCCATAAAAACATATCGCGAAGTTCAAACCCCACATGACGCTCACCGCCATCCCTA
CGCTGCTGGACGACCCACATGCTCTGAGCCAATGTCCTGGCGAGTACATATAGATCGTGGCGCCGATGAACGACGCGAAGATTCCCGTATAGCTAGGGTG
GCGCACGAATGAGTACGGGCCGCTGGTGACGAGCTGGTGGTCGGGTTTGATATTGAATTGGAAGTCGAAAAGGCGTCCGAGCTCGGAGAAGCACCACCAT
CGGAGCAGCCCAGCGAGGACGGTGACGGAGGCGCCAAGGATGGCCATGGTAGGCGGTGTGGTGGGCAGCACGATGGTTGCAGCGCAGGAACCGTGGTCTC
CAAATAGACGGAACGACGTCGCGATGACCATCAGGGACATGGTGCATACTATGCCCTGTACGGTCTGTTAGCACGGATTCGCAGCGGCGAGATGATGATG
ATGCAGCCTTACCTTGGATATGATTGTGCGGGTCTGTATCGTCCTCTCGAACCAGTTGCTGTCCATCCATTCCTTACGTGGGAGGGGGGTATTTGGCTGC
GTCAGTGATTTGTAGAAGAACCCCGCAGTTGCGATAGCGAGTGCATTGTTCAGATTGAGGACGCGGTCCATGGCTTGGACGTCGTGTCGTGGATGGGAAC
CGAAATCCTGACGCGACGCTTTAAATCGATTCCTGTACCTCGCCCGAGGCCGACACTACGGCCGATTCATGGTCTGTCTTCTGCGCAGGCTTGGTAGGCA
GAACATCGGAGAGAAACATACGGCGTAAATTGCACCTGTCATCGGTGGGATAAAATCGAGTTGAACGCATGCTGGACTCATTTGCGAAGGCTTCTTTGCT
CTCTATGTGCAATCTTTCTCATCGAAAGATGTAGCATTGCAAGGAAGAGATGCATTCGCCTGTCATTGGGAGCACTGTCGGTTGTAAAGCGGGAGCTCAA
GATCAGAAACTGCTGTAGGTATACCACGGACGTGGGATCGTCGACGAATTTGGTCTGGAGTCGCTGTACCGAGTACGAAGGGAAATGGGGATCGCAACAT
CTAGTCCAGTTACCAGAGGGAGATTGTAGTGTTTTCCATATCGGTGTTGATTGCCTTCGCATTAGAGTCGCGTTCGCCGCAAAATCGTCGCGAGTAGCGG
CGTAGCCCAACTTCTTCCAGCTAGTTACCGGCTATCTACGAGGTATTCTTGTCGCTGTGAGAGAACAAAAGAGTTCCATCAGTACGACTACAAGATTGCA
ATGATAATCCATATCAGTGTTCGAAGATGTTTATAGCCCACAGACAAGCTTCTAGCTGAGCATGGCGGGCATTGACATGCAGTAGGCGAACATGTATTCT
CCAACGTTCGCGGGGCAGCGATATGGGCGATTGTACTAGATAGGAGTCGTAGTGAGTAGGAGTCCCAAACTAGCCCAAGAAACACATCTCGAAAGGCGCA
GAACCGCACGCAACCTGATCGCGGTAGTTACAGTGCGCCTTATATATATCAGGGCGAGTTCCAGAAGGAATGTATCACACCGTGTTATGCTACCGCGCTT
CATAGAGTTCGTTTGCTCGTTTAAAGGCCATCGAGATTTCCTGCCATCGGGTGCCAGCCACACATTGGGATGTCCTGCATAGGGACCTTTGACCGAGGGT
GCGGAAAAGGTGACGACGTAGAGTATGACTGAGAGAAAACGAGACGACGGCGTAGATGCTCTAATAATGTACCTTTTACGTAGCGATTTGAGGTTCCATT
GCCATTTGATGGGCCTGACTTCTTGCATCCGCAAGGTTACGTGGCAGGCGCGAGATGCGAGATTCTAGCGCAGTCGTAGTGGGTCGGAATTCTTTGAGAT
TCATGACGCCTGTGCGGAGCACCTGGAAGGCCTGTTTAGTTGGGAAAGCCGCGAGTGCTGCGAGTGCTGAGGCGAGACCAAGGAGAGAGGGTGAAAAGTA
CATTTCCGATGCATTGGCGCTGCATTACATGTAAGGGAAACTCGTTTCAGGCGCTCGGGAGCCCAGTGCCAGGTATCAGTATATACCTGGGATCAAGCGG
CAAGGAACCCTCTGCGCAAACTCGTCCCACTCCGTCCCAAACCGGCGCCTGAGGCCCTCATCCTCCGCCCCCATGCGTCTTCCCAGCCCGTAAAAGCAAA
CCACAAGGTTCCAAACCCACACGCAGCTCACTGCCAACCCTACGACACTCCCTGACCCGCATTCCGACAGCCACTGGCCCGGGGCGTACATGAAGATCGT
GGCGCCGATGTACGCTGCGAAGCACCCCGTGTAGCTCGGGTGGCGAACGTACGCGTACGGGCCGGTAGTCACTAGGCGGTGATCAGCCTTGATGTTGAAG
GCGAAGTCGAAGAGGGTTCCGAGCTCGGCGAAGCACCAGACACGGAGGAGCCCAGCGACTATAGTCATCGCAGCGCCGATGATGGCAATGACTGGTGTGG
TGGACAAACCGAGAGATGCGGCGCAGGAATCGGGGTCCCTGGAGAGGCGGGGGGCACTTGCGACGTCCAGGAAGGACATGGCGCATACAACGCCCTAAAC
GTTGAATTAGTAGGTATTCGTAGAAGAACAAGGATATGGTGCAGACGTACCTTAGAGGAGGTCGTGCGGAACCATATCGACCGCTCGAACCAACTCTTGT
TCATGAGTTCCACATTCGGGATGGGTGCATTTGGCAGAGTGAGGGATTTGTAGTAGAACACCGCGGTCAGAATGGCGAGTGCGTTGGTCTGAGTAAAATT
TTCGAGAGGGTACATTGTATGATGGATGGAGAGCGTGGATGTCATCCTACGAGCCAAGGCGGCTATGATTCATATAAGCTACTGCTGTCCACGGCCGAGT
GTAGCACCGCGGCGAAGCCATTGTCTGCCGGGTGATCATGAGCAAGTATGTGGCAAGTTATCGATGAGCGTAGCATATAGGGATATTGGAAACTGATACT
GACACGTACAGTGATACAATATCGTCGCGTTGAACATATTCTGGAATCGCTTCGATCATTTTCGAAATTGCAAAGAAGAGCTGCACCTGTCTATAAATCC
GAGGAAGCGTAAGTGAGAAGGTGGCGAAACAAGAAATCGCCGCGGACGTGTGAGAGGGTCGCAACATCTCTTTCAGCTGCAACAAAGTGCGCGCAGCCGC
GAGGTATTTGCTCTGAGGGAATGATACAGACTTCCATCTGTACAATCGGCAAGGTGGGAACAATGATTACGCACCAGGATATCAGGATCGTATGAGTCTT
GGATAGGCATTGTGGTAGCGGGACGTCATAGAAGAACCCTGTCACAGAAAGCGCCGCGCTCCCCACAGATGCCGTTGCGTCCATCAGGCAGGGAAAATGA
CAAACAACGCGAGGACAGCGAGCGCAAACCTGCCGTGGAGAGCCTTTACAATTAACAGCAAGATCGTGGTAAGACGAACAAAGTCATCGTGATAATGAAG
GTCCAAGAAAACGAGCAGGAATTAGTTTGGAGAGTTGACACTTGGGTGATTGCTTGATGTAGCAGCTGTGGTACGTTGGCGCGCAATTGCTAGAACAGAA
TAGCTCTCAATGGCGTGAGACGAGGGGGATGTAGGAGGCATGCACCTTCATCGTCGAAAATCAATGGATATGTTTGTTATACAACGGAATCACGCACGGA
CCAGCTTTTCAAGGCCTCGCAGCGCAGCTAGTAGCAAGCACAGATGTGGTCAACTGTGCCGTTGTTGCATTGCTAGCCTACGGTGCTGGCGATGGTCATC
GGTGCTAAAGCTGGCAGATTCTTCGTTGCGCAGGGAGGAATGTACATCGCTCATCACGCGATGCCAGGCCAGGCCTTCCCAGCGTCCTATCCCAAAGCTT
CGGAAAATCGAGATCAGAGTAAGTCAGGATGAGACAGGGTGCCGGACGGAGACAGACATTGATCTAACGCCGTTTGTTTGGTAAAGAGCTATTGGCCAAA
CACCGCCGCGCCATTCATTGTGAATCAACGAATCACCGACCAACAACGTCCTCGTCTAGCGCTCCGTCAGGCGATGTGGTACTTCAAAGCTTCTCTGGTA
GCTGGGGTTGAAAACTCAGGACGACCCCGACAAATCGCAATGGCCTCGTAAGCGAACATACACAGGGGGATTCTAATCTGGTAATCAGACAACGAGGGTA
TACGCGGCTATGATTAGATTCATGAGGATCTACTAACGTTGATAAAGCGACCGCATGCACGCACGATGGGGTAGGGACGGACGACATCGATCGATGCTGT
GACATTACATTGCGCTAGAGTCACAGGCGGGAGGCGGTATCGGGGCTGTTGGCGCAGTATGCACACCATGGGGGCCATTGAGATTTGAGTTGTCCGCATG
GACAATCGGGGTGGGGAAGCTCCCACGTCGATACCATCCACACGTTGGGGTGTCGTGCGTCGAGGGTCTTCACCGTGAGCATGGATAGAGTGACGATATA
AACCACAACTGAAGAAAAGCGAGATCAGATCGATCGTATGTTGGGGGCGCAGGCGGAAGTAACACGTACGGAAAATGGCGTTCAGGTAGGCGACCAGCTG
GAGAAATCCGATGCGGTCGCACGCGTTGTGCAGATGGACTACACCCGTGGAATATGAGTACAAGGCCAGTACCCACTTCGAAGCCGACACCCAAGCCTTA
GTACGTACCGTTGAATCCGTCAGGCAGGGTATCGCATCCGCCCGGGGCCAGAGTCGTCCACAGGCTGTGCTGCGACGCGGCGGTAATGAGCCAGAGCACC
AATAGAATAGCTGGGGGTAGAGAAAGGGACAGAAAGGGAGAGATCAGAGGGTGTCTACGGTAATAGGAAAGGGAGGGAGCATACACGACCAGATGGTCTG
GAACAGCACCGTCTTCATGAACGAATCCGGGAGCGAGGACTGTCTATGACACAATGAGGGTATAAACGAACAGCGAATGGTTGATTGAATAGGAGGCGCG
ATGGGTGCACTTACATAGGTTGAACAGAGACGACGGTGAAGAGGGCGGTGAGGAGGCCCATGCTGGGGATTGCCGCCCCAGCTCCGACGTACACGAAGAC
GGCGGTGGTATACAGCTCCATGAGGAAGAACACGCACGACGATCCAACGAGCGAACCTACATACGCAGCTTTGTGGTGAGATCTTCGTAATCCACCAAAG
CCGATTGTATACGCACCGAAAACGGAAGATTGCAGATGCATGAATCGGTAATTGTGGAATTTTAAGTATCGCATTGTGTTGGGTTATGTGTTTGAAAGGG
GATGGCAGTGAATGAGTGGATGTGGCGCTGCCTGCAACGGCGAAGAAAACTGAGCAGAGGGTTGACAAACGAGAGCAAAATGGAGACAAGGGGCGAGACG
GGTTTATCCTTCATTTTAGATAACCGTCAGATGTCTTTATAATCTGTAGACGAACGCACAATGTTATGCAGTTGTCCTTGGTCGGCGTTTATCAATTATG
ATCTAGCGTTTCGCTGATGCGCCCAACTTTCCCCGCCCATCGTGAAGCATTGTAGGGAACATAGTCAAAGAGCCAAGATGGAAACGAGTGTATGTGATTG
ACGCGGGACGAGTCAATGGGATCCTCGAGTTCAATCAATCTCCATGGTGGCGACACAACGTAGGATTGGGTTGGAGGCGACTCCATATATCCGGTCCATG
GGAATGAGGCTGAGGGCGCGCATATACGAGCCGTTGCGGTCATAAAATGAGATGCAGAGCGTCCGTCGTCTCAGTGCTGTGGTCAAGCTCTCGAGCAGAG
TGATACCAAGCGTACATTCCTCCAGCCGCTCACAAGCTCAACTTAGTCAACAGTGTTCAGCAACAGCAGCCAACGTAGAATATTTGCATCGTTACTTACC
TATATACTCTACAGAGCGTGCCCGTGTACAAGGTGAGACCAAGACCATCAGCAGTTTTGTCCACCTCTATTCAGGACAGCCTCCACTTTGTCTCCGTTGC
TACCAGTGCATTGAAACGGGCACTCCCCGGGTTAACCCCACAAATCCAGGAATCAGTGCCGTTTTCCTATTCTAAGGCAGTTCGACCACCGGCTCCGCTG
GCCCTTTTTATTTGCAATGAATGTCGCTATCGTGGCGAGTAAGCCGGCAGCAGGGAAATCATTAGGCCACGCATGAAGGACGTTGCAAGGACAGGTGAGG
GTTGGGGGGATTCGGGAAGACAGGAGTCGGTTTGTTTGGCCGCAAGACCACATCCAAACAAGGGCGGGACGGCTCGCGCGCGGCGCATCCAACTCTTCTG
CAAACCGTCAGAGAAATCCACCAACCATCCAAATCTTGAAGGATGTCCCTCTTTTCGAGTCTCCTGTGCTGTTGTACGCGTTCGCGTCGCGATTCTTTTG
TAAGGTGGCCTCAAAACTTCGTGCCTACTGTTCGTTAATGCCCTCTTTGTCGACAGGATTCCGTGAACGAACGGACTTCCCTGATACACAATGAAAATAT
CAGGTATGCGATTAACTTTTAATTAATGTGATGGAAGGTATCTAACGTTGGATAATGCAGCGAAAATCTCGTTGATGTCCAGCCAGACCAGGACATCGTC
GACCAGCAACGCCTGAGAGATAGATGGGCGGCGGTTGTTCGCGAGAAAGAAGGGTACGTTCTACTTACACTGTATACACGCGCCTTGCCTTCATGCAACT
ATTTCGCAGGAGACTCATCAACATATCCAACCCCCTTCCGTTCAACTTCTACAATCGCACTCATATACCCGCAGCGTATGGCCCAAGCTCGTCCAGGAGC
ACCAGCACATCCCTGGAAAGATATCACTATCCTTCCAGACGCACGGAGCCTGGGCTATCCACCGACCCAATCCTCACACCGTCACCCGTCGACTACCTCG
CTGCCGCGTTCTCGGAGGACATAGTGCCTACCATTGTCGGCCCATACGGAGTAGACATCCATCGTGCCAACGGTGACGGCGACGATGGAGAGGGTAATGC
GGAAGGCCGCGTCCTGCAAGCGCATATCCGCAATCCAATCCTCGGGATCCGATTCGTCCAGCCCTCAGTTTCCGGGGCCGGCGTTGATCTGAAAGGGAAA
CACGCGGAGGCCATGAGGGGCAGGGATCGCGTCGTCTGGGGTCCTGCCGACGGTGTTGATGTTGATGGCGGTCTCCCGGCCTTGGACGCGGACTCGGAGA
TGACACCCACGCCGTCCAGGCTGGCCGTGAGAACACAGGTACGTGGCCTCTCCTCATCGACATCCATCATTCTATCCCTTTCAACTCGTTCTTATGCTGA
TACCATACTTCCTCAGGTGCCCCCGCGTGCCTCCCCTAATGATGCGGACTTCGACGTCGGCAAGATCTGCGTCAGCTGGAGCGACTGAGCGGATCCTCGT
TCCTCCCCTTGGACCACCTGGATCGAGGAATCAGCTCGCGTATCGGATTGTTGGCGTTTGTATTGGGTAGATGGGGTAGATGAGGGGTGGGATGGGGAGG
TGGGGGGAGGGCTCGAAGGGGGCACGAAGGAGCTCTATACTTCTATTCTCTCCGCTGGCGCTGCCAGAGGTGAGCACCCTGTGTTCCTTCAGCGATGCAG
ATACCGACCCGCAAGCCTCAGGAAGTCTCCTACACGCCTGTATACCAGTGATGGGCTCCGGCTCTGGTTTCTTCGAGCATGATTTCATCTTAATCTCCGG
AGCGCCGCAAGTTGTCTCTCAAGCCACTTTAATACTGGCGATGACGGAGAAGAACGTGTGCAGCTTTGAGCCTGCAGTGGGGGAAGGCACGGAGTCTACT
GTCTTGGGGAACTTTTTTCAATCGCTGATTGTTCGGCATATGGGCATTCTTATTTCTCTGGTTATTTGCGCGACATGTAGATGCAGTTAGATGACTCTTG
CGCTTGAATGCGTGTAAAACATGGCCGTCTAGTTCCTCCTGTATACCCTGATGGACACCTTTTTCGCCGTGGCCCATTTCCTTAGTTCTTGGCGTACTTA
GAACAATAACGGGCATCCGTTGCCCCTATTCTTGCATGCATATTCCATTTCACCAACGACACAGTATTAGTCTACGATGGGAACATTGGGCTATAAGTAC
GCGTTTTCACGTCGTATATGGGACACCAAATGATGCTGACCGTCTCTCCCGGACGACGCGATCACGCGCGCCACGCCGAAGTTCGACGATTTCATCCACT
ACATCTACGAACTCGACCTCGGCCACTACACGTACCACTACGGTGGGTTCCCGATGTTCCGGCTAGACAACCTGCCCCCGGATGAGATCTTCGAGGAGAG
CATTGGCAAGGAACACATGTATAGGTGGCGCGCGATTCTGCCTTCTAAACCCCTCGATATCGAGGTATACGAGACTTGCTGCATCCTGGATCACACGCGT
GCGATGTGTACGGCGGAATGTTCTGATTTCTGTGCGATCTCTACCTCGGCCAGATTCCATATTCGGGGGCCGCCGACGCTTCACCACGTATCACAGTGCA
GACAAATACAAGAATTATACTTCCACTCATAAATTACAATTCCAATTACAACGACAATTACAATACGGTCCATCTGCATCTGAGCACCCCAACCGTCCCG
ACTGATTACACATTCTCGTACAGTAGAGCCTCGGTAGAGGGGTCCTTCCTCTGATCCTTGCTGTATGTCTTGTTCTTGCTATATGTCTGGTCCTTGGTGT
ACGGAAGGTCCCAGGCCGACGCCGTCCACACGCCGGGGTGCCCGTCGACGACGGCCTTCGTCGTGAGCGCCGAGAGCGTCAGCGTGTATAGCAGGACTAA
GCAAAGACGTCAGTCATATCCTGAAATGAGGTTCGGAGAAGAATGGAATGGAGTGGCCGCCAGATTGCGTGGCTGCGGACGGCCTGCCAGCGGGTATGCT
GGAGAACAGTGCGGGGAGGTGGTGGAAGGGGCACGTACGGGCGGTACATATTATGTAGCAGTACAGCTCGACGAACGGTAATTGCCCGCATACACTCCAC
TCGTGGCCTGTACGAATAAGTTGAACACAGCGTTTCTCGGCGAGGAGATTGCAGCGGCGTACCGGCGAGTGCATCACACCCGTCGGGGGCGAGCGTTTCT
CTGATGCTGTGTGTGAGCGCGCCGGTGGAGAGCCAGAGGACGCAGAGGATGGCTAACGAAGAACGATCAGAGATCCTGCACAGTGAACAGGAAGCGGGCT
AACAAAGCCAGACAGTCTGGAACATGACGGTCGTTATGAAAGACGACGATGGTGAATACGACCTCCAAGTGTTGGGGAATGCATCAGCAAAAACATTGGG
TGGTATGGTCGGTCGGTACACCTACATAGGTCCCACCGACAAGACGGTGAAGAGGGCGGTGGCAAATCCCATGCTGGCTGGGACGACCGCGCCGGGTCCG
AGGGCGGCCATGACGGCGATGCCGTACAGCTCTGCGACAATAATGACGCACGAAAGGCTGACGACGATGCCTGGATATGGATATGGATAATTATAAGCCG
TGAAGGTAAAGGAGAATGTCTATATCAGTATTTCGCTGACTCGCTGCGGGTGGGCACGTATACGTACTGAAGACCCAGGATTGGAGGCGGGTGAAATGGC
GTTTGCAGTCCATCGTGTATGTGAGTCGAAGGTGAATGTTCGGGTGTAGTGGTGGAAGCAGTAGAGTAGTAGGAGGTGGATAGGTGTGTCGGTGCTCGCA
GCGACGGGAGAAATAAGGTATTAGGCCGGCCAGAAGAAAAGGAGGGGAATGGTATAGGCAACGCCGCTGCGTGGGTTCGTTATGTAGAGGGTCATTTATA
TATGCCGTCAATGAGCGCTGAGCATTCAATATTCAACATTCAATATTCAACGTCTACTTTCAGCACGAGCAGTACATTGATCCACCATGACTCGATGAAT
TGGTGTTTCGTTGATGCGCCCGGCATGCAGACACAGCTCTCGAGAGAATCAATGGCCCAGGACGAGACGATAAGTATACGGTCTGATTACCGCGCGATGA
TTTGATGCGGGATGGCAAGATCTTGGCGTAAACTGCGCAACGATGATTCCCATGGCAAAGGTGCCACTGGAGCACAGGAACGGGCGGGATGTGGCTGTAT
GCTGTATGCTGTGGCGCCGAGTACTATGTAAGATTTAAGCTGGAGAGCGCGGCATAGTTTACTCAGGGATTACTTAGTCGACGATGTAGACAGGCCTTGA
CGGACGCGGAGCCGAAATTTCATTGTCCGTTGTCAGGAGCTACTCAGGGGACATTTTTCTGGACCCCAAGTCGCGCCTACCATTGATAGCTACGGTTTCG
ATATATTACGGTTGGATATGGTGTTTAAAGTCTGTTATTTCATCACCGCATTCACCTCTAGCGCTCCCTTCCTACTCATTCCTCGGGTCACTACTGAAAC
TATGGCTAAGATATGCATCCTTGGAGTAGGGGAGCGCCAAGGTCGATTCCATCCACACATTCGGATGCCCCGCATGCTCAGCATGCAATGTTAGTACCAG
CAGAATGGCACTGTACACCGCGACTGCGAAAGATGTTCAGCTCAGAGTTTCGAGGGGATCTGGAGGGAGGAGGCATACGGATGATGCAGTTGACGTAGGA
GCACAGCTTGATCCACGGCAATTTAGCACATATCACGGAGGAGTCGCCTGCATCGATCGATGTGTTGGAAGCAGGCCTTCAGAATCCGTTAAGGAAGGGG
GCGTACCAGAGTAACATCTCTCCGGGCCCAGTGTCTCCGCCGTGAGGGCTGTAAGTGCGGCAGTAGCGAACCAAAGCACGCAGAGAATCGCTGATAAAGA
GTGATAGCGTTGGGAGGTTGCCGACAACTAGTAGAGAAATGGTACACACGCAGACAGATCGTCTGGAAAACCACGGTCTTCACGAAGGACCGAAAATCCG
AAAATGCGCTATCAAGTAGTATACGCACATCAGCACATCGCACCGTCGCGCGGATATATATCACCCGACCAAGTAAGCGATGCACGTACATATGAGAGAC
ACATATGATGCTAAACAGGGCGGTGGAAAAGCCCGTGATGCAGGAGAGGACCGCTCCCCCGATCCCGGCGTGGGCCACGACGTCGGTAGCGTGCACTTCT
GCGAGCAGAACCTCGATGGAAAGCCCGATGACAGCACCTACGTAGAAAAACCCCAAAGTTACATGGGGATACTCAACGCAAGGTTCCAGTGTAGCGCACC
TAAGAGACCGCCGTGGAGCACTGCGTCCATATCCTTCATGGTCGCCGATACACCGCTAAAGGTGATATTAAAGAAAGAATGCATAATGGGGCGTTGCTCG
CAACGACGGAGGGAACAGAAATTGGGCTTGCCGAAGAAATGAAGTGAAGGATAAGACGCGATTGTTTAACAATATCTGGTAAATTGTTCTTTATAGCTTG
TAGGCTACATATTTCTGGGCACTTTGATGCCCAGGTGATGCGCCCAACTTTCAAGCAGGATATACCATGGGAGTAAAGTGAAACAACACGCCTTCTTTGA
TGGGTGACCACGGTCGAAAGGGGTTTGTGAAGATTGGCGCGCGATGAAATAGTTCTGGGGAAAGCTCGTCCTGGAATTCAACGATTGATGATTAACGAAA
GTCTCCCGAGCCACAGGTTGCGACTCGAGTACAGGACCGGGCAGATTGTGGCAGTATCAATCAACATAAAGATCTTTGAACGAACGATCCATCTACTGCC
CAAGCTGTTCGGAGTAAGGAGCAAGGAGTCAAAGTGATGGTATTGGACAGAGGTGGGGAGTGTACAATGCGAGAGCAATACGGGGCATATGGAAAGCTCA
GCCTTGAGGTAGCGCATATATCGCTGTGAAACACAGGGGCACGCCGAGGTCGACGGCGGCCGTCATCTCAGTGGAAAACGGGGGCACCAGGCGTCCAGCT
GAGCTGCCTGCAGCAGTACCAGGTGTCCGTCTCGCTGGTCGTCCCATCTCCACCAACCTGAACGTCCACGCAGAATGCTCAGCGAAGTGCTCGGTAGAGC
AATGATAACGACTTACTCCAATGCTTTGGTCAATCGAAGCATAGAGACTGAAGCCGAAGCTCTCCAGGAGCTCGAGCATACGGAGCAGGAGTATGCGAGT
AGCTACGGTGTCCCCGCCCATCGCATACCAAGGCCAGCCCTTGCATTTGAATTCACTGCGTGAACGATCGGTCAATAAACCGCAATGGAGTGGTAGTCAC
CGAGAACGCACTATGCGCCATGCTCGATGAGTCCTGTAGATAGCGTGAGATCGTCTGATAAAGCGCGAAGGAGATCTGGACTGACCTTCTTTTTGTAGCA
GCGACCCCATAACGCGCCCTGCAGACAGCCGGAAGAGTTGGAAGGAGAAGCATCGAGGACGCGGTGTTCAGCACTCACCAAAGGGAGCAATTATCTCTTG
CGGGGCACCGATCAGCCTCAGTCTATCTCCCCGGTTGAATGAGATGGACATCCAGGAGCACGGAGGCGGTGCCGGCTGCTGGTACCGGAACAAGCACGAG
TCTTTGTCCATCTGTCGCACACCCTCTCCATCAGCGTGCTATGCATATCGCGCATACGGCGAGAAACAGCGTACACCATTCTTGCTGATATCCGTGCTCG
CGAATAGGACCCAGCCGGCGTTGTATAGGTCAGCGAGAATTTGACACTGGGAGTGGCGTCAGTGTGGCGTCGTGGTGTAATGATGCGGGCGTGTCCTGGG
CAGGGCCCAAGGGCGGCTGACTTGCGCGCACGACGTACCATGAAGATGCGTGACGGGACGGCTTCGCTGCCTTGGCCCGACCATGGATTCCCTTTGAGCT
TGAATTCATGCGCGCCGTGGTAGTCCCGCTCCTCCTGTCCTCGACGATCAGCACGCGATGATTTACGTATACGTGGGAGGCAAAGCTCACTTTGATGCCA
CGAGGCCAGCTCTGCGTTATGGCTGTGTCGATAATCAGCCATCGATCCGGTCAAAGCTGTAGAGCCTGAGTGTGCAGAAGGACTCGCCGTTTCGCACTAT
GCGCGCGGGTTCTGGTGGGAATTGGATCAGGCGGAGAAGGTCACTGGGCGAGAATCGAGATGTGTATGTTGCCCCGTCAACAATGCTGTCGTGGTGAGTC
TAGAGGGGTGGATGGACGGCTCACGTCGAGTTCATGGACATGCAGGCGAAGGTGGTGCGGAATGCGGGGCCTGGCTGGGTCGGGTTTGCTTGGGTGTACG
GGGGCGCCTCGGTAGCCTCAGGCTTTTCCTTGCGATCGAAGATCATCTTGTGAGAGTATACGACGAAGTAGATGCAGATGCGTGATCGCGCGAGTGTGCG
GACAGTACAGCGAGAGGTCGCTCATATATAAGCTCCTCTCCACCCATCCGCAGTAACCAGGCGATGCACCACCTGATTCTTCTCAGTGCAATGGATATTC
GGGTTTGCAGTTGGATCTATGTTCGCACCGAGGAGTGCGGAACCTGAGTAACTCCCCAGCTGGCGAGGCTTCGTTCGAAGACCAGATGGCAATGTCTCCC
CCAAATCGCGTCAAGGACTTGTCAGGAGAATCGAGGTGTGATCAATATCCGAAGGCCAAGAAAAGTCTTGAACATTTGTCGGGAACGAGCGGAGATGAGG
CGTTGGAGAGCGGTGGCTCCTGCGCTCCATCGCAACTGCTGCGATCGCACTGTGTGCATGGACAAAAGCGGCAGTAGGAACCCCGCCCCCATTGATCTCG
ATCTCCCGACGATCGTCTTGGTCACGCGTGCGGCGGGTGAAATCAAATTCCCCAAACGGCATAGCGCCAGAATCTGGCCTTCCCTCGATCTCGCTTATCA
TACGACCTGCCAAACAGCGGCAAACACAGACTGAACTCTTGCACCACGACCACGACCAGACCAGACCAGATACCACGACATCGACGATCACGAGCACGAC
GGCCACGACAGCGACGACGACCGCAGAAACGACTGTCGCTGGTGCATCCGGACCATGGCGACATCTACGCATGGCATTGATTACCACGCCTCTTTCCTTG
ATTCTCTACCCACCCTCAACGCTGCTTCATCATCACCATCTTCATCGACCGCGGAACAGGTGCCAGAGCAGCTCAGTACACCGACCGGAAAGAAAATTCG
GGCCCTCACCGCATCGCAATTCGCGTCTCTTCATCTCAAGCACATACTCGCGCACCCACCCGATACGGTGCTTTTCCCGTTTTTGCATGGTTTGGAGGGG
GACAATGAGGCGCAGAACTTGTTCTTCGGCGTCGATGGTGCGTTTCTAGCCGACTCTCTCACTTTCCCTTCTCGTTTCTTTCCTGACTGCCGCCGTTGAC
ATTGATTGTATGCTATGTAGAGACGTCGGAAACACCAGTGCCGCGCTATAGAGGGCTCGTATGGGTGGTTTGCGAAGAAGATCTGACCCCGGATCAAAGA
CGCAAGCTGTTCAAACGAAGAAACTTAGATCCCCAATCCCCCGCCGCATCGGAGCCTGCATCTTCTTCGAAGCAGGCGAAGAAGAGGCGAGAGGGAGGTG
ACGTGATCATGGGGACAGAAGACTCGTCCGAGAGCGAAGACTTGGATGACGACGACTTTATTGGGTCAGACGACCTCGACTACGAAGACGACGAAGACGA
CGAGTCCCTGTACTCCGACGACCTCGACGAAGGGTTCCCTGACGAGGACGTTGTTCCCTACGAGGAAGCCGGTGCATACTTGCGTGGGGACGGGAAAGAG
GTGGTTCGGGAAGTGCAGATTGACGACAAGCTCGTTTCTGAGGCCGACGCTGACGAAGACTCGGACGCTTCGTCCCCGTCAAGCGAGGGTATGCAAGTCA
CTCCTCTGATGCCCTGCGCTCCTCCGCTACCTCCCGTGTCAAATGCCACCATCCAATCACCTGTTCTGGGTGCCCTTTCGGGGAGCGCCGGCGATGGTAT
GGACATTGATGTAGAAATGGACATCGACTCAGGGGTGGTCGCTGTTGGTGTTGGACTTCAGGGCGTGAAGAAGCCCACGGAGGCGAACAGGGAAGAGGGA
ACACACATGCACCCTGTTGCGCAACGGCAAGGCCGACACACTCAGTCGCTCTTCGAAGACGCGATACCGACACCTTTGAGTATTCCTGTAACATCTCCGC
CATCTTCTCAGTCTTCGCAACAGTCCTTGGCCTCACACGCCATCTCTTCCACGCCACCTCCATCACATCACGCGCTTGCTTCCCAACCCTCCCAGTCATC
GTTGCCTACCTCAATATCTATCCCTCAGACGCCATCACGTTCTCGTCCAAAGCGCTCAAGGACACCACCGCTATTGACATCAAGCTTCAGACCCAGTGAG
CTGCTAAAAAGGGTCGCGGACAGCTGGGAGAGTGTGAAGAATGGCAGTAAGGGTGTTGATAAGTGGGATTTTATTCCCCTCAAGGTGCCAGACGGGATCT
CGCTGCGAAACTTTGGCATCCAAGTGGTGAGTTGTTCAAGTGTCAGAATGTCTCGACTTCTGCCCATCCCTTCGCAACTCCACGGTCATGATGTTGTTGG
CGATCGTGCGTAGCGTCGCACGAGACTCCTCAGACTTCTCGCATTCTCCAATGGTTTGAAGAATCCACTTACTGAGTTGCGCACAGCCCGTATACGCTAC
GCTATCCGACATCGTCGTCTACTCACCAAAGGGAGCATCGCCGGCCGCGCTCGCCCTTGCGAAACGATTCTCCGAGGCCATCGAGAGGAAGAGGACTTGG
AGGCGTGAACGTGCCGAAGAAGTGCGCAGGAAGTCGGGCGAGATTCCGAGGGACGGAGAAGATGACGAGGACCGGTTTTTGGAGTATAATGTCTTTGTTT
TAGACGCGGACGCGGACGCCTTGAGGAAGGAATTACCGCACTTAGTCGTAAGGGTGTGCGCTCCTGGGGGCATCTTGAGTCCAGAGAAAGGTGAGTACGG
TGTCGTCTTGCCATTTGATGTCCTTTGAGCGTCTTTCATACCACAGCTAAGACGCATGATGACTCCGCGTCGAGAAGCAGCGTTACGACCAACGTGTTGG
ATGATAGACATCACGACGCTGGCGCACACACTATTGGTAGCGACGGGAGGGTTGATGCCATGGATGTCTTCGACTGCGAAGTGGAAGACGCCGCATCCAA
GCCCAGCGCCCACACTCTCGACCCCGACACGAACGGAACAGGGGTCTTGATTGACGGACTCTTGCCCAACACGGTCGATTTTGCGTTGCGGGAGAAGGAG
GAGATGCGCGATTTGACTCGAGCCTCAGAGATTATAACGGTCTACCCATCTTCCGATGCCCCTGGCATCAGTGTTCACACATCGAGGAAACCGCTGCCCG
TGCATCATGCCGGCGGTACCGGAGCTATCAAGGATGACGGACCTGTACCTTGGTCGCCGGAGTTGGGGCAGGTTTTCTTAGGCAACGCCGACGATGTGCC
GTTGATGCGCAACCCTGATGGCCCGATGATGCATTTCCACAGTGGAGGTCCGGGGAGGAAGGGGTTGGCTGGCGATGGGCTGGATCTGTTCGGTGGTAGT
TCGCCAGAATCGGACGTCGACATGCATGGCGAGACTTCACCGTATGGCGTCGGCGCAGATGATCTCGGGGCAGAGGGTGCAGAAGAAGACCTACCTGAAG
ACGATCCTTTTAACTACCTCCCCACCAACGATCCCGGTAGAAGCATGGGTTACGATATCTGCTTCGAGTGCCACGATCGCGCGCCTTACCCTAGTCCCGC
ACATTTGCGAGCAGCGGAGGAGCATTTGGGGATGCTGGAGGTTATGTGGGCTAGGCGGTGTATGGAGAAGGAAAATACGCGCATCCAGCGGTCTAGATCC
CACCCCAATTGGAAGTCAAGACGGAGTGAGGCGGGAAAGGCGATCCCACCACGTCCGCCGCCCAACGCAAATGCTGTCATACATTTACCTTTCCCTAGCT
CCCCACCATTCAACAGCTCTCGGATGTCCTCGCTGATGTCGGTGTTAGACTTCATAGAGAAATGGCTGCAGCCCCCTACTACACCCGTGGTCTTAGCCGC
ACCTACCCATACGGCCGATAGTGCGAGCGCTGATGGCTTAGATTCAGCAGGGGCCAAGAGTCATGGAAGGCGATGGTCGACTGTCTCTTCTATATTCCCG
AGCTTCGGGCCTGCTGGGTCCTCATTCTTCCCTTCAGCGTCTCCGTCTACCTCGGAACCTACCACCCAAGCAGCCGCGACCCCGGTCCCAGCGGCCAGAA
ATAGATCGTTCACCTCTCCCCCAACCCCCCATATCCCGAGCGACCATAGACACGAGCAGCACGCAACGAGTTCTAACGCTCAGTACACACGCACCTCAGG
ACAAGCACACTCCCCGTCACCGTCGACCGCTATTTCCGCGCATACCCTTTCCTTCTCCACCCCGCCCAATTCTCCGCTTACGCGACCTTTGAAAATCCTC
ATTTACTCCAATGATGGTTATACGGAGTCGTCGGGCGCCGCTCTTTCCCTCTTGATGAAGCTCAAAGGGCTCAAGCTGCCTGAAGCGTACCTAGATCTGC
AGGTTACGAAAAGGCGGAGCTTCTTCGTCTACGGCGACGATCTCGGCATACTGCGGAAGGTTGAACAGAGGATTACGGAGGAACACGAGAGGGAGAGGCG
GCGGAGGGACGAGGAGCGGGAGCGGGAAAGACAACAGGAAAGGCAGAGAGAAGAAAGAGAAAAGAGGGATAAGGGTCCGGCCCATGTGAAACAGGCTGAC
GACAAGCATGCTGCGAATGGTAACGCCGTGGTGGGAAGAGTAGATGTGAAAGAGGCGCCAGTAGGAAACGATAGTCGACGGATGATGGGGGCTGCGGCTG
CTGGAAGACGCCCTGCTGCTAAGTCCGTCTCCTTCGCTCAGGCCCCAGTCCTATTACCTCCGCCGCACAGCTTGGTTGTTCCTCCAACACTGTCCTCCAT
CTCTGCGTCGGGGACCACGACGTCGACATCGTCTTCAACACCGACGTCTCACAATGAGGATGCCGACCATTCGGTGTCTTCCTCGGTTACGTCGACGATG
ATAACGCCTATCAATATAGCCACGCCAGGACCTTCCACGGCGTCGATTGCCGGCCCGACTGCTACCTCCGCCCCTACCTCAACAATCCCTTCCAGCGGTC
CACATACACCCGGGAACGGACACGGACACGTCACCTTCGGTCACAGTCAAGTTATCAAAGGTCGCCCTCGAGCAAATACGAGCCCGTGGCTACCTAGCTT
GTTTGGGGATCACCAAAGCTGGTTCAACGACCCACGGTTCGATGGTAGCTTCCCGAGTCGCGTGTTACCGTTCTTGTACTTAGGGAACTTGTGAGTAATT
TTCCCCATTTCGACGACGGCATCCATTCCCGTGCCCGTATGTGAAGGTGAAGATAGGATTCAACGCTGATTCTTGATTTCCAGGAACCATGCCTCAAATG
CATACATGTTACATGCGCTCGGCATAACCCACGTCGTCTCTGTCGGAGAATGCGCTCTGATACCACCTCCGCATCTCAACAACTACCAGAACAATGCCCA
TTGTACTCAGACATCGCTCCCCAACTCCAGCCATTTTGTCCCAGGAAAAGGACATGGCGGACAAGGATCATTATGGACGGAAGAGAGGGAAGGGAGGATC
AAGGTGCTGGATATCAAAGGTATCTGCGACGACGGCATCGATACGCTTGAACCGCAGCTAGAACCCATCTGTGAGTGGATAGATAGAGCAAGAGCAGAAG
GGGGCCGGGTTCTCGTCCACTGTAGAGTTGGTGTTTCGAGAAGCGCGACGGTGGTCGTAAGTTCTTGGATCCTCCTTCCCGAAACCCCTTCTAACCTCGA
CCCATTAGATCGCTTATGTGATGAAGCACCTTCATCTCCCCTTGGTAGACGCGTACCTCATCGTACGGTCGAGGAGGTTGAGCGTTCTCATTCAGCCGAA
CATGCGACTCCTCTATAACCTTTGCGGATGGGAGATCAAACTCGCGAAGGAGAGGGCCGGCGAAGATGAGAAGAAGCTCATTGCAGAGCTATCGAGAGCA
GTCAGCTGGCCGTGGCTAGCGAAGGAAGTCCACAAGTTGAACGAGAAATATATCACCGCTTGATACCCATTATCATTTTCTATCAACGTCAACGTATCCC
CACACCCTCATGCTCCTTGTATTATAGTGTACATCCATCATCGTCACCATTACACATTTTATGTTTGTCTGTCTGTGGCCTTTCGTACGTACACGCAGCC
ACTGTATTACTTGCTTGTAACTTATTTATGAATTCACTTCGCGATGCCACTGGGAATCCTTCGCTGCTATCGGGCTAGCATCGCTGCAAGGCGCGTCCTC
CACTTCTTCATCGCAGAATTCTACACTGCCATCAGATGCACTGTCCTAATAATCCTTCCGCGCGCTGAACGTAGCAAGTGTTTCATGCTCCGTTAAGACG
GCCAGCACGCCCACCCCTCCAACTGTGAATATCGGAATCACCCGGTGAACCCAGCTCTGGTACCACATGCGTAAGCCACGCCGTTCTTCGTGATGGAAGG
CGCAGCACCTCGCATGCCACTCGAACATCACGGACAGTCGCCAACACCGCAAGTCTTTCGTCGCCAACACCGCGCTCAGCGTGCACCCGTTGACAGATGG
GAGGAACACACGCGGGGCCACCACAATCGCCACATTCTCATTGAGTGACGCAAGGGCCGTAAGTGCATCGACGGGTATGGTGTACCCCGCGTCCTCGATT
TCTGTGAAGATGTGCTGAATGATTTCGAACGGGAGCTTGTCGAAGTACGTGGGCGGGTGGGTGGTTTCCGCTGCGCGAGGTGTATCGACGGGGTGGAAAA
TGCCGTCTTGGAGGCGGAAGGATAATTTCATCAGCGCGTCGATTCCTTGGGGGTACGGGGTGGTTTCCTGGGACCGATGGTTGGCTGCACGCCGCGGGGG
GAGGAAAGCGAGCGCAGGAGTGTGCTGGAACGCACCATCGTTCGCCATGTCCACGCGGACGATGACGACATGGAAGAGCGAGCAGAGCACCCCGTACACC
ATACCCTGTTTACCCATCCCGCGTATATGCCGTACCAGATCGCCCACAGCGCCTTGGAGGACCGGCTCCTGGTCGAGGGAGCGCGCCGCTTTTGCGCACA
AGTTGTAGTATATCCAGAGATATTCGGCCCGTCTCTTCTCATACTGCGCGTCGATGTCGATGCCCCTTGTCGAGTGCCTGTCGTAGTGCATCGGAAGAAA
CGCTGTTAGGAGGAACTTGAGCGCGGCCTCTTCGACGAACTGCGGGATAGGTGCAGCGTCGATTGCGTCGTCGCAATGAAGCTCGGAGGAGCAGAGCGCA
GAGTAAAGCTCCTTGGTATATACGAATGCGCTTGTGATTACCTCGTAGAGCCGCACCCGGCAATCCTGTGTTTTACTGAGTGTGTTGTACCCGTCCAGAA
TCTCTTGCAGGAGCTCGTATTTGCCTGTTGGCTCCTTGTAGGCTTGATATACTTCCACGTCGTAGAGGTTAAGGGGGCAGAATCGCTCGCCACCTGCACG
CGTGCTCTTCAGGCAGTGCTGGGCTCGGCATCGGGTTCCCAAAGACGTCCCGGTCTTGTATATCTTCCCAATCGTCTAAAAAGCTCTCCGGGGGTAGGTT
GTCCAGCCGGAACATCGGGAAGCCCTGGTAGTGGAAGGTATGGTGGTCGAGGTCGATTTCGTAGGCGAACACATCAACCATCGGAGTGAGCGTGATCTCG
TAGTCCGGATGCGCCCCTGCCCGCATATCATCGAGGAACTTTCGGCGCTCTGCAACCCATTGTGCGTATTGCTTCGGCTCCTGTGGCACAGAGCGCATAA
ATCTCACTCCAAGCCCGCTAGGGTAGCCGTCCATACGCACGGAATGCATATAGAAGCGCCCCCGGTGTCGATACACCCTAGGAGGCGGTCAGCATCCTTC
CATGCGCCATACTCGACGTGAAACAGTGTACTTATGACCTGCTGTCCCTATATTAGGCGAGTGCTATGGTTGAAAGGAACGCCCAACTTGATTATGTAAA
GAAGTTCATTATCTGTTTTTCTCGCAGAACCGTGCGCGTGAACTCTAAGTCACGGAAATTGATACAAATACTGGAATACGCGAACTCACACATAAGCAAG
TGTCGTAACTGGACATCAGATCTGTTTCAGGCAAACGACCACCTGTTACCTGCATCATGCATGTCCACTGGCGTAATTCATTTTCGATGGTTATACGGAT
TGAATACTCGCGGCGATGAATTAGATGCCTGCAATGTCTACGTATACAGGCATACAAAATTATGTGACGATCGCGTGAGTGGCCAAGCTGTGACCAAGAC
CAAGTCTAAGGCAGACAGATGAATGAGCGTCCAGACCAGAAAGCGGAGGAAATTAGGCTAGCTGCTCACATCGAGTGCGAGTTTACTCGGCGGGGGTCTC
CTCAACAGGAGCCTCAACTGGGGGAGCAGTCTTCTTCTTCTTCTTGTCCATGCTGGGGCTAGCAGCGACGAAGACGACGGCGAAGGCGAGGACAATGAGT
GCGAAGCGCATTGTGATAGAAGGCTGACTTTAAAGCCTGTCAAGATGGTCTATTAGGTGTGTAAATGCGGTGCTGAGGAGAGGGTGTCTTACTGAGGTGG
CTTGATAAGTTGGCTGGAGAATAACAGTGAACATCGAGCCTTTTTATACCTTTGTGTTAGCATCTGGATGTCGTACTGAGGCCCGCCAAACAGCGTCAGC
GCTGCGGAATCAAGCTGTCTTTCAAGAAGTGGCGGATGGCTCAGGCTAAATGATAATCTAAGATACAGCACTAGGCGTTAACGTTCAGCTCCGATGATTT
AAGGTCGAATGTAGCGTCGTATGCACTCAAAAATTGCGTTAAAGTTATAACCCAACCCCTGCGTAGTCGAAGTGTAGTAGCTCTAAAAGGCTGATTTGGC
TGTCACACATCATTCCGACATTACGCCTGTCGGCTATGTGTTGGTGTTACGTTGAATGATACGCTCACCAGGTTCGAACAGCCTCAATGTACCCCTTAAT
TTCGGCCCTAACAACGAAGTGCATGCCAACTGATGCAAATCCTTGACTGTGCTCTCTAGATCAACTTTGGACGACTTCAGAAACAGGCTCCAAATGAAGG
TCGACGACTTGTCATCATATCTTTATGTCTAAACAAGAATCGTGTCTGTTAATCCTTTCTAGTCCTCGTTTAGACTCCTCGGTAGCAACATGGTGCTCTT
TGAGTAGTCTTGGACTCAAAGCTTCGCTGCTAAACATTCAGGTATTGGAAATTACATCGCCCCGATCGTCCTCTAGTCAGATTTGAGCTTGAGATTGGGG
CCTTAAGGTTTGACATCCGGTAGGATTCTCAACCAGAGCGACGAAGACCGCACGCATCATTACACACATCATTGGCTTTCGAACGGTATAAAGGGCCCTC
GATGTTCACTGTTTTTCTCCAGCCAACTTATCAAGCCACCTCAGTAAGACACCCTCTCCTCAGCACCACATTTATACACCTAACAGATTATCTTGACAGG
CTTTAAAGTCAGCCTTCTATCACAATGCGCTTCGCACTCATTGTCCTCGCCTTCGCCGTCGTCTTCGTCGCTGCTAGCCCCAGCATGGACAAGAAGAAGA
AGAAGACTGCTCCCCCAGTTGAGGCTCCTGTTGAGGAGACCCCCGCCGAGTAAACTCGCACTCGATGTGAGCAGCTAGCCTGATTGCCTCCGCTTTCTGG
TCTGGACGCTCATCCATCTGTCTGCCTTAGACTTGGTCTTGGTCACAGCTTGGCCACTCACGCGATCGTCACATAGATTGTATGCCTGTATACGTAGACA
TTGCAGGCATATAATTCATCGCCGCGAGTATTCAATCTTTCAGCCTGAGCAACGAGACCGGCCCACAGCCCCCGGCTGTAGACTAACCCTCTTTCTACTG
AACATCTACATTTACGTACCCTTAAAAGAGGGCATAAATAGCGAATCCTTTACGCCCAATGCGCGAAACTCGAATAAGCAGTTTCCGAAAGCCGGCCCGC
CCAACCTATAGCAGGGTTCTTATCATAGATGCACGAGACCAAACCACCGTCACCACCCAAGATTGCACTAGGCGCACCACGAGCATCAGGTCAAGGCCAC
CTATCGCAGCAGCACGCCGGATACGAATACTCACCGGCTCGGGATCTGCACGCGCACCATTCTCCGAACAGGCAGGCGACGTTGACGATATAGTGTATTC
CCTCGAGATATTGATCACGATCGACTTTTGGGGGGGTTCCTATAGGGGAAGGATCGTAAGAAAGACACTGGGACAGCGGACAGGGTTATCTCACCTGCGT
GGGGGGGAATCTCGCCGCATCGACGAGGAGCTCATCCCTGGGCAGCTGTGGCGGACGTGCATTCAAACTGCATCGTTGTGAATATTCATATCCATATCCG
TATTCGACGGTCCAAGCGATCTCAGTTGTGAATTCAGAATCCAGCATTGGAAGAGAAAGGGACGAACGAGGAAAGTAAACAGTTCGAGAAAACTAAAGGA
CATGGCCGTTAGCTACGAGACGGGGGGGCATGGCGGTGGGAGGTCGACGCACTTTTGGTGGTGGTAGCCAGGATCGCCATCCAAACCACTGAACCAACAC
AGACTGAACTTCAGCACACATCCCACGAGAAAGGTGGGCACTACGAACGGGTATCTCTCATCGTGAAGAACTGGATAGACGAGACAGACTCTCCGGTCAG
CGGATGAGTCTCAACAACGAAAGGGCGCGATGGACGCACCACGATGAGTGTGATGAAGTAAGTCACTCTGCGGTCAACCACAACGGGTTAGCGAAGCTTA
GACGCGAAACGGGTGGCGGGGCGTACGCAGTGATCACGCCGGTCTCTACGTTGATGGTCAGCACCGGACATCAAGACCAGAGACCCCAGCAAAGTTACTT
ACGAAGCGTCCACATGAGCAACCTATCCACCAACACCTTCGTCCTAAACGCAAACACGCAGAGCCATCAGACAGGCACCCCACCAATCCCCACATCCGAC
GCACGCACCGCATGCCCACCGTACCCCTCTGCCCGCGCAAATAGCACACCATCGCGGCCGCGATGCCCGCGTTGAGCACCGCCCCCATCGACAGCACCGC
AATCAGCAACCAGGACCACCGCGCCAGCAGCGCGCCCGACACGTAGCCCAGCTGCGTCTCCTGCACGACGAAGAGCAGCCACCCGGCGTAGCGCGTCCAG
CAGAAGACGGCCCCCGCCGCGCAGGGCAGCGAGCGGCCAAAGAGTCTGTGGAGGCGCCAGAGGTAGAAGCTCTGCGGCCGCGCGGTGCGTGTTGGGTGTG
GGTGTGGGGTGGTTGTTGTTAGTTAGTTATTAGCGGGAGCGCACGGGAGGGACTGATATACGCACCTCGAGTAGAGGGGGTATCAGGATTCCGAGGTGGA
ATGTGACGGATATCGAGGTGGGGGGGTGGAGCAGCGCCGATGGGTGCCCCCAGTTAGTCACAGACATCGCATATACGGCGTGCATAGCTGCAACTTGCTG
TGCGGTTTCCAAAAGCCTAGCAGATTCTGATCAACTTATTGAGATCTAGCGGCAGCACGGAAACAGAAAGGACGAGACGCGAGACGCGACTCACCATAAT
ACTGCAACCTTGTCAAGTTCCAGACGTCTCGTCAGTACGGTGCCACGGACACAAAGCGTATGCAAGGAAGAGAGCACGCACGTAGATCTTAGTAGCTCGG
GGATCATATGGATAGTTCTTATAATATGCGTATGTTTGCGTCGTTGAACAGCCTAGCAAGAATCCCGAAATTCCTACGTCGCAAATGGATGGCGTGGTCA
GAGGAGACGCCGATACGAGCACGTGTTCCGTTTGAAATCTACTCACCGACGGCCACTTGTAGCGCCCCGATAGTGTAATTCACATCCATCAGTCTTGATA
TAGCCATCGCAGTCTCCAAGGGGTTGAGTCGACGAGGGTATGGGCGTAGCAGCTGGACAAAGCAACTTCCGGACGAATGAGGAAGAGAGAGAGCACTTAA
GGCACGAACGAGGAGCTGGGATGGGGATTCAGCGACTCGACGTAAGTCGACCGTCCTTATATGCTAGATACATAATTGAATCCCCCAGAGGCCTCGAGCT
TGAGACGAAGCGCTGGTTTCATGATCGTTGATCGCGGGAGGAACGAAGTATTCCCTGTGTGCATACCGCCCTGCATGTTGGATGGCTTCAAAACGCGGCT
CTGCAGAGCGCTTGAGTGGATTCGCCGTCCTTTACGGCTTTCGTCTTGGGTTATCGCTCATCAAGGGATGACCACACGACGAATTATAATGGTTAGTACT
CGCCCATTCCCAGCCTTGAGTCTATCTCGCGCTATTGCCGTTGGTATCAGTTGCCTGACACTAAGAGCGTAGCAGGGAGGTACATACCGATACCAAACAA
TGTACACACTTACCACCACCACATCGTCGTCGATGGTAAACAATGGATCAAACAATTAATTGATGCTGTGGACGTCAAATCGCTTTCCCGACCCTATCAA
TGCTGTCTCAGGGGCTTTCATCACACACCGTCCTTACACCGCAGATAAGCGCGAACACTGGGGAGCCTGCGTCGTAATGAGCTCGGATCACTTGATGGCA
TCAGGACTCGTGCGATTGACCATGAATAACACTGAATGGTACCTGCTGGCTTGGATCTGCGTCATGTTTCGAAGCGAAGTGGCGGATCGTGGATGACGAT
CAACGAAGGGTATGGGTCCTCGGCATACTACACGGGGTGAGCTGGTCGATTTGCTGTCCTGTGTCTCGTATGGCCCTCTGGCTCACATGCCCTGCTGTAT
AGCTCGACAGACTGTACAACTTGATCGACAGGAAATTAGGAATCGCCGACGTCGCTGCTCGTACCATCGCCAGTCGGGCAAATCGTTATATCATGCGCAA
GTTGTCAAGAAGTCACGGGAAATCATTTTGGTTCCTGTTTGTATTTCTTGGGCGAGCGCGTCTCAATATGTATGTACGTGGATTATCGACTATTTAATGA
CAACCTCGGCGCTAATGTCGATTTCGATTTTATTTCAGAAGCAGGGTCCTACGCCAGTGCTGGGACCATTTCTTGACATGCAGAGAGGGGGCATGTAACC
GTGTATACATTGTGGTATAGAACAAAGCTGGATCTCGGAAACTAGTAAGGCAGGACGCCCACACATGAAGATTACTGCGAAACGAGGTCCAGGGAACAGC
AATAATATCCGAGAATATCCGAGAATACGGCCGGTGAACGGAGACGCGATGCATCTACGATCAGTTATCAAGCATCCGATGGGGTGTGGTCAGCGCCTCC
CGGAAAGCTGCGCTTTGCCTCTGCATCGTCCTCCATCTGGGTTGTGATATCGACTTTGATGCGCTTCATGGGCATGCTCCCAATCGTTTGCACCGGCTCG
GACCGCGAGAACACGGTGGAGTTGGCGCTGTTGCTCATCGCGCGCAGCTTGATACGAATAGTGATAGCGTTGAACGTGATTCCCTGGGCATCCATTAGCA
CTATAACTGCCCAACGAGCAAGCATCAACGGCCTACCACCGTAGGCGTCACCAGCTCCAGCAAGATGTACTGCGCGTTCACCGACCGCGAGTACAGCGCC
AGCAGCAGGATCTCCACGACGAGCTGCAACGCCGCGGACTCGATCAGTATGCGCGCTATGGGCAGCAGGGCGTTCTCGGTCTTGTACTGCGCCGACTTCG
TGGACGTGCGCCAGATGCGGAAGGCCATGAGGGAGGTGGTGATGATGTTTTGCACGACGGCGATCGCGTAGAACGCCTGGATCCACGAGTTGAGTCTGTT
CGTGAAGACGGACTGCGTGGGGTCGATTTGGACGAAGAGCGCGCAGACTGTGTAGCCGGACACTTGCGACCGAAGATAACGATGGTGTCAGCGTGAGGCG
GGATGGGGATGGTGAAGCACGCGCGTGCGTGGTGACGTACCGAGGCTTCCGACAAGGAGGAAGAGCGGCAGCGCGATGATTCTCCAGTCGCTGTTCCATA
GTATGAAGCATCGGTATATCTGAGGATGACCATGTCAGGGCGGAAACAAGGGCGACCAAAACGCGGACACGTACCCCGGCGGCGTTGCCCAAGATCTCCT
GTGTCGCGTAGAGCGTGTCCTTCATGACATGGTCCCATCGCCGCAGGTTCCCGATGTACCCCACCGCGCCGCCGGGATCTCCGACGTGCACAGCGAAGCC
CTGGAGGAGGCGGAATCCATTCATGGCGAGGTGCCACGTGGCGATGAAGAACATCACGCAGGATATGGCGACCATGACCTGTAACGAATGAAGTTCAGTT
CAACACGGGATCGCAGATGTGGGGTGCGTACTCTGCTGTGGATGTCGTTTCGGTGGCTGCTGCCGAAGGTGAACAGCATGGTGCCGCAGAATAGGCAGAG
AAAGAAGCCTGGCGGTAGTGCGTAGGTGCGTCAGGATCAGGCGGCAGGTCTCAATGGGAGAGGTTCTGGGAAACTGGGAAACTGACCATAGGCGAGAGAC
TGAGAGAATCGTAGGTTAGATAGTGCGACGGATGTATTTTGTACGCACCTCTAACCACGCGGCGAGCAAGAACGTCTTGTCGAGAGGCAACTGCGCCATG
ATTTGGGGATTTGATTCGTGATATCGATGGCTCTCCGTACGAACGAAGCGCCGAAGAAAGAGTGCCCGCAGAAGCGTCTTCTTATACCCCTACGCCAGCC
CGGGATATATCTATGTATGGCCAAAGTCGAAGTCGAAGATTTGGGGCCCTTCTGCTGTCGCGGGGAGGTCCGATCATTTTACAGCTGCTATTCTCGAGTT
GGCCGTCCGTGCGCGTGAGTAGGTGCAGAGCCGAAATTGGGTACATCCGAGTCGATCTTCTTCGAGTCCATCATGATTGAATATTGAACCGTGATGCGTG
ATGATCCCAATGCAACAGAGAGATGCCGGGCGCGTAATGACGCGGACGAGCAGGAACGTCGTTCCATTCGCTATCGATCAGTTGTGCACCAGAACGAACA
GTTGGTGCTAGAAACCAGACGGTGCAGGTTGAGAACACTAGTAAATACTTTGATCAAAGATTCCCACAGTCACGGATGTCAGCCACGGTGCGAATCTGAT
CTGTCTTTCTGTTTCTGATTCCTCTTACTTCTCACTTCTCAAATCACGGCGCAGTTAAACATGGAATGTGGCTTCGGCTTCTGGCTCAGTCAAGCGCTAT
TTTAAGCCGGAAAAATGGCGCTTTCACTAGCTATGGTGAGTGAACCCTTTCATCCACGCCCTCTTCTGGATGAGAGATTGATCCCGGCGTACCGCTGTCA
GCTCGCTGATAGGTACTACGTACAGTCCTCATCCACGAGAATAGCATCGTCGTTGGTTCTCTCATATGGGTCATTTAGATCGCGCGACGAGTATGTACCC
CGCGTCGCCAGCAGTCGCAATTCAGGTATGACTGACCGTGGCCCGGAGGTTAGCCCGAATGCGACTTGGCGTTCTTCTAGGTTAATCCCGCACCAAAACT
GATAGCTGATAGCTGATAGTGTTTGATGGGATGCACCTTATGCTATTTCTGCTCTCGTGTGCGTGCGCTCACCTTCTGTTGCGTCGAGTCCCCGATCAGC
CTGGCACTTCCTGCGACCGCATGCACGAGGGAAAGGACGGATTTGGCGGCCCTTCGAAGTTCAGTACTCAGTCGTCAGCGCAGAAATAGCACTCCGGTGA
GTGGATGTCCTAGCCAAGCTGGCGTGTGCGCCCGACGTGCCCAGTACGCGACACCATCGACGTATCCGCGCGATTCTGATTCTGCTGCTTTCTGATATGA
TACGTAGGGACATGAAGAATGCTGTACGCCGTGCTGTTGTCGGTCTTCGTCAACCGTTGACCAGCATGGAGACAGGATTCAGCCCACTTGCCGGCCGCAT
ACGAGGATAGCCTTAGGACTCGAGACCCCACAATGGACCTGGGCGACTCGAAAGTACTCGTCTGATGAACGGTCCATTAATCAATAATCTCGGGAAGGCC
ACAAAGCCCCCACGGCCTGGGATCTGACCATTTACCCGTCCAGGCACCGACGCTCACCGAAATCCTCGAAATACGGAGCTCACAAGGGGCTGGTGGTGTG
AGAGGCCAGGTTGGCCCCGCATCGTCCTCCCTGCGCACGGGCTCCCCGCTACTCGCGCTGGCTCCACATTCCCTGCACCCATCCTCAAGCAGCGCTCCCT
AACTAAGAACTTCCAACAAGCAGACCGAACCCAGAACGGGAGAAAACAGTCCCAAAGTACTTCTCGCACTCTAGATCTCTCGTGCACGAAACTCTGCAGC
CGCGGCACCGCAGCCGACCCTTCTTGCGTCGTAATTCAGTGTCAGTCTCAGGCGTGCGTATACGTAGGTAGTACTGTGCTCGTCCCGGTTGTGCGTTGCG
CACGCTCGGAATATCGGAATATCGGAATATCGGAATGGCGTAGCTTCGGAGGGATTGGGCAGCGCAAGGAGTGCGGCGGCGGAAATCTGCGCTGAGGGGC
ATGAAGGATGCATGAAGGATGACTGTTCTGGCCAACATTTCGGCGGACACCAAAGTCAGAGAAAATTATGTAAAGGTGTTAGTTACTGCAGGCTGATGAG
GCTGATGCGGTGACACCTTTTCTGCAAGGTTGGCACCCCACGAAACGCGGTCAGCGACTTTTCGTTCTCCTACATCCAGAATATACTGGTTAATGCGTTG
TTTCTCACATTCTCTCATTCATAGCGAAGGGGAACACCAGAAATCAGGTAAACGTTTTTCCACGTCCCTTTTCCCCGGCCAAGAAGCAAGAAGGGGCCTC
TGTATGCAGTGTGCATGTAAGCCTCGCCCGTGCCGTTGTGAGCAGTCGGTTCATCAACATCCCATTGTCCGCCCGTCTCCCAACTGACATGGCCACCAAA
TCCCTTGTTTTGGCGTGGCATGCCCACTTGACCCACAGGCCACATTTTCTTTTGTCGTCGCCACATTTTGTCGTTTGCCACAGGCCACAGGCCACGGCGA
GGCGTACACATAAAGGCAGCGCAAACGCGCTATCCATCCACATCCACATCCTCAACCAACCCCCAAATCAGCAACTCTAAATTTCGAACCCACTACAACT
AGCACTAGCACTAGCACTAGCATGTACACTATGGCACTTGTCTGCCGAGACCCCGCGTTGGCCGAAAGGCAGATGGCGGTATGTCCACGTCCTTGTCGCC
TACCCCACGGGCGCCCGCTAATGATTAATGAGCTCATCCCTAGTTCATGAGTCGGGAGGCCTACGACAAGCTGATGAGGCTGCGCGCGGAGTCTGGGTGC
TCGTCCAACGGACACGTAGGCGATGTGCGTATACCGCGGCTCGCGCGCATCCTGTGCTTGCTTACTGAAAGAAACCCTATTGACATCGCCCGCCAGAAAT
GCGTCTTCTTCGTCGACGCCTGCAGCTTCGCGCACGTCCGCGCGTGGGGTCGTCCCGTGAGTACCCGCGCCCTGCGTGCCCTCAAGTCTCTCTCCCCGAC
GTCCTAGTCCTAACCGCCCATTTCCATTTCCATTTCCACTCCCGCAGGCCTTCCGCGACATCCGTCCCCCCAGCCGCCCGTATCCCTACGGAGACGCTCC
CGCCCCCGCCCCCGCCCCCGCCCACCACAAAGCGGTCAAGCTCGTGCGCGATCCGCGCAGCTGGGGCGTCTCCATCGCGGAGCTCATCGCGCGCTGGCCG
GACGTCCTCCCCCCGAAGTTCCACAGCGAGCCGTACAGCACCGAGTTTGACGCCTGTGTCTACACGTTCATGGTGCGCCCCCTCCCTCCCTTTTGCCGTG
GCGGTGTATTTGAAAGTGTTTTGACTTGATCGCGCGCGACGACGACAGCTGAACCCGTTTATCCGCGACCACGTCTGCGCGGCCGTGGCGCTCAAGTGCC
ACGGGAAACCGATGTCGGTGGCCTACCTCCTGCGCCACATCGCCGTCAGCATGTTCTCCGCCGTCCGGGTACGTCGCCCTCTTTCCCGCTTTCCCTCTTT
TCCGGTGTTGTCGATGTTGTCGGTGTTGTCGGTGTTGTTGGTGTGCGCAGCGTGCTGACCTCCCCCGCAGGAGAAAACCCCCGGCCTGTCCGACGTCGAG
GTCTTCAGAATGCTCATGGGCGTGCACCTCCGCGAGCTCGTGGCCACCGGGTATGCGAAGAAGGAGAAGGTCGTTTCCGTAGAAGTGGTCTGGGCAGAGT
CGTCTCTCGTGTAATTGCACCACTTCTTCTCTTGTGTGATTCCACCCATTCTTCTCTCGTGTGATTCCTTCTTCTCTCGTGTAATTCCTTCTTCTCTCGT
GTAATTCCTTCTTCTCGCATGTAAAGCCTGCGCGTGGATTTGCCGCGTTTGTGGTCACAACCCCGGTGTCGATGTTGGGCGTACTTTTGTATTTGTCTGC
TACGGAATCATCTAGTCATGTAATTCTCCTGCCGTTTCTTGAATCAGATTGATAGATATAGATAGACGAGGCCGAAGGCGCTCTGTATTCCGCGTATCAT
ATCTTTCATTTCACCCCGCTCCATCACTCCCAACGTTCTGCACCGGCCAACACTCGGGGTTAGAGGTAGAATGTGTCGTTTCTTGAATCTTGAATCTTGA
ATCTTGAATCTTGAATCTCGAATGTTTTCGCGGTGAGGATACACCACACCACAATCTCCTCTGTTGAAAATATCCGGACATTTGTACGACATTTTGCATT
TTGCGCACCCCTTTAAACTTTTTCTTTTTGCTAGGACAGAAGGGGCCTCTGTATGCAGACCTTCTTCGCGGCTGCTTTCCCAGTCTCCAGTCTCCAGTCT
CCAGTCTCGGGTCTCGATATGATGTACTCGACATGATGAAGATGTACTCAACGCAACCCCGGGGAACGCTGTACTGTACTGTACGTATAGGTGTACAGGC
CCGTCATCTGCACCGGACACCGGAATCCGCGGGTAGAATCCCAGAATCCCCCCACCCCCCCACTCACTCACCCACCCACCCACTCACCCACTCACTCACT
CACCCACTCACCCACTCACTCACCCACTCACCTACTCACTCACCCACCCAAGGTCATGAAGGTCATGAAGGTCATGTCCCGCCGAATTTGTAATTTGATG
TTTAGCGGTCGACGAGGCGCGCGTAAACGTAAACGTAGACGTAGACGTAGACGCAGAATAGAGGGGACGCACTGCACTCTGGGAAAACTCACCGGCCGCT
CTCCGTTAGCAGTTCGCAGTTTGGAGTTCGGAGTTTGGAGTTTGGAGTTTGGAGTTCGTAGTGCCCGCGCGAATGGGCAGTGAGAGCACGTAGACCGCTT
GTCGTGCTCGTCCTCTTATCCTCATTCTCATTCTCATTGTCTCCCCGAATAACCAAGTACCCGAGCACCTCGTCCATTCGTGTCCCCGAGTATTCGTCTG
CTTACCAAAGCCGCATGCACGAAGGCGTGGAGTTCGTGGATGTATAGACTCTGGATCTGGTTTGTAGTGCGTCGATCGTGAAGTGTGAAGTGTAGTGCTC
GTGCTAGCGATGCGCGCTGCTATCGGTGCTATCGGTGAGCTGGTATCGGTGCTATCGTTGAGGTGGTGTGGTATGGGTGAGTTGGTAAGGTGGTGTGGTT
GTAGGTCGGAGTGCCCGGCGGCGGCGGCGTGCGTGCGGCGTTTGCCACGAAATCGACGGTTTGATCTGGGGTGTCCAATGCACCATGCACCATGCACGGC
GCGACTGCTGCTGGTGGTTCAGGAGCAGGAGGTGGTGGTGGTGATGTGGAGGAGGAGGTTGGTGAGACCTAGCCGCATCCCGTGTCGACTCGCACGGTTG
GCTTTTTCGGAGCTTTCCAGCGAACAGGACAGATGAACAGATCAAGATGGACGATTTCGACTTCGATAATAAGAATAGGTAGCGGTAGCGGTAGCGGTAT
TGGTAGCGGTAGTGGTAGTGGTAGTGGTAGTGGTAGTGGTAGTAGAAGGAGGGGACTCACCGGCACCTCCCCGATGTCCGAGGTCTCCAAAACGTGCGAC
GTGCGCGTGCGAAAGGAAGACAGTGAGAAGCGGAGGGGCGGAGGGGCGGAGGGCGGAGAACACTGGGCGGCGGGAGATGGGGGTTTGGGGGGTGCCGGTG
GGGGGTGGGGAATGTGTGTACGCGCGCACGTACGTAAGGTGCAAAAATTTAGACGTTAGAGCTTGAGGAGGTTAAGGAGGACTGGGGTGGCGCAGGGGAG
ACGATGGAAGGCAAGCCGGCGCTGGAGCTGGAAGCTGGAAGAGTCAGCGAGTAAATCCTGACTAGTGCTGTGATGCTGATGCTGATGCCGATGCTGATGC
GTACTCAAGTGAGGACTCGAGCACCAACACGGAGCGGAGCTGTCTATCTCAACATTGTTTGCCCTAGGGTTGTGCGCCAAACACCCGTTTTTTCGACGTT
GGTTCGACTTTGTGTGGACGTCTCCTGCGATACGACGATGTCGAGGGAAAGTACTCGAAAAGTAGTAGACTAGGGGGCTCGTCACAGCGTCGCCATGTCG
TCACTCGTGGCCCAATTTCGTCGAAGCTCTGCCTATGAGCCTATGGTGATATCATCCCTCGTCTTCTCCAAGTTGACGTTGGACGAACGTCGAGTACAGA
TGACGCGCACCCAGGCTCTTCCTCCCAAACCCTCTATCCGTGGCCCATCGAGTGCTGCGTGGGCAGGAGCGCTGTCATCTCCTCGGTGAGTCTTACCTCT
TCCTCTTCCCTCTTCCTACCTCCACCTTTCCTTGCATCCCCTCCGAACGCCTCCTCCCCCCGGCTCTCTGCGTTGACCCCCCGCCCTCATCCCCACATCT
CGCCAACAACACCTCTTCTCTCCCTCTGCCACTCTGCCACTCTACCATCGTTGTCATTAGTCTCCGAGTCCCGAGTCCCCGTCGATGCCTATATCCTATA
CATAGCTGAAGCGCTGAAGCTGAGGCGCTGAAGGGCCATATATCCATATTGTGAGCACATCCATCACAGAGCACCGGTGCACCGGCACCCAGTGTCCTTC
GCTCCTTCGCTCCTGGGGGTCTTCAGGTCTTCGTGTCGCATGCCCTGGTGGGTTGGAGGTCTTCGTCGTTTTGGTTTTGGAGATAGGCCTGTGGTGAGTC
CCCTCCCAGTCGTCCGCGTTAATCTACCGACCGTGTACTTCAACTCGGCTCACGTGTCTGCGGTGCGCCTATCCCTCTCTCCCCATCCACCCGCGTCGTG
TATTCCATTGCATTGCTTTGCATTCACCGGCCCCAAAGCGTCGGACGTCGATCTCTCACCAAACATCTCGCCCACCCCCGACAATCTACCAACCTACAAT
CGACAACCCCACAACCCCAACCCCACATCCCCATCCCACATCCCCACGACCACATATACGCATATACCGCATACCCGTACATCATACCCAATACCCAAAG
CAGCGCACCACACGTTATATTATATATTATACACTCTGCGCCACGCACCACGCACGCACAGCGCCCCCATACCGATATCGGAGCTCTGAGTTGCGATCGA
TTGATCCCGCGTACAACCCACAATCATCAATCATCAATCATATCAATCATTAATCAACGTTCAACGTCAACGTTGAAATGATGAAACGATACTATCCTCA
GACCATACTCGAATACTCGAATACTTGAGCTTGAATACTCGAATACGTGAGTGCATTCCCCGTATCCCCGTATCCCCGCAACCTCATAATCGTGTAACCT
CGCAGCTTCGTAATCCCCTTCGCGCACTCCCGTGGCCCGTCGTGCACGCTCGTCGCCTGCCGTGCGCATCTCGGTAGTCCTCCACCCCTCGACCTTCCCC
CCTTGGTCTTCTCTTATCTTTCCTCATCCCGTACCCCCAATCATCCCGTTCCCTCAAATCTTCACCAAGCAGGCAGCGTGAGGAGAAGGAGTGTGAGAAG
AGGGAGGAGAGGGAGTGGGAGTGTTCCGGGTCGACTGTATCGCCTATATTGCGTGCGGTGGATGCGGTGGATGCGGTGAATGCGGCTGGTGCGGAGGAGA
TACTAACTGTCGTGTAGATCGTGGATCGTGCATTGTAGAACGTAGAACGTAGATCGTGTAGATTCTGGGTTGTACAACGTACAACGTAGAGTGTAAATTG
TAGAGTGTAGAACGTAGAACGTGGAACGTGGAACGTACATTGTAGAACGTAGGACGTAGGACGTCGGCGCCGGACGGTTTGCGGGTTTGCGGGCTTGGGC
TTGGGCGCGAGAGCGCGATATCTTCCACCTTCTAATGAGTTCATCCATCCGTCCACCTTTTACCCATCCATCCATCCTCCTCCGTCCATCCATCCACCAA
TCCATCCATCTTCTACCCCATCCACCCACCTTCCACCCATGCTCGACATCTCGACATCCATCCTGCTCCATCCGCCTTCAACCCCATCCGTCCATCCATC
CTGCTCCACCCATCCATCCATCCTCCATCCACCCACCAATCCATCCATCCACCTTTTACCCATCTACCCCATTCATCTACTTTAGCACATCCTCGACATC
CATCCACCCATTCTCGACATCCACCCATCCGTCCATTCTCGACATCCACCCACCCGTGCTCTTCGTGCTCTTCGTGCTCTTGATCCATCTGTATCTCTAT
TCGGTGGTCAGAACTTCGACCTTAGGACGTAGACCTTAGGACTGGGACCGTAGGCTGTGCCATCGTCGTCGTCGTCAAATCGTCGTGTAGGTGCGAAATC
GTATTCGCTGGTGTGAATGCGAGGACTGGGAATGGTGTGTTCCCACCAAAAGACGAAGTAAGAAGGAACGAATGAACGGGATCCGAACGCCACGTGACGA
ACGGAACGGAGGACGGAAACGCGACCAAGCAGCGCCGCGTGCGACTGCTGGACTCGACTTTCGCAACGCAACGGAGGGAAGGGGAAACTGTACCTATTAT
TATTTCCAGGTAAGTAGCTAGGTACTATATACTATGTAAGTAGGTAAATAAGCACGCTAGTTCTGCGTGTGCTAGTAACTAAGTAATACCTAAGAAAGAA
TGTGCCGCAGCAGCTCGTGTTCGAGTGCTCGGACCGAACGAGGAAGTAAACGAAGTAATGTAATACGTACAATAAACGGTGTATCAAGGGATGGACGATG
TCCAATCCCTACAACACTGTACACCTCTATGCAGTACGCAGTCACCTGTGTGCACTGCCCACTACCCACTACCTACCAACCGCACCGCACCACTCAGCAA
CCGCCCATCTCTCCGAGTCGCGCCAACCAAAGCCAACCCCAACGGAGTCCAAAACCAGAGCCAAACGCGAAACTCCAAACTCCAAGCTTCAAACGCGCAT
CGACAATGAAGGATCGTGAATTAAAGCAATGGCGCACCACAACCCAAAGTGTAGTGGTGTAGTGTAGTAGTGTAGTAGAGTGTAGTGTAGTAGAGTGTAG
TGTAGTAGGGTGTAGTAGAGTGTAGTGCGGTGTAATGTAGTGTAGTAGAGTGTAGTGTAGTGTGGTAGAGTATGCACAACACAGCCCTCGCAGCGAAGCA
AGGTTCTCAAATAAACGAATCGTTCCATTTCCAAATTCAATTTCATTTCCACTTCCATTTCCATTTCCAAATCCATTTCACTTGATATAGATATAGATAT
AATTGTACATGTAAAGTTAAAGTATCGTACGTATAAAGCTAAAGTTAAAGCCCTCGCACATAATCGCCCAACGTCCCCCACGTCCCGTGTACCTTGTCCA
CACCCCTTGTCCACGCAACCCGGGCACGCCACCCGGGCACGCCACCGTCTTCGTCATTCCCGCACGCTACAGTACACCACACCTACACACAGCCAGAGTC
CAAGCCCGAGTCTGCGTCTGCGTCTGAGTAAACAGTCGCCACCCTCGCCTCACAGCACCGCAGGTCAGCGCGGAAATACTCCCGGCGCAGGTACATCCCC
CACGCGGCGTGGAACTCGCGCAGCGGCGCGGGCGCAGGCTCGTGCGGCCACTCCTGTGCGCAAATGCAAAGGAAAAAGCAAGGGTCAGCAAGCAGAGGAC
GAGGAAGATGAAGAACAAGATGACGAGGACGAGGAAAAGGAAAAGGAAGAGACTCACCCTGCCCCTGCGCCTCAGCGCGCGGACGCGGAGGGTCCGCACA
GCAGGGAACGCCGCCGCGAGCACATCGATGGCCGCATCGTCAATCTCCGCGACTTCCATATCCAAAACCTGCACGCTCGCGCTCCCGAAGAAGGCGCACA
CCCGCGCGAGGTCCCTGGGCGTCGCGCGGCGCGTGAAGCACCCGGCGAGGCGCAGCTCCTCCAGCCGCGGCGCGTCCAGCCTCCCGCCCCACACCGTGTC
CCCTTGTGCAGCTTGGGAGGCGTGGGCGGCGTGGGCGGTCGCCTGGAGCGCCACGCGCAGGATGCGCAGGGTCGGGAGGCGCAGGAAGCTGAACCACGGG
GCGGATACTTGCGTCGTCGCGGGCATCCACACATGCAGCGACAGCTCCGTGAGCGCCGGGTAGTTGGCGTTGATGGACGCGACCGGCTTGAGATCGCCGA
ACCGCACGTCGAGCGCGAGCGTGCGCAGCGCAGGCATGACGACTATTTCGACGGTCAGAATCCAGAATCGGCGCCGTCCCCGCCTGCACAATCGCAAGCG
CGACTCACCATCGTTGGCAAACGCAGACGTCGTGAGGCGCTTGATCGTGGATCTGAACGTCAATGTCTCCAATGCGGGACTGAGCGTCGCGAACAGCGCG
TGGATCCTCCTGAAGTCGACCTTCTTGCGCGGGAAGCGGCGCCAGTAGCGCACAACCACGATCGACAGCTCCTTCACGCACGGCGCGGCGACATGGGGTG
CGAGATCCAGCAGCAGCCCGAGCTTCGTGACGTCCACCTCGAGCTCCAGCGCAGTGACAGACTGCGGGCGGGGCACGCGGTGCCACAGCTCCTGTGTGAA
TCTGCGCTCGAAGCGGTCGTAGCGATTCGCCGTCCCGCAGAGGACGAGCCGGACTTTGCTGAGTGCCCGCGCGCGCTCGACGACGCGGAACAAAGCATAG
GCGAGCTCCTGCGCGCGCGTGCGGTCGAAGGGGATCGCGACGTTGCCGGCGGATGTGGCGCCCATATCTGTGCACGCGTAGAACGTGTGCAGCATCTCCA
GCTGGTCCATGCAGACCGTGATGTGCCTAATGCGCCCTGCGAGCTCGGGGGACCTGTCAAAACCAAGTACAAAGTACACATTCTCGCGTTAGTGAGCATG
CACGACGGGCCTTACGTGCGTGGTACTTACATCGCAGCGCCGACGAAGCGCACCAGCGCGTCGAATTTGTGCGTCTCGTCGTCGGCGATGCCCGCGATCT
GGAGGTGGTGGAACCGGCGGTCGAGCGCGACGGCGTAGAACAGGGAGTTGACGCGGCGGACGCGCATGACTTCGGTGGGTGGCATATGCGAGAGGATGGT
GCACCATACGTCTGGGGGGAGCCTCGCTGGCGAGGCTGGTGTCTGTGGCAGTGAAGGCGCCAGGGAAGATGCAAGAGGGAGCAACTCTCTGTTGTTTGCA
GCCATGTTCTGGGGCACGGGTATTGTGTGATATGATGGTGGGTGGGCGAAGGAGGGAGAGGACGGGAAAGTGGCTTCGAGGACGACCTGGGATGGACAAA
CGAACTCTGCCACTGTGGAATTCAACTCCGCGGCTTGCCAGTGGCAATTGGCCACTTACTGCATGTGGCAATATAATATACCGAGGCCATTGCCCGCCGT
TGGACAAGCAGTCACCGACGATAGGTTGTCTGCGAGAGACTAGCCTTTTTACTGCATCGAAAGTCTTGTGGAGGTAATCAATGACTCGTAGATGCGCGTA
CCCTCGAGCCCCAAAGTCCTGCACACAAGAGACGTCAAGCTCTAGATCCAAGTCAAATCAGTCAAGCGAAGAGTTACTCACCGTCCAAAAGGTGCCAGTA
GTAAACCCTGCTCCACGCATAGGCAGTCAAGGGCCGCGGTTTCCCGGAATCAGCGCTCAGCAGTGGAGCCCACGTCGTTGTGAGCGGGCCTGCTCGAGAT
GTCCTAGTGGATACCGACGTCGAATGTAGGATGTATAGCGCATACACCAAGAGGATGGTAGAGTACTGCATCGAGTATCGTGAGCTCTGGAAATCCTCCG
AACGTAGATACTATTGCCCTGCTTACCTTGTCGCCTCGCTCCCGGAAAGTACCTGTCTGCCTCCATCACTATAACATTGGTAAACCATAAAACATCGGCT
TCGACCGGGATCGTATATTCGAGTTGTCTTGAAGATATCGATGTCGCGCTTGCTCACTGTCTACCACGCCGCAAATCAAGGACGGAAAGACGTCTTAGGG
CAGTTCCTAAGCTCCCCCTTGCTCCTTTCTCGTTCTTCGTTCTCTCTTCTCCTTCTTTTCAACGACCGGAGGCCATTCTCGACTCTTGCCTGTTGTGCGA
ACATCCATATAACCGACACCGCTTCGTCATTCACATCCGAAGCTTGAAGTAGATCAACACTGATGAGAGGATTCGGATTCGTAGAAGTAATGGATTTGTG
GAAGCGATTGTCCGTCTTCGAGCCCTCTATACTGTATGGTGGGCTCAGAGCGGTGGAAGGAAACAGACCTATGAACAAGTCGGCGCTGGGCTAGATTCCG
ATAGAGAGCAGTAAACAGGCACGGAACTTGGACTGCGGCCCTATACGATGGTTCTGTTCTCTACAGCCAAGGGGTGTTCGGGCAATGACACTGGTCGAGG
TGTTGTTCGAAGAGATCTATGAAATAGTGCAAACACGTTGTTTGGCCGCTGCGGTTGATCCAAACATTCCTATCCCACGCAGCTTCCTTCTTCCTTCGAC
TTCTTGCTTCCACTCAACTTCAACCGCAGGTAATGTAATTTAAATCTACATTGAATGCACGCCACTTTATCGTGCAGATAATTGCACATAGAGACGATTC
CCTCGATTCTCAACGGCAATCGCGTCGGCGCCAGCTTCCGATCGCGTGTCACGGACTGAAGTACGATCAGGCTGGGTCGAAGAACGTTGAAGGGTGCTTA
CTCCCCGGCAACCCGGGTGTGGAACAAACTATCTTCGCATAATGCTATGCAACACATATTTCTAACCCCACTTCGTCGGCTGATTCCTTCCCGCGTTCTG
CTACTCCACATCTCTGCAAATATATCTCTGAACTCAGTATTCATGCGACCCGTTACACTCAGGATAAACCCTCGTGGGCTTTCCTCGTATTCCCCTGGTT
TATCAGCGTACGGTCGATAAAGCTGTATATCCAAACAATGCTCCCGGAAGCATTCTGATCAATCCTCTGAAGAGCTTGACGTCCCAGACTGGACTCCATC
ACCTGCAGTTAGGCATTAAGAGATCCCCTTCGCGTGCCCTCATCGCAGATTTAACATATACATTAGCTAAAAACCCGTAAAACCCCGTGAGCAGCCTCAC
CTCCCGCCCCCTTGTTGTTGAACTATGCAAACTAGACATCGCCATCACACCGAAGCACCGGAGCCCGGCGCACTGGCGAGAAAAGAAAACAAGTTGGACA
GACTGTGAGAACTCCCCTATCAAGTTGAGGTCCGCCGGTCCTTCACAATGATTCCAATAGGCGTCAGGACTCGAAAGAAGGTGAACTTGGCCGTGTTCGC
AATCAGGCATGAGTTAAAAGTCGTCGCTGTCGCCCATCAAGTTCTGGTACTTATCTTCTGCGCCGAGTGAAATATCGCCCGGCCGTCCTTTTCTTGTTCT
TACCGAAGAGTACTCCTTAGGTTCCCGATTTCAAAGGAAGAAACTCTCAGAGCTCGCAATCAAGAAACTACAAAACTCCTTTACACGAGGTCGTACGTGC
CCCCGAGCATCGTTCGTGCTCATGACAAAAAGATTAACAACTGCGCAGAGGTACATTTCATCCGTTGACGACCGACCAGTCCTCCAATCCGCACAGACAT
AACCTGGAACTCTGCACATATAGATTGCCCATATAGCCATAGAAGAAGGTGCAGCGGGGTCAGAGTCCACCTAGAAACGTCACTTACATTCGATGACTTC
GAACCCTCTAGCTATGCAATCATTCCGCCTGGGCTCAGGTCCCCTCGGTATAGGTCTAATCCTATTTACGAACCCGTAGGCGTTTTACCGGCACTGAAAC
GCCATCCTGCTCCACTGGTTATTCTTCCTTGGTTCTTCTCGTGGGGAATGGGACATGACTTACGGCAGCACGAAGGGCGCTTGAAAGGCACTTTGCTACC
ACCTATTCCCCCCCCCCCCTTAGTTCCCACCATCCAGCGACTCGAAGAGATGGACGTGCTCTTCTACGTTTCCCTTGCAGTCTCCGTACCACTTCTGACG
TGGAACCTCACCAAATCAAATAGGAAACCCCGACTTCCACCTGGTCCCCCAGCAGACCCTCTAATCGGTCATCTCCTCAGGTTTCCCTCCGAAAATCTAG
AGGTCGTATTCCACGAATGGGCGAAGCGCTACGGTAAGCGATTTTTTCCCGGCGACTTGTGCACTCAGTGATTACGGTGATGGTTCGTCTTGACCCCAGG
CGACGTGATCCACCTCTCGGTGCTTGGACGATCCATCGTCGTTCTGGATAGCCACAAAGCGGCTACAGATCTTCTAGAAAAGCGGAGCGCGCTGTACAGC
GACAGACCCAGGTTCATCGTTTATGAATTGTATGTTCTCGCTGCGCCTTCAAACCTGCAGTTGCTAACGTGGTGCACCGCCTTCGTGTAGGATGGGATGG
GACCCCAATGTCGCTTTTATGCCGTACGGGCAACGCTTCCAGAAGCACCGCAAGCTCTTCCATACATACTTCATGCAGAAGGCGTGTCTCCAATTCCAGC
CTGTGCAACTTCACAACGCCCACCTCCTCGTTCACGGGCTCATGAAGAACAAAGGCAACCATAACCAACTACTAGCTAGGTACGAGTGCCCTCGAATCAC
GTTCCCCATAGGTAGCAATATCTCGCTTATAGCTATTCCCCGCTGGTAGATTCACCACCGCCATCGCCATCAGGATCGCGTACGGTCATCAAATAGTCTC
GGACGACGATGAATACATTGACATTCTCGACACGATGGGTACCGCTGTCCGTGTGGGGGGCTTACCGGGAGCGACAGCTATAGACGCGTTCCCTATCTGT
ATGTATATTCCTCCCCCATCCTCGTATTTATGCCTCGTCCTTCGTGCACTCACACCGCACGATGGTCTAGTGCAGCACTTCCCTTCGTGGTTCCCCGGCA
CGCACTACGCGAACGCTGCTCGCGCGTGGAGGTGGGCTATCAGAAGGCTATACGACACCCCATATGACTCTGTTCGAAAACAGATGGTGCGTCGCCTGTC
ATTCTTCGTCAAAATCAAATACATACCTTCATTGATGGAGGCCGAGGGGTTGGCCAAACCCTCCGTCCTCTCGATGCAACTAGAGGCAGCCGCAGGGCGC
GCTCTCACAGGAGAAGAAATCGAGGATATGAAAGGGACAGCCGCAATCATCTATGCTGCTGGTGCCGAAACCGTAAGCAGTCACCCCGCGGTCAGCTTCT
AGACACGTACTTGAGGTGACTGACTACGAATGGCAGACTTGGACCGCGATCTCCACGTTCCTACTAGCAATGGTAGTTCATCCTGAATGTCAGGAGACCG
GGCAGGAGGAGGTTGATCGCGTGGTCGGGAGAGACAGACTCCCTACGTTTGATGATCGCGACTCGCTGCCGTACATCGATTGCGTGATACATGAAGTCTT
GAGGTATGTGCCATCCTTGCTCCCTGTATACTTATATCATCAGTTCCTCACGACGAAATCCTTGTAATTAGGTGGCATCCAGTAACGCCTCTCGGTACGT
GTTCGTAAAATCCGTATTCAGACGTCGTTAAGTTCGTTCCATCCCACATCGCTCAACCCACGACGACATATACCGGGGAATGTTCATTCCCAAAGGATCA
TACATCATCTTTAACGAAACGTACACTTAATTTTTCCTGTTTCCCTTGCTTCGCCTGTCTAATCGTTTTCCTTCCCAGTGGAATGTCACTCGATCCAAAA
ATATACGCCAACCCGACCGCGTTCAACCCAGCTCGATTCCTCCCAAAGTCAGCAGGCGGGAACGGCGAGCCGCCTTTCGATGCGGCATTCGGCTACGGGA
GAAGGTATGTTGGCACCACATGTACTCCTCTCCTCGGCATGCATTAGAGTACACCCCGGGAGCTGACAATCGTGCTGTGTTACTTCGTATGTAGGATTTG
TCCCGGACGGCACCTCGCTACCCCCAGTCTATGGATCGCCATCGCCACCATATTCTCGACCCTCCATATCTCAAAGGCTCGAGATGAGATCGGCACGAAG
ATCACGCCGCCAGTGGAATTTGAGAAAGGGATATCTAGGTAAGGACTCACCTCCAAGACTACGCGTGCAGAGTCTCTAATTGACGCGTCGGTCACTCCAT
TCATATTCTTGACGTACGCAGTCAACCGAAGCCTTTTCCATGCAACATCGTAGCCCGCTCCGATATGGCAGCTCGGATCGTCGCCGAGGCTATAGAGAAC
AGTGATTGAGCGGCTCAGTCTTATGACGCTGTAGAGAATCTTCCCAGTATCCACAGGTGCTGCATTGTAAAAGTTGTAGGGGGTTCCTTTCGCAGGTGTC
GAGTCGAAGTCGTAAGGAGAGTTCGATGCATAAGACACAATACCAGTGTGACGCAGAAGGCCTTCCGTCATAAGAAGAGTATCCTCCCCCATAAACCCCA
TACGCCCCACCATATCCCACGCGATGTACCCCAGGCGGTGGTTCCGACGACGTTTTCTGAAATCCAATAGTAGATTGGTTCATCAACGTAAACTAGTACT
CACGTCGAGATTAACGGGCATTGACGGGAGGAAGGTGATCTGACTCTGAGGGGCATGAAGCTCGACTGAGAAGGATATAGTGATCCTTGCGAGGACATGC
CGCTCCTGGAAATCTACCGTCAATGGGCCGGCCATCCACGGCGTCTCGCAGCAGATAGTTAGCGAGTTTGTGGACATCCTCAAAGGACACTGCGGCCAAG
ACCTCTGAATCTAACATGTCTCAAGCAAAACTCTGCTGCTGGCGCAGAGTCCTCTGTGAAAGCAACAGCCTCGTGTAACAGATTGCCGGGCCGAGAGATA
CAGAGGACCATATTCGCGAGCGCGACTTCCCATAATAAAAGACGCACGTGTGGGATTGTAACCACCAGTCCAAATCCCCCCTCCCAAGACCAACTAACCG
TGTCCCGTGTTGTGTCGTTCACTTTGAGAGCGAATGTTTCCTTGATGTACTGGTGCTCTTCATACTCCTGTGTGCCCTTACGATATCTGAAGCGTATGCG
GATGGCTTTGCTTCATCCGGACACGGATTCGATAGATCGCGGCAAGAACGAGAGACTGAGGGATGTGCCGTATTATATTTGCAGCGTAATTGACCGGCCA
TCCCCTTACCTTCGATATTCTGGGGAAAGCACCCCTTGTCCTCTCGCTGAGCGTGGATGAGGATCGTGAAGTCCATCATAGGCGCAAGTTTGTTACTCAC
TGAGTCGTATATCTATCGTCTCCAGGGCCCTCAGACATTGTCTTGGTGGGGGCTAGAGGTCAGGCAACAGATGCGAGCTATTTACGAACGTAGTCCTGCG
TCGGCGGTCGGTCGCGAACAAGGAAAAGCTGTGCAGTTTACATCGTTCCAGCATTGGCGTCAGTTCCGTCTGGGCATCCGCCTTACCAAAACCCCCACCC
AAATAAAGAACGGTTCCTTTCATTTCATTACAGGACCCGTAAACGACGTGGGCCATCGACGACGATGCCCCACATCGCGTTGGCGAACGGGCCAGATGAA
TTCTTGGTGAAGGGGTTCCGCGCGCAGGAAACCCGCTGACGATCGGGATTCTGCATTCGCAGCTGCCCTGCGTCGATGATGAGCTCGTTTCCCATGCCGT
AACCATCGCTCCGCCACGGCAGCCCCGCAAACTGGGGTCGGGTTACAGAACGCAGATGGCTTGGATATGGCATTCCCCGCGTAGAATCTGCACACATTGG
AAGGTTGGAGGGGATTGGCTGTATACGCATCGATGGACGCGCAGCACATCGGTGGGCTTCTCCAGAGGACGGAGACGGACTTCCCCTTCGTGTTGTCGAG
GCGGCACCAGGAGTTGCAGCAGCCTTTGAACTTTGAACGTTTGAACACCGAGGACGGAGTCTTTGCGCATTTGATCTGCGAGCCCGTACGAGCAGAGCAG
GCGACCCCCGCGGATGGTCCGCGCCGCCCGCATGGTGTCCCCCCGTCCCGCCTACGCCTATGATCCATACAACCCAACCCAGACAGCTATCCGATTCGCG
GCACGATCACATGATCGCAAGATTGACGCGATGCAAGGACAGAGGTACGAGGCGGCGAAGGAGTACGTCCTTATGAGTACACAGGCAGAGGTATATTCCG
TCCCCCATCTGCGCTGATCTTGCCGCTGACGAGCAGCTACCTGAGCTCCGAATGGTACCGTGTATGCCCGCATTTCTCTTAAGAATAGCCGATCCATTCA
TCTCTCAACGGCTTATAGATATGATCTGCCTCGTGGCGGACTCATCCTCATCCTCCTCGACTCCAATCGAGGGCTTCGTCAGCGAACGCGAAAAGCACAT
CTACAAAATTGCGCATTTGTTCAGGACGCTCCGTTGGTATCTGGGTCATCTTAGTGAGGAGTACGCCAAGCTGTCCTCGACAAGAAGCAACAATACCGTT
GTGCTGGCGCCGCCTTTCTCGCGAGTTTGTTATGCGTAGTCAAGTTTACATCACGCTACGGCCGAGAACTAGTGCAAGCCATGGGCACATCGAAACATCG
CGGGGCCATTGAGGTATGCGAGCAGACGCGGACGCGGACGCCGCACGGTTGATGTTGGATGTGGGATCGGATCGCGTGCTTTTGCGCATCTACGGGAGGA
CGTCGTGCTCATGGGTGGACCTATGGAAGGAGACAGCTAGGCCGGCTGATGTTTCCACATATACATGTTAAATGGCGCGGCGACCTTTGAATTCAACAAT
CTCAATCTCATACACGTCCCAGAGTCTAGAGAGGTCCTATCTAAACGCTGGGACGCCTTGCAGCGCAGCGCGACCTTGGGTGAGTAAATTCTATGCTGGA
GGTGCTTGTGCTAATTTCTTACATGACGAGACTGAAAAGATCTGACCGAGATCATCGGAGCGTTTATGGCCACTGTGCTGGTAGATAAAGAGCTGTTTCA
CTGTTTGCCGGTCCGCAAACTGAAATGGCCACCACTTGACCCGCAGGCCACACCCCGTCATTATGCCACAGGCCACCGCTAAGTCTTTATAAACACGGCG
AGAACTCACACCAGCTTCTCAACAACCTCTTCCCGGTTTTCCTAATACCGTTAACTCACAATGGTACTCGTCTACAAAGACCCCTCGGTAGTTGACACCC
GCATGGCGGTATGTTTCCTCATCACCTTCCCTTTTGAGACAAGTCCTTAGTGATCCTTAGGCCATCTTCGAAGAGACATTCGCCAAACTGCAAAAGCTGC
GTATGGACTCAAGGTGCTTGCCCGATGGGCGCATAGGGGACGTGCGTATCTGAGCTTACTGTTCCCCTGGCCTACATGATCGAACCCGACTATCCAGAAC
TGCCTTTATCTTAATGACACTTGCAACTACGCCGTTGCTCGTATTTGGGCTCAGCCCGTGAGTATCATACCCGCTCTGTCAGCATTCAAACTTCTAATGG
ACGTTCTGGCAGGCTTTGGGTGACGTTCGCAGCATGATTCCTTGGCCGTATCGCGGTGATGATCCCAAATTCAAGCCGACCCACCATGTGATCCAGTTTC
CGAGGACGCCCACCGAATGGGGGCTGCCTCTCGCGGATCTCATCGTGCATTTCTCTGACTACCTGACCGTCACACTCAGTGAGCCCTTCGGGGAAGACTA
CAACACCTGCGTGTATTCCTTCTCGGTGTGTTGATCCTATTTGTATTCGATGTCAGCATTCTGACTTGGGCGCTACGGGCAGCTGCTACCTTGGGTTCGC
GAGCGTGTCTTCTCAGCTGCGGCACTCAAGTGCCATGGTGAACCGATGTCGAAGGCCTCCCTTATGCGTCATATCGCAGTGAATATGTTGCGCGCTCTCC
GAGTATGTCCTCTGCGTCCCCGTTCCCCATCCTTTGACACGCGCTGATGTGTCTCCAAAGGAGAAGTGCCCCAATATGACCGGACCCCAGGTCTTCCGAC
AGCTGATCAATGCACACTTCCGTCAACTGGTCATTGTGGGACACTCAGAGAGGCAGAAGACGATTTTTGCGCAAGTTCATTGGGCGTACCCAACTTCTCC
GTACTAGGATTGACGTGCTTTTGTATTCATGCTCCGAGTGTTGGTGTTGATTATGGACGGATGAATATCTATATCGAGATCTAACTTTGTACGAGGACAC
GTTGCTCGCTCCGCACTACGTTTGTCGTTCCGCTGACCCTACGGTAACGCGTCGTGTGCCGCAGTATGTGAGGAGCTGCGAGCCAGAAAGGAGGCAATCA
CTCAAGTCCTCGGAGCTGTTCATCAAAGGCGAAAGAGACGCTATAGAAATCCCTCTAAGTATTATCTCCCGCCGCCGTATACTCGGGACAGGAAGTCAAG
GGCGCGCCAGACGACGCCAGGCACGCTGAGTGTCATTGACGCGCCCGGCGATGGATAGTGCAAGTCTCGATGGACTCGCTAGGGACCATGTGAGGGGCCA
GCGGGAGACAACAGTCGTCACCGTGGACGACTCGTGCCCTGGCTTGCGTGTATGCAGAGCGGCAGAGTTCGGCAGAGTTCAACATCAAGACATTCGGCTT
CGCGTTGCACACACATAGGCGGAATTTTCTCGTTCATTTTACGGAGTCGGGGAGGAAATCTTTGACGAACTTATGGTGCGAGTGTGCGAATTTTAATCTT
CCTTCTTGCTCCTATCCTTGCACACATTTCGTGTACGGAAACATGTAAAGTATGTACGCTTCTTTGACGCTGAATTCGACAAGCCCGCTGATATGTTTGC
AGAGTGTTTCGACACTAAGAGTGTATCTAACCCAGCATAGACCACAGAATGAACAACAAAACAATGGCCATCCCCGTGAGCTACCTACACAGTCGGATAT
ACCGTCGCTGGACTTCATCGCGCTACTGAAGGATGCGAAGCTGGACTCCGTTCACTCTGGGCGAATGGCACTAGCCCTTCCGCTATCGCTACCGTGCAGG
ACTGCGATTTGTTGACCAAAGTGAATTTACCAACGCGCAGCACGAAGGGGCAAAGACTTGATGATGATGACTATTAATAGACTCCAGGGAATAAACGGTA
CGGTACAGCGCTTTTCCAATCCTCCCAATCCTTTTCAAAGTGCTTCTTCAACATGCGGTCCTCTTTGTTCATCCTCGGGACAAGGGCTAGAGCCGCGATG
GACGCCGCGCCAACGCATATCCACCGTCTCCGCACCCCGAGCCCATGCAGGTTCAGGCACTCCATCACCCACGACCCGCGCGACAGATGCGCGAGAAGCG
CGCCCATACCCGAGAGGATGGCCCCAGTGTACGATGGGTGGCGCACGAGGGCGTACGGGCCCGTGGTAACGAGTCTGTGGTTCTCGCGGATGCTGAGCTC
GAAGGTGAACTGCCGGCCCAGTGCGTGGTAGCACGCGAGGCGGAAGAGGGTCCCAGCCAGATTCAGCGCCCATCCGCAGAGGAAGATCGGCGTGGTACCG
AGGCTGAGAACCGCCGCAGGTGTGGAGAACGTCAGTAGATCCGTAATTCGGATCGCGGTATCGCTGGGAAGTTTGGAGGCGACAATGGTCGTGATCTCGC
AGATCGAAAGGCCTAGAATGATGGCCTATGAGCAAATATGCATCAGCGGAGCGTTCGGAGAGTCAAGAGAAAGAAACGCGACTCTTGACGTCCAATGTCC
CACCTTGGGTATATACGGAAACCAAGGGGCGACGAGTTCGAATCCTGCGGGCGGGAGTTGCTCGGATTTGGGCGGGGTGTGCGTAGGAGGGGTCATTACG
GCGTGCATGCACCCCATGATGGACACCAGGAAGGGGACCTTCAGCAGTGACATGGTGGGCGTGAAAGAGAGAAGGTCGTGGGAAGACTGCCGATCTTGCC
TTCAGGTCGTTCGAACTTTGCAGACGTCGGACCTAGTCGACTAGGGCACCATTACCGCCCAAACGCCCTCGAACCAGCGACATCCACCGCTGCACAAGCC
ATCCATAGCCACTGATTGATTATCATGGATTGTAGGAATACGCCTTTGTTAGCCGCTTCAAGCTACCGTCTCAACCGAGGAATGGTACTCACCAAGGACT
GAGCGCATCGTCGCAAACTTGGAGAAATTCGAACGACCATCCCGCATTGGATAAAAACGCATACCGAGGTGTGTTTGCACCGTGAACGTATTTAGATGGT
GATGATATTAATAATGGGCACATTGGCTGGATCTGAGTACTCCGTTGTCGATGAAGAAGTCTGAAGAATCAGCCCTCTCGTGAGTCGTAGGGGAAGGGGA
ACATGCCTAGAACACACTGGGTGCAGGATCAGATATTATCTGCGGTATTATTTTGATTGCTATCTGAAGAATATCTCAGTTAAGTATGTCATACCCAGTT
ATCTCGAGTGTGACCAATATGTAATGAGTATGAGATAGCAACGGCAGTATTATCCTCAACTGACTTAAACCTCTCATTGTGAGTAAATATTTATCACATA
TTACACAACTCTATATTGAAGGATTATTGCACATTTACTCCACATATTGGATATGTAATGTTAGCAACAATATGTTATCCTGCACGCTGTGACAGTCGCC
TACTTCTGGGCGACCCGTTCCCCAGCGCGAGATATCCCCCTGTCCCCTGGTGCGGGAGTTCAAACCTTGGGAACTCCGACATCGCCTCACATTGCGAGTC
TGCGCGACTGGGGCTGTTCTTATCTCTCTTCCACCAGCGCAGTTCTCACTACACAACGTGAGCCCCCCCTCTGAACTTTCGGCGCGTGCGTTCACTGACC
TCTAGCCTTTGTTATAGCATGCAAATCTTTGTCAAGACCCTCACCGGAAAGACCATCACCCTCGAGGTGGAGTCGTCCGATACCATCGACAATGTCAAGG
CCAAGATCCAGGACAAGGAGGGGTGCGCAGTCTTTTATTCTTTCCTGTCCACAAACCCGGTGGCTAAGCGCATGGCGAAAACAGCATCCCGCCCGATCAA
CAACGCCTGATCTTTGCCGGCAAGCAGCTCGAAGACGGGCGCACCCTGTCCGACTACAATATCCAGAAGGAGTCGACCCTTCACTTGGTGTTGCGCCTTC
GTGGCGGTATGCAAATCTTCGTGAAGACGCTCACCGGCAAGACTATTACGCTGGAGGTGGAGTCCTCGGACACGATCGATAACGTGAAGGCCAAGATCCA
GGACAAGGAGGGGTGAGTACAGTTTCCAACGCATTGAAGTTTGTATACGTCGCTGAAACTGATCTCTATCCAGCATCCCTCCCGATCAACAACGTCTCAT
CTTCGCCGGAAAGCAGCTTGAGGACGGACGTACCCTCTCAGACTACAATATTCAGAAGGAGTCTACCCTCCACCTCGTCCTCCGTCTTCGCGGTGGCATG
CAGATCTTTGTCAAGACGCTCACGGGCAAGACCATCACCCTCGAGGTCGAGTCCTCCGATACTATCGACAACGTGAAGGCGAAGATTCAGGACAAGGAGG
GCATCCCTCCCGACCAACAGCGTCTCATCTTCGCCGGGAAGCAACTCGAAGATGGGCGCACTCTTTCCGACTACAATATCCAGAAGGAGTCGACGCTCCA
TCTTGTCCTGCGTCTTCGCGGCGGGTTGTAATCAACGGACGAGTAGTTTGGTTCACGATATGTTTCTGCGGACTTGGGCGATGCACATGGAATGTGATGT
TTCTTACTAAACACACTGTACTACGTCTGTAATGAGATTTTTTATCACATTGATCTCTATAGTGGTATGAAAGAGAGGTATATTAGATTTTAGGACATCA
CCAATGGGCCATGCGCCGTGCCATCGTGACTTACATTAGCGCCCATGCGCCTCCCCCTGATCGTGCAGAGTGCATACATGCTTACGATATCCTTCATCGA
TAGTTACAACTGATTCAAGGTCGTCAACATCTAACCTACCATATGGACGATGCGCAGCAATCTACCAGCTCTGGCGTGCGTCGGAGCGGTCGAAAACGAA
CGTTTGGAGTCGCCGCACCACAGAAGCCTATACCCAGCGAACTAAGCGAGGCCCAGTCATCAGAGCAGAGTGAGCTGAGTGGAGAGGAATGCTCGAAGGT
TGACGAAACTGCTCACCGTATGTCGCTGCCTCTGTATGTCACTGCATTCACCTTCCGTTGCTGACTTTACTACAGAGCCTGAGCCTGAGGTGTACTCCGA
AAGACGTGTCACTTCCGCGCGTCGCAAGGAAAGCCTCAGCCTCCTTCCTACGGTACCATTTGACGTTCTAATGGAGGTTCGTATTCTCTACTCTCTTCAT
CTCTGCATCTCTGCAACACGCGTTCGCAAACAGGTGTTAGCACGCCTGAGAGTAACAGATATCATCGCCTTGTCCCGAACTTCGAAAGAATTCAGGGGCC
TTCTCTTGTCGAGGAGGTCGATTTCAGTGTGGAAGGGAGCGCTCAACGCTGAGGGGTGCTTAAGATGCCCAGCAGACCTATCGGAGCCCGCGTATGCTGT
TTTGCTGTTTGGAGCGCCAAACTGCTACGTACGTACCTCAACTCGCAAAGCCCACGACGCCGCCCTAAAATTCCTTGTAGGACTGTGGAAGGAGGAACAT
TTATCGAATCGATTTTGGTCTCAGACGGCGTCTCTGCCTGCGGTGCATGAGAGTTGGGTAGGCATCTATGATCTTTGCTCCTTGTCCCCTTATTTAGGTG
ACATTCTATAGGCTCGTGTTTGAAAAGGACCTGAATACAGATTTCCCTGGCTCCGACCCGATGCTCTTAGAGTTAATCCCTTACACGCATTGTAAGCAAC
TGAGTTAGCGCGAAGACTGACACTTACGGAAATATGGGATAGATTGTACTTCCTCCATCGGAGCTGGTTATGCCTGCGGATATCATTCAACCGGCCGGTT
CTTCCACAGCGACGACATAGTCAAGATACGGAAGAATTTGGAGGCACTGGAACGCGCAGGGGACCCGACGGCCACAAATGAGTTTCTCCAAGCGCAGAGA
GACAAAACGTCGAGCATCGTTTCGGTATTTATGTTTTAGTCTGCGGTCATCTTGCTGTTAATCTTTTGCTATTGACAAGACCGTTCACAAATACGAAACT
TGGGTGAAATGCCGGCAAAGTTTGGAAGAGTAAGCAGCTATCACAGTCTTTCTCCCATTCTCGTCTGACATAGTGGTTCCAGCGATTCCGCAACCTTAGA
TAATTTTGATCACTAGACTGGCGCCAAGAATGTCCCAGTCCTCCGTTCATTTTCTGAGCCACGTAGCTGCAAATAGATCGAAATGGAGTAGCCCCTCCGT
CGTAGTCTAGCTCGCTGCAGATCGTGCCCTTTTGCATCTCGTCGTCTTTATTTAACGTCCCCCGTCGCCTCCGCAAATAGGAAATGTCTACCTTTACAAA
GGTCATTGTAATTATTGATCTACAGCAATACGTAGAACGCAAAGATGAGATTTTTCTCACCACCTCAATATAGATTAAATTATATCGTTGCGATTCATGG
CACTGCAAGTTTGTGAGTTTCTGGGCGCTTGTTGGCCACCCCCTAACTGAGAAGCCAAATAGGCAACAACAACGCGCTCTATTGTCTTTGTGAACAATAG
GCAAGGCAACGGTCAGACCCCCGACAACGACATGCGAGCCACTCCTCGCTTCTTGCTTCTTCACCATCATCACCATGCTCCGTAATCTACACCTCTTGCC
GCCAGGCATCCTAGCGTTTCTCTGCACATTTATCGGTATGTTTTCCATAATACTTCACGACGCCGAGAGCTAACCTCACTTCGCAGAACTCACAAATGCA
CAGTCGCAACCGGTAGTAGTCTGTGCGCCAGGACAGTGCCTTCAAGGGTACTCGAATATTACCAGTAAGTTCTTGTCTTCGAGGAAACGTATCACGGCTC
ACTTCTCAAAGTCGGCGCCACAATATCATCTTCGGAGACAACCTTACAGCTTCTGCCAGGACAATATACATCTACGACAAACCCCCAACTCCTCCATGAC
ATCCTTACTTCTCGTTCATCATCCTTATCTTCGTCTCCTGGTTTCGGGGACGCCACCAACATCAACCTCCCGCTGGACCTTGCGCTGGATCCAGGCATCG
CCGTCTTCCCTCAGCCTCTCTATGCAGGCCAATCTGCCTTTGCGCCACTCCCAATCTCGGCAAGCTCCTCCCTTTCGACGCCACTTTCCACGACCCAATC
CATTGCGCTCTCATCTAACACATGGATCGCCCTCGACAACCGCGTCGTGCTCTGGGACTCGGTGCCCGACATGCGCGAGCTCCCGTTCGGCAACACTTCG
TCCCTCTCGCTCGTCGCAATCCAATCAGCATCTTGCTCGCCTGCATGTTCGAGCACGGGTGGGCTGTGCTCGTCTTCGGGCACCTGCGCGTGCCTGCCTG
GATTCACAGGCGCGTCATGCGAAACTTGCGCATCAGGGCATTTCGGTGCGACGTGCCAGAGCTGTGAGGCTGGGTGCACGTCGTGTGATGAGGGGATCGC
GGGGTCGGGCAGGTGCCTGGACTCCCCAGTGAAGAACGCCCCCGCGACGTGCAACTGTCTGAACGGCGTCTGTGGCGCAAACGGCGAGTGCGCGTGCAAC
GCCGGGTTCGTGAAGGCGGACAACGGTACTGCGTGCGCCAAGTGCGACAACGGGTTCTTCCAGACGTCTACCGGCGATTGCAAACGTAAGTTCCCTCCTG
TCTCTCATTGAATGTATCCGCTAATCCAGATCGTAGTCTGCCAACTCGGCTGCGATCGATGCGCGGACGGCACTGGCGTGTGTCTAGCATGCAAGTCGGG
CTTCACACAAGATGCCAACGACCGCACCAAGTGCACACCGGTGCCCACATCGACGTCCAGCGGCACTATTTGTCCCCAAGGTATATCGTGGATTTCATTC
CATGCCCATGGCCTATCACTGACTTTCGTGTATAGGCAGCTTCGCGAACGGGGCTACCTGCTCCCCCTGCTCTCCGTCGTGTCAATCATGTACGGGCGGG
ACGTCAAACGACTGTACCGTCTGCGCGCCCGACACGTTCGCGTTCAACGGCGGCTGCGTGCGCGCGAGCTCTGACGGCGTGTGTGAGGGCTCGACGCGCA
TTGCGGACAACAACAAGAGATCGTGCGATGGTACGTGTCTCGCCATCATCCACACCAGGTGGAGCTTCGCAGTGGTGGATTGAAGCTGATTGGTTCGTGT
TTGTGTTGTTTAGCGTGCCCTGCCAAGTGTTCTGCCTGCCGGATCCCCAACTTCGACCAGGCATCGATCGCAAGCAAGCTCCAGTGCACAGCGTGCATAC
CGGGTTCATTCCTATCGAATGGACAGTGCGTCGACGCATGCCCAGCTGGGACAGTTGTCTCTTCGCAAGACAATTTCACGTGCACTCGTACGTCTCCTCA
TTCCCCTTCATCTTTGCTTCTGATGCTCACGATTTCTTCCGTATATAGCATGCGACTCTTCGTGCACCTCCTGCGCCGGCGACCCCAAGTTCTGTCTCGC
CTGCGCGAACAACCAGTTCGCCACCTCAGACGGGAAGTGTGTGCAATCCTGCCCTTCAAACACCCTCTCCTCCCCGTCAAGCACATGCACGCCGTGCCAC
CCCGACTGCGCGTCGTGCTCCGGCGGCGCCTTCAACCAATGCACTGCTTGCCCGCCAGAGCGCCCCGTCCTCGCCAACGGTCGCTGCCTTCCCACCTGCG
CGAAATCTCAGTTCCTCGATCCGACGTCCTCGACATGCCAGTCATGCGACTCCACGTGCTCTAGTTGTTCCGCCGCGGGCCCGTCCTTTTGCCTCGCATG
CTCCGACAATACACAGGTCCTGCGCGCAGGACGGTGCGTCGCTGCCAACTGCAGTGGTTCTTCGACGGTTCTCCCTGGATTAGGCGTCTGCCTCTCCGAG
CTGGTGTCCGTGCCTCAGCCCTCTGGGACGGGCACCGCGCCCCCGCTGCCAACCATCACAGGCCTCGACACGCCCACCGTCGTCACGAACTCGGGCAAAC
GCACGCTCGAGTGGTGGCAGATCCTCCTCATGGCCTTGGGCTGCGCGTTCATCTTTCTTGTAATCGTATGGCTGTTCAGGCGGCGCGTCAGGAAGGCGCG
CGCGAAGCGCACTGCAGCGTTCGCGTTCGCGCAGGGGACGCCGCCACCGGCTGGTACTGGTACGAGTTGGTGGTGGCGCCTCAAGCGCTCGATTGTTTGG
GGCCGCAGCACTTCGCCTTCGCCGGCGCGGCCGAACGTCCTCGTCCGCAATTCGCCCCCTCATCCTGTTACGGCACCGTTGGGAGGTAGAGGCGGAGGCG
GCGGGTGGAAGTGGCGGTTGGTGAGATGGGGCGAGAAGTTATTCGGACATCGCAAGAGCCAGCGCGTGTTCTATGACACCCAATCTCAACCACAGCGGAC
GTACAAGATCAGCGAGCCGTTCGGGATGACTCGTGACGCGGAGTCGATGAGGCTGCAAAGGTTGCGCGCAGCGGAGGAAGCTCGACGTGGTGAAGAGGAC
TACGATATGCTGCTGGGGCAGTATGATTACCCGCGGCCGGGCGATGGGGATGGGGCTCCTGCTGCGGCGAACGGATCCGTGACGCAGGCGATGAAGAAGG
AGAATAATTGGAATCGGAGCAGGGACTCGCTGATGAGCGCGCCGTCGATTTACTCGCAGATGACGGGCATGCCGAGGAAGGGGCCGGACCCCAGGATTCC
CGTCAAGAATTAAGGACTTGATCTAACTTCTCTACATCTTTGCATCTTTTTCCCCTCACGAAAGACGATCCCTCGTCCCATGATGACCTACGAACTCATT
TACGAAGCTTGACGACCACGTATACATCATTATTCGTCCCGCCAGCAATTGTAGTCTACCATCTTTGTTGTATTTTGAATATCGTATAGCCCTTTTGTTT
TATATATGAACCATATCTATAATAATCTGTCTAATATATAGCTACAATTTCTCCCCCCTCAACGTGTGAGGGGGGCATGTAACGAGGGAACCGCCATGCT
GATGAAGTTGGCTTTCCGCAAGAATTGACATTCGATCTTGACGTCGACCCACGAGGCGCAAAACCACCCTCAGCTTATCCCGCGCATCCGATACCTGGAC
AATATCCCGCTAGAAACCGTCACACAGATCTTCAAAGAAGTCAAGAGAGAAAATCACTCTGCGAGCCCAGCGATGCTCATAGCACTCGGATCGTTGAACG
CGCAGGCCAAGGCCGCAGTACCTGCGGCTTCAACGCTGTTTCTTCCCTCCGCTTTCAGGCAAGCAGTAGCAGCCACGGAGCGTAGTGAACGATGGGAATG
GTCTGACATCTAGTTTCAAGCAGATCTTGTGTCGAGCCGCATGTCTTACAGCGTGTGTGAGACGCAGGGTATATGTCGGGCGTGGTGAGAAAGGACCATA
TGGAATACGCATCTTCAGTGTAGGGGAGACGGGCGCGCTGTACCTGAAGACGAGGTCGGCTCAAGCTGGCCCGCAGAGCTTTCGCAGTACAGCGCACATA
CTGTGATATGACTGTTATCATGGAATTGCTATTAGTTCATTATATTTCAGAATCATTGGCGCTGAGAATCTCCAATACAAATGTTTGGTACAAGACATAC
ACAATGTAGCACCTTTGAGCAAATTTGTCAGCAACCGACCGAATCGCCGGCGAGCGTGAACACAAACGACTTACAAAGAGGTTTTCGGGGTGCTTAGGTT
GGGACGACATCGGGGAGCGGAGCAGCGGTAGCGATGCTCATGTCACCGCTGACTGGGGTCGGAACGCCGACAGCAGGAGCAGCATTGCCCTTAGTCTTCT
TCCTGTTGCGGTCGCCGCTGGGGCTGGCTGCGACGAAAGCGACAGCGAATGCGAGGACGATGATTGCGACACGCATTTTTTGGATGAATTCAAGATCTGG
GTAGTGAAAAATGATTTGATCAATTGCAGGTGGACACGAGCGGATGGGATGCATGCGTAGTACGTACTGGTACTGCTAGTCAGGCGAGGTAGTGTGCTGA
AGATAGGCTGAGATTCGCAGCAGATTTTATACGGTGTAAGTACCTGTGTGAACCTTCTGTACATCAGAATTGCAGGCTTGCTTCCCGCTGCATGGTCTGT
AACATAGACGATGTCGGTCGCTCCAACGATCCACGAACTAGAAGTAACGCTGGAGTGTCGAAGCACTCAAAGTTATTCATGGAATAGGGCTATCAGATCA
GACAGACCATTAGCCCAGTACATCGATGATTACGATCCTCAGGTAGAAGAAACCTTACTGGAAATAAGTGGTAAGTAGTAGGATGGTGACAGTTCGAGTC
AAAGCGGCAAATCAGGGCCAAACTCAAACTTCGGACTCCGGAGTAGTTGACGTCCATGTACCGTCTTAAAGATTCCCACAGATGGCAGGTATTCCTTTAA
GTCTTAATTTCTTAGGTGAACACAAAGGTGGAAAAGTAATCAAGAATACTGGCGTTACTTCCAGTATGGTTCTAATGCACTATGGTGATGAAGCTAACTT
ACTGATAGCGCACAGTTTCCATGAATAACTCTGCATAGATATCGCATGTCCCTCCCTCCACCTCGGGCTTCTCGCGTATTGGATCCAGCGAGTGATATGT
TGCGCGTCGTAGCAATGGGCCACTGATGTGTGGTATACTGGATGGATGGGGACATAGCGGCGAAAACCCATCATAAACCCGTTCCCGGTTTTCACCTGCA
AGGCGCACACCCTTCTGCTATATCATTCCAATAAATACTGTTCTTGCCGCAGCTAACCCCAACGGTGATTTCATGAAGAAGTCGGACCGCCGCCCATCCA
CCGAATCCGCTGGCGGTGCTCCGCCATCCCAATCACTCCGACTCTGTAAGTCCGTTGTTCTCGTTGACGATTTCGATTTCGTAATCGTGTGTTGACTTAG
ACTCGCTCGGGCTGCATTCATGATGATTTATATTGTTTTCATGTTGTTTTCATATTGTCTATCCTGTTGATAACATCTCGAATGCCTGCGCGCCTTGGAA
AACATGGTTGAATTGACATTCCTTGTGAGTCGTCAGCGCTACGCAGTGCTCAATGCTTCTCTTGCAAGCGGACAACCTGATCGACGTGAATAGTCATCTT
CCGCTGCTAGTGTGCTTTGCGTAGTGAACGGTCGTTGATGTAATCCGCGAAATCTGAATGTCGGACGGGGAAAGGGTGATTCGGCACACAGGGTATTATG
GCAAGCGACTCATGAGGTAGCTCAGCGTCGTTTGAAGATACATGAGGTGATGTTTCATTCGAGAGAGTTGACCTTATTGATATTCCAATTGATCGATAAC
CGACAATAACATGGGTGATAAGGACATGCGACGGAGAACCAGCTATGCCAAAGCTAGGCGCAGGGGCTACATGAGTGATGCATCCTCCCAACGAACTTCT
ATGAAAATATTTTTCTCCTCTGGGTCGTAGCCGGTGACTACCAACTGCTGGATATGAACATGAAGAAGCAGCTTGAAAAGATCCAGGTTCGAGAGCCCGG
TGGTTTTTTCCTTGGGGCAAAGGTCAGGGCGCGGCCTATAGCGACGACACCAGAAACAGAAAAAGACCGCGACGTACATGGAGGGCGCAGACCATGTTCA
CTGCGATATGGCGCAGGAGGGAGCCCGTGGTCATCCCCTCGCCATGGCACTTGACTGCCACGGCCGCGCACACTTTGTCGCGGATCCATGGGCGCAGCTG
TCCGTGGGCCATGCTTAAAATCGCCCGCGCGCACACACGACGAAGAGTCGACGCACCGTGAAATAGTAGGTACAGACATCGTATTTCTGGTTGAACGGCG
CACTATGATAAGTAGGGGGTAAGACGTCGGGCCATCGCGCAATGAGCGCCGCGACGGAGATGCCCCAACCAGTGGGACTCTCAATGAGCGGGATCGAACG
GTGTTCAGGCGGGACTTTGGCAAGCCCATGAGGACATGGGCCAGGGGGCGCGCGAATGCGAGGAAAAGCCTGCACAAACGGACATTCAGCCATCCCACAT
CCGACGGTCGCCGGAGACGCTAGACTTACGGGCTGACTCAAGGCACGGACGTTGGAGTAACGGACATCGTCAAGGGAAAAAAGGCATTTCTGGCGGGCGA
CGCGTTAAGTGGAATGGAAGTAAAATGTGCACTAGGCGCGACACGCACATTCCCTCGGTGTCCGTATGAGCAGCCTGATTCTGCGCACAGCTGCTTCAGC
TTTTGATAGGCCTCTCGATAGATGCTCTACGGATCATTGAGTGAGTGCGTGCCGCTTCGGGGAAGGGGACGAAAACATACAATCTTCTGAGCTTCAGCGA
ATATAGGGTCTCTGCAGACAAGCGCCATGGTGTGCTAGTATGATTGAGTTCAAACGGGAGTGGCTGTTTGAGGAGGGCTTTCGTATTTTTTCTGCCTTTA
TATATGGCCCGGTGGCCTGTGGCACAATGACAAAATGTGGCCAGTGGGTCAAGTGGACATCCCAAAAGAAGGTATTGGTGGCCATTTCAGTGGCAGACTG
TGGCGAACAATGGGATGGCTCGCCCACCCATGACCTGATTCACACACGCGAGGCTATCGGGAGTGCTACGCGAAGGTGGCACCGTGGCGATACCTTGCAA
GCCTTGGATGTAGGCGTGGCCGTCGACGGGTAGGATCGCCACCGAGAGATTGTCTGCGGTTGATTGTGTAGAAGCGCAAGCCCGTAGAACCGAAACCAGC
CCATAACTGACGCCGAACTCACACCGCATGTAGAACCTTGGAATGGATACATTTTCAGTCACTCGATGGAACGTTGTATGTGCAAGTCAGCTACCTCCGC
CATAGAACCCCTCACTCACCTAAGCTCACATTCCTTCGAATTTCATTGCAGCGCTGGCCAGGTCGCGACTTCTCACTTTCAACTGAGTCTGGCGGGTGGT
GGTTGTATGGCGTGTTGGATGGGTGAAACTCATCATATGTCGCGTTTCATGCTCAACAGAAGCTCATGAGCATACAAGCGTTTTGCTACCTGGGCAGATT
GCGCAACGGTACGAAATAGTGACAACGTAGAAAGTTAACAGTGTTGAGCTTGTGGCGTAATAGAGCGTGGTCAAGGGTACGGTCGGATGGATCTCGAGCT
ACACATCCACAAAATATTTAGAGCAACAAATGGTAGACGGTGTGGATGAATGATCACCGGTTCCGGGGGAGGGAGAAACAAAGCTTCAAGATATCCTAAC
GAATCGTTGAAAGACTTGGGACAACGGAGATATGCCAGGCCAAAAAACGAGCTGCAAGCGTGCCCAGTGAGTAGCCTTGGTGTTCAGACTGCAAGCTTGC
ACAGCCAGGGGAGACCAGTTGGAATGCGCAGGTCGACCCAGTAACGTTAAAACGTTAACCACCAAAGGAGTTTCTGATCCCCGGCCGGGCTGGTTGAAAA
TGTCGCAAATTCGCACGCTCAGGAATCACCCATACGCCGCGTTCGTTCGAACTTGGCTCAAACGTTCAACGTTCAATATTCAATATTCAACGCGCAGACT
TGCACTCTTCGACAGAAGGGCATCGCGGAAAACTGACAAGTTACGAGGCATGTGCGTACTCTCCAATGGCTAACTACCCGGCTATCTTGCTCACATCGTG
TCTCTTTTTCCAGCTTGCTTTGACTGATTTCGATAGTTTACAATGGGCGCAATGGCTCGGGGACCATGACAGTGCTTCGCCGCGTCCCCTCCGTAGTTCA
TGCTGGTATTCTCAGCATCGCATGCAACGAAGACAATAGCGCCGCTGCAGAAGTCTGACAGATATGCTTCGAAGAGTTTTTGGCATTGTAAATACACTGT
CGATGGATGGACTTTTGCTGTGGCGGATCAGTGTCCAGGTACTCCATTCACAAGCAAATAACGGGCTGGGGCAGTAGAAAACTCGCATGGACGCCGTTTC
AAAGGCCTAAGGTGAGTACAACGAGCTTATGAGAAACAAGTCGACTCACGGGCATCCAACCATGTTGTCGATTCGACGACAACAGCGCTACTTCCTACAG
CCCCACGGAACGATACTCTGACATTCCCCCTAAACTTCATCGGATTCTTTTCATCCGAGCTAGTTGAAAACGGAGAAGACAATACTCGTACTGGGCCGTC
GTGATCCACACTTACCTATAATTGCTTGCGTCGCGGTTATGGCTCTCAACCCCAGCAACGGGAAGATACAGACTGGGTATCGGTAGGAGCGAACTAAGCG
GTTGCTGCTTCGCGATCTCGCTCCCTTCGTGCGCAGAACTCGGGACTTGTATCGTATGCGCCCAAGCCACGATTACAGTGTGGAACTCTTATGAACATTT
CAACTTTATGCAAGGTTTAACCAACATTTCGATGCGAACAGACAGCTTCATTTTCTGTAAGAGGCCAGCTATGGAACCCGATGCCGGTGGGTATAATGTT
GCCATCGATAAACTTGCGGCATATCATATTGGTACAAAGAACCTACTTACGTCCAGTCGTACGGCCGGCTGTCACGGAGAGGCCGCTGAGTTAGGTTTAG
AGGGGTTTATTCGGTTCCGGTGGTACGTCCTCCTTTACGTCTCTGGTCCTGCTGCGACTTTCAACTACATCAAGCTTACCTGTGCCTCTACGGTATATAG
TACCAATTTCCCAGTAGATCCAGGCTCCTCTAGAGTAGGGAACTGACCATCGAGCACGACTCCCTCCTGACGATTGGCACTCTATGTTCGACTTCTGACA
ACGGTCCCCCGCAAAAATGAGGAGTAGGGCTACAGCCGCTCCTCTTGACCATATTCTGTAGGTGGTCGATCCCGCTCAGTCCTATCCGTCTAACCATACA
CTTGCAGTATTTGAGACGAAGTCAGTCTCGTCGAACCGTTGTGTTTATATTGACTCACGGAGCTCTCTAGACTTCTTTCCTCATCATTTTATGTATATTT
TGTTGCGACAAAGGATGTGCTACTACGGCCTCACGAACCGTACTTACTACCAGGTTCCCCGCCGGTGCTTCTCTATCGGCCGCAGGGTTGACGTTTCGAC
CACCCTAGACCTTTGCCCAGACGTCTTTCAGCAGTCACAAATCAGCAAACCTCTCTATCTTCAGTCCTGGGTACTCTCGTCTGCTGGAGATCGTGGCGCC
ATTGCTTTGTTTATTGTATAAAAGTGCTCTCAGTATAACAACTCTCGCACACAGTTTACATTCATTCGACCAACGACTCTCCAACATTGTACTTTCAGAC
TAAAATGTAACTCGTATCTTCTTTGACGAAACAACTCTGCCCGTTCAGCTCTACCAGGGCGATACCAATCAGCAATGAGGCTGGATGTTCGCACATAGAG
GAGCTTACCGTTGAAATGGGGCAATCTAGGACCAGGTCCCCTCCCAAGGCTTTCCTCCTCTGTTCGATAAGCCCTTCTGAGCCCCGTTGCCTTTGATAGT
ATCAACCAATTTGTTGCCAGAATACAACTCGAGTTTGACAGAGAATCACTCGAAGTAAAGCTTGTAGGTGCCTCTGCCTCCCATAGTGGTCTTATTGACG
TAGAATCCGCCTGATCCTTTTTTCTCGCAGGGCCCGGATCCGCTGAACTTGGGCCCGTCGAAATGAAGGGTCCCGCCCAGCGCAAAGACCTTGAAGTTGG
GGACTGGTCCAGCGAGCTGGGCCTCATCCTGAGCGCTAGCCAATGAGCGATGGACCTCTTTGACATCGTCGACAAAGTCAGTGTCATCCCCATCGAGTTC
GGTGAGCGCCTTGATATACTCGTCGAGAGCTTCAGTAACAAACATGTCAGCGATCTGTGCATAGTGAGGGGGCGGAAAGTGAGTACTTTCGGCTTTGAAG
ACAGCGTCTAGAACGGCGAATCAGTGAGACATCGACGGGGTACAATGAGCACATACCCATTGTGCAAGCGGTGTGTATATATCTTCCTGGAGTGCTCTGA
GAGAGTGGTATTAGTGGGGGATAGTGGGGGCTCTAGGTAGGAGACGTACAGTTCACTGACACTTGGTAATGCGATGAACTGATGGGATATGTTGGGGACA
GTTAGCTTTTATACCAAAAGTACCTCTCCATCGAGGAGACCAGTGGGACATCACTAGAATCGGAAGGAATGTCGCACTGTCTGCAAGCATGAGGGCGTTT
CCGGTGTTGTAGTGTCGCCGGAGGCAAAACAGGCTGGCACCTATGACTTGTGTTCTAGAAATACAATCAATCAGATACAGCAAAGCTTCGAGTCGACTTC
GCAGTGAAATGACTTGCGGTGATGATCAGGAACTCAGCTTCCGTGCAGCCACTAGGTAATACTTTTCTTAATTGAGCTCGAGTCGGGGCTTGGGTACGTG
GATGTTGTTTCCGGTGCAGCAGTATTGCCGGAGGCAAAGTGAAGTATGTGAGGTCTCGTGTTGCTTTGTGAACCTGCTAAAGGTAGTGATTTGCTCGAAT
CAACGCAGAAGGGTTCTCTTCAGAAGGGCTTATCGAACAGAGGAGGAAAGCCTTGGGAGGGGACCTGGTCCTAGATTGCCCCATTTCAACGGTAAGCTCC
TCTATGTGCGAACATCCAGCCTCATTGCTGATTGGTATCGCCCTGGTAGAGCTGAACGGGCAGAGTTGTTTCGTCAAAGAAGATACGAGTTACATTTTAG
TCTGAAAGTACAATGTTGGAGAGTCGTCGGTCGAATGAATGCGAACTTTGTGCGAGAGTTGTCGGAGTCCTCAGTAAACGAGAAAGGGAGGCTTGATGCG
TAGTCAGTGCCCGAAACCGTGTTGGATTTCAGCAATCTTGGCGGTACAGGGGTATAGGGGATGCACGTGACTACTGTAGTATCATGTCGCGCGCATGTAT
TATTTTCTTTATGCGTTTGCTGGAGTCCCAGCCAAACGCAATATATCTACTTGCTCACTCGGAATTCGCGCGACCTCACCAGCTTATTTCAACAAACCGG
TGGTCGGCTTAGCATCAGAAAACACACGCCCCAAATCCTACCACACTTTCACAAGGGAGCCTCTGCTTCAGCGAATGTGGACGCGCTCAATCACTATGTG
GATGCCCAGTGTTGCGAACATGTGAGTGTGAATTATACCTCCAGATCTGACTCAGCGGCCTGCCCGCGCCTGATCACTTACTAGGTATACACCGTCCCTT
GTCGTAGAGTTAGCCATCTACTCCATTTACGAGAACGGGACTCACTTTGAAGCAGAACCGTCTGGGCACAATTCATCTTTGCCATTTCCAGCCAACTCGC
AGTCGACCGGCCCATTCACGATCGAGGATTTCGTAGCTAGCTAGTTGTAAAATCCTCGCTTTCTAGCCGTCATGTCTCAAATCCAATACCGGAGGACCAG
AGAACACCCGGTAGTGACGGAACGTCGGGCTCGCTAGACCATTCAACCCGAAGCTACCTATGGGGAGTCGCACCAACGGAGTGTTCCAAGAAGACGGACA
CGGAATCGCAAATTCTGCACAGTGCCTAGGGCAAAGGAATAAGTCGATCCTGAAACGGGGTCATCGATGTGAGCCTCGTACTCATGCACGTCTTCCGTTG
TCGGGCATATGACAACCCGTACATCGGCTTGAAACTTGTATCGCTCCATGGAGACGTGACGAACAGCACTAACGTCTTCTAACCAATGATATGTAGTACT
ATCTTGAAGGCCTGTGCAAGATGTTTGGTGACGTGAATTCCACCATCAAACCAGCGCGGTTTCAAGAAGTCGTACCGCTTCGGAGTGCGGGGACGGAATA
AATATGATGAGTCCCTCCACGAAATCACAGACACGAAATCAGAAACAACTTGATTGATGGGGCGGTCACCTTCTCAGGGATGGGTAGCTCCAATCCAAAC
GGATTCGGACATTGGGAGACACGGTGTTGTGGACATCCCAATGAAACCATGGTGCAGACAAGTACAGAGGCTGAACGTTTCTGACCGTCAAAGTAAACGC
AAGGAAACGGAAACGTGGTATCCGTGTCGATTGTTGAACGTCGACGTTGAGACATCAAAGTCAGGTCAACGAGCTACCCGCTCAAGCAATAAGTCGAACT
ATACTTGTAAATACAGCAGTCGGGACTCACTCAACCACCGCTCTAACCTGATAGCATCCTCGCTATCATCTCCATTCTAGGCATGATGAGCAGGGCCATT
GTCAGCGACTCGCCCGCCGAGTGCGCCTCACGTCCGTAGGCAATCGTCATATTTCATAACATTCAAGGGCGACGACGCCGGCGGTGTTTTGAGCAGGGGG
CATACGATAAAAGCTGTATGAATGGGAGTCCGTATTATCGACACGATGAAAACGATAAGTCATATGTCTTCGGCGACTTGCGAAGCGTCAATATCATCAT
TGACGCACGACCGGTATTTGATTGACTTTGACTAGAGCGGGAAAGAAGACACCGTGTTTATATCAATAAGAATGTCGAATGGAGGATGAGAGCGAAAACG
ATGTCGTTTTCCTAAACCTCCCACGATCAGAAAGAAGTTCTCACAGTCATCAACAGCTTCCTTCAACTTACAAGTTAATCGGGCATAACGAAGATCCCTT
CTGTCTCAATCTGGGGGACTTTGACGGCCTTCGAATACTCTACTTGCTCGCATCTTTGTCTTCGAACACTCGGCGCGATGCAGCCTACCCTCTCGCTGCA
CACACCGCGTTTCTTCTGTTCGGTTTGCATGAGATCTATGTGGAGTGTCTGGGGGTCCTTATATACATATTCGGGGGGCGAAAGCCAGGGAACAACCCAA
GTGTCGCCCATGCGAACGAAGTGAGAGGTGTCATGCAGGTGAAGCCATGAAGGAGACGTGACGGGTCTCTCTCAGCCCGAACGGTATATAAACTTCGCGG
AGGCCCGTGGTGGGCTCGTGAGTGCTACTTCTTTTTTCTCGTTCAATCCAAACCTACGCGTCTATAGACTTGGTCTCGACGACAAAACACACGTCCCTTT
GGAAGATTTCAAAGATAGCCCATAGATCATTCATCGTGTGTGGAATAGTTTGGGCCGCGTTTGGCAGAGACAATCGTGGTAGATTAGGTACGAACTGATG
AACAACTTTTTTTCACCGACATGTGCTGACTTCCATGTCACCCTAATCGCAGTCGGGCTGACAATCAGTGTGCTTCCGTATCACCGAGAGTGTACGACCG
CAATTCCTTCCAGCCGTGATACGATCATAACACGTCGTGTCGCACGCAGGCCTCCCACCCAGCTGTCCTTCGGTGACGGCTCAGATTCATATCAATCCCA
GCACCTTTATATGAAGTTTTGTGCGCTGGCGTCACACTGGTCCCTCCGCTTTGAAACTGAAACCCCCAGAATTCTTCCTCATTGCACCACATACAACGCG
CGCCTTAAACGGGACCACATGCATCCTTTGTCCACCCCATCCCGGAGGAAAACATTCGGGGATGTGTCGAGCATATACAGCCGCCTTCCGCCCGCCCCAA
ACGCCCGTTCCTTGACGGTTCCTCGACTTCTTCCACAGCCGACTTTTGTCATGAATGAAAGGCGGGCAAGCATGGTTCTGGCCATATTGATGGCCTGTGA
TTGCTGAGAATCGCCGACGGAGGCACATTATTTAATACCCTGTTGTGCATGGCGCAAGGCAGCATTTCGAGGCCGCAATGATCACCCTCAAAGCTATTGT
CTTCGCTCTTCTAGTTCTCCTCGTCGAGTTCAACGCTGCATCTCCCAATGTAAGCGCACATATCGCACTCAAGCCGCATGGATTTCACTCACGCTGTCTG
CTGTCTGCCTTCGCAGGTATCTCGTCGCTCGGCACTCACATGCGTATCGTCGAACATCCCCCGCTTCAATCCTCTCGCAGTATTCAGGGATCCCCCTGCA
TCAGGCCCCCCCTCGGCCGCCCTCGGCATGATCAACGTCGCCACAATCCCCGGCCTCAGCTGGGGCATCTTCTCAGCGGGCGGCGGCTCAGGCGGCTGGC
TCTTCTACAACCTGCAGAGCGGCGCGATATTCCCCATCGGCTCCGCCCCGTTCCCCGCGCCCGTGTCAGTAGCGCTGGTTGCCGGGGAATCGCCCTTGTT
CGTGTCCATCCGCAATCCGCCCACGCCATTCGCGGGGTACTGTTCGGCGGTTCGTCTTCGTGCGCCTTTCTTGGTATGGCGATTGACTGATACGCGGGAG
TAGATTAATCCTGCAGGGGGGCCGGATATTCTGTCTGTGGGAGGGCAGTCGCTGTGGTCCCTCTGTCCCAACACGACCGCCGGCGGGCGGAATGACCTCG
TATGGTCTCCCATCGCCAACCACGCCCACTATTCGCTCCCAAGTTGCCAGGAAGTTGATATTCAGATGATCCCAGCGTAGGCGGCCTCGAAGCTGCCGTT
CACCGAGCTGTTGACGAGCGCCATTAGTATATTCTTCTTACGTGCTACGAATCGCCGTGCTACTGCCGTATGTTCTACATTTGAGTTGCTCCAATTATTA
TGTTTTTCTTATCAGCCAGACGGACTGATTAACGATGTGGCAATTGGCGTGTACTTAGCCACCTTGGACGACACAAGCCATGGACACCCGTTCCCTTCAT
GCTATCGTGTCGAGGGCGTCGCAAGGCAAATGTGTATATTGTATTCTTATTTACGATGCGCCGATAGGTCCGGTACGATAGCGGATGTGTACTGGTACCG
TGACGAGGATTTCGCGACGGCGATGTAACAAAATGAATCAAGGCAAGCTACATGGTAGGTTTATGTAAGTATGCACAGACGTGGCGAGAGAAGGGCAAAA
CCAAGTCAAAAACGTGCTTCAGCGAACACGGGGAACCTGGGGTTGTAATCCCGGTTGCGGTTTAGATACAAGCGAGCGCCCATGGGGCACTCCTCTTCTG
AAGCATAGCTCAAGATTTTTGCTATTTGGAGTAGCCCACAACGAGGCGTACCATTTTCAGCGAGAGCAATTGATGAGCTGTTTGAAGAAGGTGGGGAATC
AACAGGGGCTCTCGATTATCGCACTATCTCAACAGTGTTACAACGTATTCGTATTCGGTTACGGGCCATTGCCACAAATATCCTCCGCACTACGAGAACT
GATACTATGGCCCTCTGGACAAGTTACTCAACCTCATCTTTGCGGGCCCATATTTCATCATCAAGCCTCAAGCGCTTCTCCGTAAGGAGGAAGGAACTGA
AGCTACACGGGCCCAAACTCATCATAATGTAGAGGCCGTCGACGATGAAAACATTGATGGCCAACCACCTTTGATACACAGACGCCACAAGCCACGACCT
CTATATGGGCCATCTCCTTCGACGTTGACCACAATCGCCACCCACATTCTGTTTAAATAGCGTCTGAGTGAGTGTGGGTCTCCTGTCAAACGTATACTAC
CCCACAATGCTCCCAGTCGAACTGCTCCTCCAGATCTTCGAACAACTCCACGACGATCGGCCAACGCTGCTGAATCTTCTCCTCGTCTCGCATCATTTCT
CCCAGTTGTCTGAGTCGATTTTGTACGCCGACGTCACCTTGAAGCCTGCCCGCCTCTCCAGCTATTCCGGATCAAGACGTACAGTACTCGCCTGCTTTGC
GGAGTCGCTCAGCGGCCCGCCGTCGTCTGGATCTCTGAGGCCCCACCGGACCCGCCGGCGCTCTGCGGTCAAGCGCCTCTTCATCGATGGCTCCGACATC
CCGAGCATTCCGCACGCCGAATACGCACAGCTCGACCTCATCCTCACCAAGCTACCCCATCTCCAGTCATTCCACTTCACCCATCTCGGGAGCGCCGTCC
GGTGGTCGCCTTTCGCATCCTCCAGAATCACTGTTGCCCCGCCTTTCCAGCTGACGCGTCTCATCTTCAACGGCGCCATGCACCCTTCGCACGCCTCGCA
GATGGTACACGGTTTCCTCGCATCGCAAACCAAGCTCGAACACCTGGAAATCGGGAGCGTCATTGAAGAAGCCCTCGGGAGCACCGATAGTGATGGTGCC
GTCGCCGCGGCCCACCCGACGCTAGTAGCATCTTCTTCCCTGCGTATCTTGGAGACGTCGGCGCTCGATTTCTTCCTCGACGCCGGGAAGACCCCCAACC
TCACCCACCTCAAGCTCTCCTCGAGCGCCGGTTTACGCCTGGACACACTCATGCTCATCAACTCACCACCCCCAGGTCCCCTCACAAACCTCCGCGTCCT
CTCGACATCGCGGACGCCGCACCTCTCTTCAACGGCATCTGCAGGCTCCCCTTCCGCTATGGCCACTACCCCCCTCCCGAATTTAGAGTACTGGGAGCTC
CGCTCAGAATGGGTCGACCTCGGCGCCTTCCTCCAAGATCCTTGCGTTCACCGGTTCCTCGTGTCCCTGCCTCGGCTCAGAGGGATTCGCTTTTCTGCCG
CAGTGGCGGTGCATTCGGGGGAGGGTGTTGCACAAACGTTCGAGAGTGTATTGGGGCTGGAGTTCATTGAGGTGAGGGTGAGGAGGAAGGGAGGGGCGTT
CGAACGGTATTACCGGGGCGAAGAGAAGCCCAGATTAGTGCAACGGCAACGGCGATGTGAAGAAGAAATCGAGTGGTGCCAGACATGGGAACACGATGCC
TCCGCATCATAGCACCTTCCGCTTTTACTGTACATTAAACGCGAATAGCCAGTAATCCAGTTCAATTTCCTGCGCGGTTTCCAACCACACTCTTCATAGT
TAGTGCTAAAACATTTCCAGATGAAAATAGATGGCATCTCCGTGGCTTGAACACGGGACCTTCAGATCTTCAGTCTGCTGCTCTCCCAGCTGAGCTAAGA
CGCCTGTTGAAATGTCGTTCGGCGGTGCTGATGCGATTGTCTGCACTTTGTTGGGTAACTACAAAGACTTAAGGCTGAGTTCAACTGGTGTTCAAGAGCG
GCCTGGCACGTGATAGACTGGTCCTTCATGGAACTCTACCGCTGCATTGTAGCTGATGATGCTACTGGTGCCTTCTTAGACCTGTTCAGTGCAGCTTATG
ATCAAGATTCCCCTGCTAGCTCGTTAATTGAGGATATAGAACGTTCTCACCGCGCCGTAAAAGGCGGTCTCCTCCTCGTAAAAGCTTTCACTCTGCGTCT
TTTCCTACACCAATCTCGCCATAGATAGATTTCTCAGAACCTCCCTTTCCCGCGCAGGAGAACAACCCTCGTAAGTTGCGAGATCTCAAGTTGGACTGGC
GGGACGTTCGTAAAGCGTGCTCCGGATATGCCACCAGCGCCCCGCTGTCTTTCATTAAGAAATTCTACAATTACCCTGAGAATTCAGCTCATTTGCTCGT
TTTCTGTGGTCAGTCTCTATTCTCATCTCATTTCTCGCTCTCTGATATAATACACATAGCCGCCCACGAACAACCAGAACCAGATGGAACCCGGAGGTAT
GCCATTAGTATGTTGACTCCATATCTTCCCTAAGTTAATCATACTGACTATTAACTCTAGGAGCGGACCGTCCTTCCGTTGCTGCCGCTATTCAGGCGCA
CATGAAATCTCCTTCAACAAGTGCCAAAAACGAGCAGTTAATGGTGACGGAGCATGAAAATGTACCCGAAGCCGTCTACGATGGCCGTCCCGCAAACCTC
ATCGGGACCAGCATCACGATCTACCACCCCATATTCTCCGAATTCAAGCACAAACTGAACCAGCTCCCCGCTGTGGGCGAAATACCTCCCTCCGACCTCC
AGATGGCGCTTTTGTTTGTCGACACAAGTGCACGATACTTTAGCGATGAAGGGGAACGTCATCGCGCTCTGCGTCCCTTCGTGGTGCACTTCTTGGGCGG
CAGCTTCGACGAAACGACCATCGTATGCGGAAAAACTACCATGAGGCTGGACGGTCACAGGAGAGCCAGGTGTGGCCTCCTTTCGTTAGGATACCAAGGT
CGCGATGCCATGCTTGTCTGCCTTGAAGAGCTGAATAACGGGATAGGCCTGGGTAGCGTGGACCCCGTAGAACAGGCGGCGAAGGGGTATGTCCTCATGA
GTACCCAACCAGAGGTATGTTCCACTTCCCATTTCCGCTGTTCTTGCCACTCACATTTAGAGCAGCTAGCTGAGCTCCGAATGATCTCGTGTATGCCCTC
GTTCCTCTTGGGAATAGCCGGTCCATTCATCACGGTCTCTGGCGCGATTTACGTTAACGGGGTCATCTCTCAGCGGCTCGCAGACATGATCTGCGTCGTG
GCAGATTCCTCCTCCTCGATACCCCCCGAGGGCTTCGTCAGCGAACGCGAAAAGCACATCTACAAAATCGCCCACTTGTTCAGGACGCTCCGCTGGTGTC
TGGATAAGCTCAGCGAGGAGTACGAAAAGCTGTCCTCAACAAGAAGCGATCATACCGTTGTGCCTGCGCCGCATTTTACCGCCTTCCGCGCCCTCGACTC
GCGCGATTTTACGCTGACTTACCAGGAACGTTTCTTCGACAGTCGGAGCCATCGCGCCGTCTTTCTCGCGCAGGCAAAGTCCGACGATGGAGCGAGTTTG
CTGTGTGTCGTCAAGTTCACATCGCGCTACTGCCGAGAAGCACACGAGCTTGTGCAAGCCGTGGGCGGAGCGCCGAAGCTGATGTACTGTACGTTCGAGC
CGAGCGTCGGGAAATTCTGCGTCGTCACGGAGTACATCGAAGAGTCGCGTAAACCGTCGGCAGCTGATAAGGATAAAGTCGTCGATGCGATGAAGAACGC
GATGAAAACACTACATGATAATGCGTATGTCTTTGGCGACTTGCGCAGCGCCAATATCATCATCGACAAAAGTGGACATCCGTACCTGATTGATTTTGAC
TGGTGTGGGAAGGAAGGCGCCGTTTTTTATCCGACTGATCTCAATACAGATGGCATCGAATGGGCGGCCGGCGTTGAAGGGGGAGGGAAAATCAGAAAAG
CGCACGACGAGTGGATGCTGCAGACATACATTGACGAGCTACAGTCCTTGATGGACGTAACATGATTCCTTGCATATATTCCTGCCGTTGTACGCCCTCT
TATGAACCGGATGCACGAATACTACATACCAATGGTGTCGCCTTAGTGACAATCGTAACGTCAACACCCTCTATGTTCTATCGCGTAGGCGCCGCGCCAT
TGGGTCAAACCTATAGCGTCTTCGCATGCTTCCATCAGAAGGAGATTAAGAGAGAAAGATTTACTGTACCTGGCTATTTCAGGAATTACGATTCAGAGGT
CTATTTGTGTAGGCGGCAATGTCCTGTTCAGCCTAGCGAGCTGGAAACTTGCCAGTGAAGTATGGCGGAGCTCGGAGGGCGCTCAAATTCAGTTCGGGTT
TGAGTTCGATACTAGTGTAAAGTGGAAGGGGCTTGAGGTCCTGGTTAGGACGCGAACACCTAATCTGCCATCGGACAACAGCTTCATAAGAACAACGGTT
GACCGTGAATTGGCCATATCCAGCTGGATTTTAAGCTCGTAGTTGATCTTGATTATGGATCTCATAAATATAAGAAGCAGAAATTCAGAGATGCACACAA
AGCCCGGTTTGAGTTGCGTTCATATTCATGAGATCGGAGGAGCTTCAACCAAGCTTCAGAGCAGGCAGCGGGCGCTAGAGAAGACTGCAACCATCATGGT
CTTGTCGCATTGGTCCCTTCCAACTTGAAAGTGATGTTCCTGGATAGCGGACACCCTGTAAAAACAAAAAGACCTTCGAACGTAATGCGGTTTGTGAGTA
TTCCGTAGGTTCTATGGTTATGGTCCCTGGAGGCTGGCAATGTCCTAACAACGGTGCTTCTTTTTCAGCAGTATGTAGACTTAGCCATTAGCTTAATGTA
TACCAACGTCCCAGCTGTCGGTATAGCATTCCGAACTTTGGATGCGCGCGGTGAGGTCGGAGTCCTGCAATTGTCAAATGTCGATATAGGTACCAAGCTG
CAAGCATACTGCAGGCTTACGACGTAACGCGCCCGCTCTCTAACGCCGTTCTGCACTGAAATAGTGTCCCGGATGGTGGAAGGAACCCAAATATTATTTG
CGAATACTGGTGGGTACTATATAGTCGTTTGTCAGCGCACCTCGAGCTAACCCATCTCTAGGCCTTTACTTCCACCGATTACGCATTCGCTCGACCGCAT
TGCCTCCACAAAGGCTAATACGGCGACCTTCTCCTCCCTTGTTCATGATAGATGTCCCCGATGCGGGAGATCCAGCCATCCGGCGAAGGGTCGAGTATAT
CATTTGGCCTATGAACTCGGCTCGTCGCAACGCCGTCGTATTCGCGCCCAGCTTCGTCGCATTCTGAAGTAGGCCTGATTCCCCGATGACGTCGTACCAC
AGCCTTAGAAGACGTCGAAAGTGCTGGAAACGTTGGAGGAGATCGAGCTGGTACACATCCTCGGTATGTCGCTCCCATCACTCTGCTCGTCGCCGTCTCA
CTGTCATCGCCTTCCAGGTTCATAGGCATTTAGTCTCCATCCCAATCAACAATCCTCACCTCATCCGCCCGTCACACGAGGCCACTCATAAACAATGGCG
TTACTAGTCCAATCCGCCCGAACGATACCAACTCCAAAATCCATATTCTATTTCGCAGTACTGATTTATCAGTCCAAATTGAGTTAAGGCTAGCAGTGTC
CAGTGGCGGTCTGGTGCGCATATCCGTCAACGTCTCAACGCATCATGGTCTGACGAACAAAGCAACGACTATCATGACCCCAGGTAGCGCGACCATCGAC
CAGAACGACGCCGCATACCCCTCGAACCGTGACATCGTGTCGTCCGCACGTCCAGAGTTGACGCCCTCTGTGATTGAAGTCACAACTACATCATGATCAA
TCAGCCAAACTTTCCTCGCGCAAACGCAACGACAAGAGAACGCAGAAGTGCTCACTAGCAAAACCGAGCGTCGACCCAACCTGGTACGCCGTGTACATCA
CCGCGCCCACGACGCCCTCCTCCCCCTTCCTCGCGCCGCCCATAACCACCGCCGTGCACGCGACATAGCCAGCTGCCAGCCCCAGCATGCCGACGATCAT
ACCAGGGAAAACGTACGGCCAGTATTTATCCCGGGTGTCTGCGAGCGCGAAGAGGACGGAGCCAACGGCCATGAGGACTTGGCTACCGACGAGGATATAG
TTGGGCGGCAGTCTGGGGACGAATCGCCCGGATAGATAGGAAGCGATGCCGCCAGCGACGCCCATTGGGATGCAGCGGACGGCAGCGATGAGGGCAGAGT
CGCCCCAGAGGTTCTGCGGAGTGCATGAGCGGTTGGTTGGTTAAGTGGAAATGGGAATTTGGATGGGAGTGGGAGGAGAGGAAAAGGTGGTGAGTGTACG
CACCATGAACACGCTGACGAGCTGGAGCTCGCAGCTGAGGCACCACCAGTACGGGCTCCACGCGTAGAAGAATAGCGGAATGAAGTTCTTGTTCGTCCAC
GTCTTTGGCGGGAGGGCCGGGTTCGAAACGTATTGCTCGATGCCGAAGAATGCACCGACGACGAATACAGAGAGAACAAGCGTCGTTATAACTTGTGGTG
AGCCCCAACCTAGATATCAGAATGCGCAGGCTTGACATGAATAATTGGTTATGCTGTGTGTATCGGTAGATACGCACCGACTTCCGCGCCATCGGAGATG
GCATACACGAAGAGTATGAGGCCTGCAGTGAGCGTCAGCACCCCCGGTATGTCGATCGACCGGCGCTCAGATTTTGGTGGAGCCTTGTGCGGAGGCAACA
GGAACCAACCCGCAATAGCCATGGGAATGACGAGAATGGCTACCAGGTAATGCACTGTCCAAGATTAAAATTACGCAGTGAGTATGAGTTCTCCTCGGCG
TATTGGGGGCATTGTTTATTGATAAATTAATGAGGAGACGCACCCCAACGCCAAGAAGTACGTGCGGTGAGGACGCCACCTATGACAAAACCTGCGACGT
TGCCCACTGTTCCAGCGATAGCGTACGCTGCGTAGGCGCCGCTGCGTTCGATAGGATCTGTAAACGTTATCCGTATCATTGCGATCGCCGAGGGGACGTT
CATAGCCGCGCCTATCCATCAATCAAAGCGCAGTATCAGAAACACGAGTAGGACATTGTCACATTAAGGATATGTAGCAAGCGACGCAAAGAGAATCATA
TAACACGTACCTATTCCTTGCAATGCTCGAAACACGATGGCCATAATTGGGTGGACGCTCGCAGCTACGGGGATGCTGAATAGCCCCAAGAAAGCGAAGC
CCAGACAGAATATCGGTTTCGGGTGATATATATCGGAAAGCGTGCCGGATATCAACATGAAGGAGGCGAAAGTGAGGGTGTAGGCTGAGAGGATCCATTG
CAGGGCTCCTGGCGTGAAGTTGAGATCCGCTCCGAGCTACAGAATGCATTAGTCGTGGAATGTGGACGGATTTGAGGTACTGACCGATGGTAATGAGACG
ATGACGGCGTTGGCATTGAAGAGGTCAAAGAACTGCGCAGAACAGAAGACGCCCAAAATGATGATTTTTCGAAGTTTAGAAAGCGGGACGTGGTCGTCAG
TGATGCCGGCGAGGGTTTCGATATCGGAAGATGAGGGGGAGGACGAGGTCTTTTCCTTCGATACCCCCTCGTTGTCACCAAGTCTACTTTCACCTTCCGT
GCTGGAGCTTCTACTACGGCTCAATGCACTCTGAGTTGCCTCGTCGACGGAGGAAGTTGAAAAGGGAGTCGTCGACATCGCGGGGTAATTTCGAGGAACC
TGCAAGGTTCAAATTGTAGCGACGGTTCTTATACATCGCTACTTGCAATTGAAGCGGCACGAAGTGGGTTCCAACTTGGCAATGCGTCGCGATCGAGAAA
TGCGACATCAATATCTGACCATCACTTGGCGTCTGTATTGAACGCTTGCGGCTGAAGCACACTAAAGTGTTACCTAGATCGTGATCCTCGCTGGTTCAGT
ACATCCTGGCATTGTGTGTATGTATCCTGGACGAGCAATTAGCCCTCGGCGATTACATCCTAACTTCAAGGAAAGAGCTATTCACCTCGTAGAAAGCTCA
GTCCGAGTCCGATATGACAAGCCGCCGGTCGTGTCATCGACTTAGGCGACATATTCGGATCCGGCATCAATCCGGCACACCAAGCGAGACCGACGTTGAC
GGAAAAATAGCCTTCGAATTTCGCGTGCTCTACTCAATCCAGTAGCCGGCCCCGGCAAACCACCTCGACATGCTGTCAAATCCACAGTCGTAGCACGCAA
GTTGAACAAGACTTACCATGGTCTGTGCTCATTTGGTAGCCCCGCCGCGATGATCGGGTCAAGATTGGGTTCTGGTTGATTGTGTAAGTTGGATTGATTA
GTTGACCCGATCCCATGAACTTGAGGGCGTCCATTCATCACCAGTATCAATATTGATAGAAGGCGTTCATGGGCTCGTAGCAATGATAGCTTGGTGTACT
CGGGTCCTTCAAGGCAAGGCCGAACAATACGCCTATAGTACGTACTACCATGGATAAAGCGAGCGGGCGACCACACGGCGGTAGGGTTTTCTGGCCAATA
AAACGGTGGATTGACCCCGATTCCCAGCAGGAAGTACCGTCATTTCGCTGCATCGTAGCCCAACCTCTGTGTCGCCCATAGTTCAGCAGTAAATTTGATC
TCTCTGGCCAAGCCAATTGAACGTAGGGTATCAATGACGATACACAAATTTGCAAGCGGTATTCAGGGGAATGAAGGAATGCACTGTGCGAGTCTCGAGA
TTGATGGCCTTCGTGCAATCCTAAATGTTCGTTTCGGATCGTCCTGGCACCTCAAGAACGTCGTCCTCGACGCTCGGACCATCCGTGTACCCCAAAGATA
GCCGGCAGGAGTGCTGAGCCGCGAACGTTTGAATAGTTGCCACATGGTGAGTACAGCGAGCTAGGCGTCCTTATGGTCGGCCGCCGTTCGAAGGCTGATT
GTTGGCCGCAGCTTTGCCGTAGGTACGGATACCAGATACCCAAAAGTCGGACAGTAGAGACAGTCGGCATGCGCGTGTGGTGGTCTTTGGTTTGTCAGTT
TGTGGTGCGCAATGTACAGTCGAGTATACATACACATATCAAAGCTACTGTAGCAGTGGTTCGAATGGTCCGGCCAGTACGAGCCGGAAGGGAAGATAGG
GGTGGGCGCCAAAGCGCTGATAACCTTATTGCGACCGTCTTATTGACGAACATGAGAAATTCATTTTCCCAGCTTCTCCGTGGCAGCAAGGTTTATAACG
CTGGCACAAAAGTCTTGGTGACTCGTTTGCGAAGAAATGGGTAGCTCGTTCCGAGTTCAAGTAACCTATGAAGAAATCGAGGCGTCGACGGGCCTTGAGC
TTGCGGTCCGGGTTGCCTGTAGAGAAATAGGTGAGACCGATGTCTGCTTACAAGTTCTCCTCGCCGTAGAGAATGCGGAGGCTCGGTCCATGTCTTCAAC
AATCGTATCCATTTGGTTGCGCGACCTGTCCTTCTTTGGGCTGGAATCATTGAACTCCATTGAACTAACAGGTCCTCGCGTTTCCCTATGGTAATCGGAG
CTAGCCGACAGTGGTCCACCGACACCGCACATGATCACTGTGCGAAACATTCTCATCGGCGAGATGGCCGAGCGGTCCAAGGCGCCAGACTAAGGTAGAC
CAGCTCATTAGGTGAGCAACCCATCTGGTCTCTTCGGGGGCGCGAGTTCGAATCTCGCTCTCGTCAAATCTTTTTGCCTTGACGACCAGCGACTTGATAT
TGGGCTTGCTTCGTCTCGTAGATGCCTTCATTCAGTCTTCAAAATCGTCTCTTTTGGAAGTTCGCCATGGCATATTTGTGCTACTACAAACTAGCTGGTG
GGGGTTTCCCTTGGAGTCGTACACGGCTACCCAAAGACGCGCTGTTCAATGTACTCGTATTCCTTCATCTTGCCCAGTCTTGATCCACGACGGCGAGTCC
ATCGTCTCGAAGACGCCGCAAACCCTGGGTGCACAGCGACGAACAACGACTAGCCCAAGAATGTCAAACTTCCAGCGAATGCCTTTGTCGAGCCTATGTT
CTGAGATCTGAAGTCTTACTGTGTCCAGTCGGGGCGAACCTCCGACAAGAAGCGTTATGATCGTGAGGCTTGCCCTTACTCCGAGCTCTTCGGCTCGACT
TTCTTCCCATGCCCTCTAACATTTGGCGCTGCGAAGGACTCAAGAATTCGTATAAGTATAGCATCTTTCCGTCTGCACCCATCAATAACCTCGGCGTCAC
GGCTGTCACGCCCATGTGCAAGATCAACACCCTTCCTCGCGAACTCTTGACTGACATCTTCGAATACGCCGTGTGTCCCAGGCTGAGTGAGTGGGACACA
TTGTGGCAATCCACTCCAGTTCTACACAGACGCTCTCCCTCGCTCGGGTTTGCCTGGCATGGCATGCGATCGTGATTAGCACGCCTTCATTGTGGACGAT
CATCAATGGCCACCCAACCCCATCCACTCTCCGTCGTGCATGGAACTTATCCTCCGAGTCGAACACTCCTCTTTGTATCGGCTTGAATCCATTCTGGAGA
TCACCGAGAGAAAGACAAGAGTACCACGAAGCCGTGAAAGATTTCTGCCTACAAATCCATCGTACCACATTTCTCGACATACATATACACGCCCACGATC
TTGCTTTATTCTTTGACCATCTCTCCGAGCTTGGAGACGCGCCTGTTCTCGAATATTTCAGAGTCAAACCGTCTTACCCCACGACATATTTGATCCCCGA
AAGCATATTCGGCGGCAAGCCCCTACCTCCACTGCGGTATATCGAACTCGAATTCTGCACGATCTCGTGGAGATCGCCGCTGCTACAAGGTCCTAAGCTA
TCCACATTGAAGCTGGGTTATCAGCCGCGTCTATCCTACACCCTGATGCTCGACGTCTTCCAAAACATGCAGGCCCTCGAAGTGCTGTCCCTGACACATT
GCTTACCCAACCCACCGCCCGAAGTAATCCACGACGGCGCCGTTTATTTACCAAGGCTAAAGCATCTGGAGCTCCTAGAAGATGATATAGAATCCTACGA
GAGTTTCTTACGAACGGCGAACTGCGCACCAACCACAATGCGAATAATCACCAGTCCCCGAAGCCCGAACCGCCGGGTTCCCCAGTTTTTCAATGTGCTC
GGAAGGAGAGTGTCGGCCCGTAGGGCAATCAAGATGCTGAAGATAGACGAAGATGGGGGACTGCAGCTCGAAGGGTGGACATCCTCATCTTCAGCTACCC
CGCCCAACTTCACCATCGCCATTCCCTCATCGTCAAGGCATGGCCAAATGCTCACCACCGCTCTCACCAAGCTCCCCTTTCACGCTCTTCGCACACTGTA
CTTCTACTCCCCCTTCGTGTCGTCATTAGGCGTAGCCGCTTTATCAAGGAGGCTCCCGAAATTGACAAAAGTGGAGCTGTCCAGACGGTCTACTCTCCCT
CTGTGCCAGGTATTCTCGCAGCATCTGAGCTGTAGCGTTATACCGTTCTGGGGCGCGGCGCAGGTGGGAATATGGAGCCCGTCGAGGATAAGAGATTACG
GTCGGCTTTCGGTGCATATTGAGCAAGTGGAGGAAGCAAGAAGGGCAGGCGGGCGGCCTATCTTTTTCGTCGAGAGAGGCAATGATCATCGCCGGCTGTA
AAATGCGCATTGCTTCTACTTTGACAAGCTCTCTTGTAGTCGATGTAACAAGGCTTTATCGCTGTATACGGGACTTCTCACTGTCGAGGAGCAATCATTA
ACCTGACTCCCGTATGCGCCTTGACCTCGCGCGTTGATCGGCTTCCAATCTGATATATCCTTCGGTAGTCCTGCTCAAAGTTCACACAGCCGCCCTCGAT
ACGCTCGTCTTGGATATCATATTTTCTGGCTAGCATCGGCCAGCAACTTTCCTTCCTCCGAGTATACACTCTTTTCAACGTACCTACCACGTAGCGCAAT
ATACAGCCTTCTGACTAGTCACAGTTTTTTGCTATGGGAGTCGTGCTGATTGATTAAATCTTAAGGCGGCTCACGTCGGATCCAACCACTGCCCATCAAC
AACGCATTAATCATGCACGGAACCCCATCTCAACTATTTCCCGAGCAATGAAAGGAACTTCAGGTTGCTCCCTCGTCATCGCCAGGGTATCCTACGTGGA
AGTCGGGCGCATCCAACTGACTAAGATACCGTGCGTTGGTGGACACTATAGAAATAATGCACTACGGAACGGGATCAACCTCCCATCGTTTTATTCTCCG
TTTCTTGAGCAGGTTCCAAAGGTTCTGTGTATCCCGCCCATCCATGTTCATCCGTTTCAAGCTGTATTCGAAAAGCCGGCAATGATTACCTTCGCTACAG
CACACCATTTCCTCCTAGGTTGTTACATATCTGATTTAACGGCGGGTGTAGGTCGTGTTAACGGGTTTACCTTCATCGGGGAAGTAAATATGATTACTAT
CATGGCCGGGGCTGAGACAGCGTCGGCCACCCCTTGCATAGGCCTCGCTACCGCCCTCTTTACCGTCATGTCCATCCCCGCTATGTATGTGCACCGATCA
ACCTCATCATTGATATTCCTCATTTACGCGATTTCCATTCCGAAATTAGTACATTTCTAGGTTAGCTTCGCCGCTGAATTCTTTTATGTAGACGGTTGTG
CTCGGACTATCTGGCTTTGTACGTACCACCAACACTCATCCGGATCATGACAGGCCCTTATCTTCTTCTCGAGCCATTCTCTTGGCGCTGTGGCTGGTGA
CTGCCGCGCTTACACCCGGCATGACAAAAATACTGGGCCCAAACGCGTGTAAGGTCCATATCGGCACACCGTTGCACTCGCACTGGCCCGGTATCATGTC
AAGAATTGACCAGATGGCTGGAGACTCTCGTGCGACATTGGGGTGGATTCCTACAGAAACTGTACTGCCCGTACGTCGTATCTCTTCTTCCAGAACCGCC
CGCGAGGTGGCCTCTACATATCTTGATGGAATATCCACTCCGTTCCGCGTGCCCTGTCAATTATGGTGATTCAACCTAACATCTTTTCCTTTAGTCGTCT
TTTATGTTGCCGTCCTCTCGATACTCACGGTGAAGGCCATAATCGAAGGGCATCTCAATGCGTGGATGACGTCGTCCATGGAACTTCTTGCCTATCCCAA
GGACAGGATATGGAATCCTCATCTAACAAGGCTACTGGCGACACGTTCGGCGACAAGCCCGCCCATGAGCCTCGCCTCCTTTGATATCATCATCAATTTC
GAATGACCCTAGAGACGTTCACTCCTGTGACATTGGAGATTAGTAAACTGCGACATATGTTCTTCGGCGGCTCAAGTCATAGAATGAGCTAATGATCAAG
TACTCCATACGACTCGGAATTTCAACACTCGGTGAATGAGCGGTCCCAATCGTGCCTGGCTTGCTTGTCTTACGGAACAGGGAATGGGGTAGGGCATTCT
ACACTAGATATACTTAGCCATCTCCGAGTTATAAAGTTTGGTACAGGGTAGTTGTTACCCGAATTAATGTACCCCTCAATCCACTTGTCAGAATGCCACC
CCGAAACTTAAGATCGGTACGCAGAAGAGCTGAATAATACAGCATTTCGACCTAGATAACGGAAATATCTGCCTCAGGGTGTGCTGCCAAGATTCACATA
ATACAAAGTTCGAAGACATGACATCACTGAAGAGAACCTAGTCTCTCAGGTTTGGGAATACCAAAGAGAGCAACGAATGAGGAGATGGCATCTACTGACT
ACATTCCGTTGCGTGGGTTTGAGCATTCCCATGCTTTTTCGACTTGAGCTGGTGCCGCTTGAGGTCTGACTTAGTCGTGAAGGCTGAGCCGCATTCACAA
CCAAACGGCCGCACATCGTTGTGGGCCCCAAGGTGACCTTGAAGTCAAGGGATAGATCAATGAGACAGTGTTAGCAATTCAGCGGCGTTTACGACCCACG
GGTATAATTGTGCCTCGCTGTGAAACCTCTGTCGCAATATTGACAAAAGAACCTGTGGGGATTGACACGTCTCTTCTCAGCAGCATCGGACACGGCATCA
GTGGCCAGCTGCCTCGTGACGGACGGGGAAGTCGTAGAAGGTTGAGGCTCCAGGCTTCCATGCTGAACGAACGGCACTACCGTAATGATGCAGTCAGCGA
GTGCCTGGAAAAGGCAGGAAGAAACTTACGACTATTGATCCACTGACAGTCAACCGGAGGACGGTTATCAATGCCACCCGGAGGGTTGAAGTACGATTGT
ACCTCTGGATGATAGTGGTGGTGGTGGTGAACCGCTGTGACTACGTAGGGAGGTAAGTCCTATAGAATCAAAGGGTTGCTGAATTCGCGCACAATCATCC
GTTGGAAGGAAGTTTGAACCCTGAGATTGTATACCCAGAGATGTCATATAGAACTGCTGGTCGTAGGGTTGCGCCGGGTGGTAACTGGGCGTCGTTGGTA
AATAAGAGGGATGGTGCTGATTTTGACCCATGTTATAAAGACTGCTAGGCATCGTTGGCGAAATCGGCGACTGGGACCAGGGGTCCGGATATCCTGAATC
AGGAAGATTACCTGTGGGTGGCGGTGAGCCCAAGGTCGGAGAACATGATCGAGCGCGAACGTACTCGATGTAGACGAATCAGAGGCTTGGTCATGGTTGT
AGTTGTTATAGAGTTCGTATTGTGAGTTATAATCAGGTTTCATATGGTTCATCGCGTTTATGGTGTCGAGTATCAGTTACACTAGGGTCTCTTTATATCT
CAAGCTCCATGATATTTAGGGAGCCCTCCGAATACCATAGCTGAGACGCTGAACAGCTTTCATTGAGCAGTTTTCTTCGCTCAGGCTGACGGCCCATCAA
TAGCCATAGACCTTGTCCTACATGCAGACATGCGGAGCCGGTCCGTGTCGTATGTTGAGGTTGTTCGCCTCGAACCACAGCTTGGACGAAACGCGATCAA
GACCGGAGGATATCGACGCCGAGGGCAAAGCGTAAAGTGGAAAGAGAAAAAATAGTAGATTAGCCGATAAACTTCCGAAAGAAAGGCCCTCGAATTTCAG
AGCCCTGGGTTGTGAGTGGGTACCGAAGTTGGAGGGACCATGGCGTTGGCTTAGACTTGATGGTCGTGGGTAGTCGGAGGTTGCTAGAATTGTTCAGGTA
ATGTAGAACACGAGGGAGTCATCTGGCTTCCATAGCTGGTTATAGTGCATCAGAGTTCCCACGACTTGGTCATTTGTGTCGACACCCAAATTGCTAGAAG
CAAGCTAGAAGAACGCGTACCGCAAGTCACACCTGTGTCGAGTGCTAATAGGAACGCAAACTCCGTAACATACAGCGATCGTCATACAGAGATGTGGCAG
TGAACACGAGTCTTGAGTCTGTGCTATGATCTCGTCTTTGATCCGCTTCCAACGAATGCGGCCAAGTCGACCAATCTTCAATTTGAATCTATTTCCCCAT
GAGAAGTGTCTATATTCTGTTCCGTCCTGAGAAATCGTCGCGCGTAAACCTTATTCCACTCACTCTGAGACCGAGAGTGTTCACCAAATCAAAGAAACAC
GCAGTGAAAAATGAGAAAACTGACTTTATGCGCGCATGAAACCAAGGCTTGGAACGGGATACTCGTGACTGGCGAGCCAGGGCGCTATGAAGAGACCATT
GCCTGCGTACTGGTAAAGGTAGGGTCCATGTCGTGGGCAGGTTGGTGACTACAGATTCTGATGCTCGCGAAGGCCAATGACTGGTACCAAAACTGGTACC
AAAGACACCGACTTCAAGGGTTTGAAAGTGTGTTTGATGAGAACATCACACGCCCTCTTGTTCGTTAGGAGTGATGGTCGACACTAGGGTCGGGTGCTTG
GTCATGGTGTTCAGAGGGTTATCGTAGTCAAATCCTAGTTCAGTCGCACAACGAAAATTGTTGAAAGGTTCGTTCGGACAACCCTTATCGACGAAGGGCT
TCACTTCATATAAGTTGGGGTATATTCAATAGCTGTTCCAAGTGATAATGACCTGCACTTACTTCCGTAGATCTCCTTGAGCTTGAGCAACGATTAATGA
TTTATGAGCGCTGCGGCGCTGAGCATGCATAAACAAAAACCGTCATAATGACCGTGAGAAGTCCAGTAAAATCTATAAACATGTACAACTCTCCAACTCC
TGAGTCTGTTTGCTGCGATCGGCGTCGCTCTAGAGTCGCGAGGCACTCGGGGAGGCGTCAACTTGAGTTAGAGATCCAAGACGATTGGAAAGCCGAGATC
CAAAAGAGAGCGCACGATTAGCAAAAGAGGGGCAAATGCTTCATCCAGCAAAAGAGTAGAAAAATCGTGAATTTGCTTAATTCTACAGAACGACAGTAAA
TGAGTTTAGAATTTTAACGAAGCTTTGGGCATTCCGTTCATAAGTAATCACGCCACGTACTCCGCTACGAGCATCGTCTGGGATCCCCTGTCTATAAGAA
GCTCACGTTCTCGATAGGGAGGAATCTAGGGAAGGGGATTTGAGACCCGGCCATTATGCTGATCTGGCCGGGCGCAGCGCTTTGTGCGCTTTGATTGTCC
TGCGACTCTTTCGATCTGTCGATCTCAGATGCCGCTACTCCAGTGGCAATGTCCACAGCTGGACCGACAAGGTTGGTTCCAAGTTCGATGAGAAGTTTGG
TGGGGTTGAATTTGGTCGCGACTTTGGCAACAGGGGTAACGTTGTAGCTGCCTTTCTGTTGCCAGAACTTGTTGACTGCCGTCTTTTCCCCCTTGAGTCC
AATACCGAAGTCGAAGGCTAATCCAAGTGTCAGTTGATGCAGGCTTAGTTCAACATAAGGGCGTACCAGAGGCAACGGCACCTTGCCAAGCACCAGTCGC
TGCAGACTGGGCGACACCTTCACCTAAAGGACGACCATATATTGCGTTCTCCATGACCGTCCCCAAAGCACTGAGCCCACTGCCTAGGGCTGTCTGTATG
CCCATCCGGATGGTCGTCCTGAGAACAAACGTGCCCACGATCTTTGCTCCATTCGCGCCAGTTGCGCCAGCGAGATTCGCGAAAGAAGCAGCAGGCAGCG
TAGCGTCAAGAATTCCTGACGCCGCGCCACCAATAGCGCCTATCGCAGCTCCAATTCCAAGCTGTATTCCCCAATCCTTATCATTGTTCTCCCCGGATAT
GGACGCCTGGATGTCGTAGCCGAATCCATTCACGCCTGCTCCAATTAAGGCGCCACCGATGATTGACCCGACCACTGGTATGAACAAGCACGCGATTCCA
ACCGCAACAAGAACCGCGTCGACCAGCCTGTTACAAGTATGACATCAAGTGTGATTAGAACACCAGGAAGAACGTACCAGTGCCACCAAGGTACGTTGCC
ATTGAGATCGATGAAATTTATGGGGTCATTGCGTGAGAACAGATACATATTGAACGTCGAAGGCTTGATCCCTTCCATTGATAATGGATAGTTATCTATC
GTCAGGAATCGACCAATCTAAATCATGCAATGAGTGTGTGATCTAGCGGAAATAGCTCAGTGGGCGTACTTCTGGGTCATAAAACCTTGCTCCGAAGTAA
TACAAGTCACCAAACTTCTCTTTGCCCGAAAACTTGTACCGCGAAACATCTGCGCCTTTGATAATGCTGACTTGTCCATAAGGGTCGTAGTCGTATTGCG
TGATTATGTCCCCAGATTCGTCGGAGACGGCGGTGATGCTTCCCAGATGATCGGTGTGGAAGTAATTGACAGAAAACGATTCGCTCGACGACTTGAAAGC
AGCACGTCTGTAGCCTTGAACGATATATGAGGTATGTACCGCCTCTCCACAGAACGGAATGTCAACCTCATAGGACTGAGTTGGATAGATCGTGACGTCT
CCGTTCGGGAGTCTCGCCTTGATGAGTCGGCTCGAGAAGTCATACACAAACGTACTTCCATCGACTTCTGAGAGTCGCCCTTCTGAGTCGTATTTCATGA
CCCGTGTTTCCTTCCCTGAGGCGTCCAGCTTTGCGGTCATTTTGCCATCATCGGAGTATTTGAAGCTGAACTGAGTGGCCCCAGACTGGTCGCGTATTTC
GGAGAGTTGCCAGCCGTTATTCACAAACAATGATTCCCCTATCTGCGTGAGATTCCCACTTTGGTCGTATGAAAATGCTTCAACAGGCTGCGCATCGCTC
GAGGTAGTAGCAAGGGAACGACTAGTAAGCTGGCCTAAAGATAGTAGTTTAACGTGAGGAAAACAGGCGGTGATTTAGCAACTCACCGGCGGAGTTATAA
GCGTATGAACTATTTCCACTGCCTAGGTCGAGCGATCCGGACTTGACATCGTGTTGGCGAATACGGCTGAAGGCATCTATCTTCCATGATTGAGAGTGGA
GTGAAGAGCCACCCTTGGCAAGGGAGAGCGAAGCGACAGTGCCATTATCAGCCAGCGCCGAAGTCGCAACGATGCCGTTCCCAAATGTGCATTTGAGTGG
TCGAGAGAATACGTCACTATAGTCGTCCAGCGCCACCGAAGCGCGCTTGCTGCCGCTTGCATCGAGGAGCTCGATATTACTGATAGATTTTCCATCAGTG
AGCAGTGCACGGTTGACGACACTACCGTCAGGATTGGTCATCTGCAGCAGCGCGCCCGATAGCGACCAAGTGTAACTAGATGCGTAGGACTCCCCGTCAA
TAGTGAGCGTGTCGGAGGTAAGATGGCCATGAATGTCGTAGTCGTAAGTACGCTGGATGTTCTTCGAGGACGAAACAGATACAAGACGTTCCTTCGGGTA
ATGACCACCAACATCGTATGTGAACGTGAGCGTCTCGTCTGCAGTCTTCTTCTCAAGTGGACGCTGGACCCAATCCAGTTTCATAATTGACGTAGTCCCT
GCAAGATTGTTGATCGCCGTCATCTGGCATATGTCGTCCTCGTATACGGATGATGTATGTAAAATGAGCTTCGGTGTACCTCCAACTGGTTGTGATATCT
TCTTTTCTGTGATCCGGGATGTACCGTCCCACTGAACAGCGAGCTCTACTCCTCCTGCGTCAGAAACGGCGATAGGTCGTCCCAAACCATCGTAAGCCGT
ATCGACAGGATTTCCTACTTCATCTACGACCTTCACAACAAAATTCCGCACGAGGTTTTGCGAAGAAGGCTGGGGATTTGGTAGAGCTTGAACATATTGG
GTAGTGATTGCATCGTTGGCGGATTGCCCATCAGAGCGTGTCTGGGTCACCTTGGTACTTCCGCCAGAGAAGGAATACTCATACGTCACAGTGAGAGGCG
CTACATCCGAACTAGCTGCTGGGTTGGTTCTCTTGATGACTCGAGACAACGCATCGTAAGTTGTGGTAGAATATGTCGGCGTGGTTCCTGAGAAGTAGTC
GCGGCTCCTACGTACGAGACGACCGGCCCCATCATACTCCATTTCTGAGAAAATAAGCGTGTTGGGATTGTCTGGCCTTGGTCTTTCCGTCTTCCACGCC
CTGTTCATCCCATCAATGTGGCTCACGGTCTTATACATCGTCTGTTGCAATGGATCGAGAAGCCCATATTCGACTTTTCGGAAGTCATTCCCAGCCACCT
CGTACGATTGCTTGGTGACGACGATGCCTCCTAGGCTTGTTTCTGTCATCCGCCCCAGCACATCGTACTTGACGCTCGTCACTTCTCCGTTCGGCGTCGT
GCTTGTGATAGGCTGTTCGAAGGCAAGATCGTACGTGGCAGATTCGGTTAGGCTGTCGGTAGCGGAGGTGTAGACAGTGGAAGATGTGCAGTGCGAGTAC
GTGGAGTCGTAAGACAACCTACGGAGTGCTGGTCCTGGTCCGTGGATGGTAATTTCGTTCCCAGCAGCATCGAGGTCTGCAGTTTGGGTGGACCACTCGT
CACCCTGGACCCATTGACTATTCTTCGTGATCACAGATGTTGCAGGATGGTAGGAGTATTTCGTCTGCTTCAGGGTATCCCCTGCTTGCTTGACGATATC
AATTGTCTTGTTACCGAGGACCCACGAAGAGGTGTCGTTCGCATACTCTGAGAGGATGATGAGGGGGGACTTGCTGTTCTGCGTCTGAATGGTCGTAGTC
GTTATGTTCCCATACGCGTCATTCTCGTACGAAACATTGACATCGTAGGTAGGGACTCCTTCCTCGTAAAAGCTTTCCTTGACCGCGGACAGGGCAATAT
ATTGGTTCTTACCCCCATTACCGGCAACGGGTTTCCAGGAGTTCGTGGTGGTTTGCAATAGGGTGCTTGTATTCGCCAGGACGCATGTCACTGACTTTAT
CTGGCCGAGAAGAGGGAAGTCCTGGTAGTACGCCGTAGTCACTTGTGAACCCAAACTCCTGCTAATCTTGTCTACGCTTTCGAACCCCTGCCAGCCACGC
CCGTCATAGGAGTAACGAGCATTTTTGTAGGTGTATACCGTCTCGTCAACAAGACTGGGTTTCGCAGCGTATGGCGCATGAGCAAGTTGCTTGACGACGT
AGGAAGGGAAGTAGACGATCTGAGATCGTGCTTGAGCAGCCACGGGCGAGATAGCGGAAGTCGAGTTGAGTGCTGCCGTGAACGAGACATTACGAGCCAG
TCCATTGACGGCTGGCAGTGGGGACCCGATCCCAATTGCGCTCAACCGAGAAGTCGCGTCTGTAGTGTACGTAGTGCGATCGCTGAGTGGTGCGTATGTA
ACGCTGACCTTCGCGCCAAGCCCGTTCTCGTAACCAGTGATATAGTCGATAGGCTGGAGCGTCGAACAGGGCATGGCCGCGATGCTCAGTTTACCCGAGA
AATCCAGGCTCGAAAGAACACAGTCCGCCCTGCCTATTCCACGAAGATCCGCCCATGATACGATAGAGGAGTGCACCCCAGGCTGAGTTACACCAACGAC
TTTGACGAAGCTGTCGTTGGCGAACCGGAGGACGTCTACATTAGTGGATCCGCCTACTGTGGCGAACGTATTGACGAGATCGACAGCGAATGGCGTGGTG
GTCCTAGCGAGTGTTAAATTTCCGCTGTAGGCGATGTCGGTCACGATGGGCGCAGTGGGTGGTAGAAGCGAGGGGCCTGTGCTTCGAAGCATTTGTACCT
GCAAGTTTCCAGACAGGTTCTTGGTGGCGACCAGTAAACTGGTTTTGCCATCTTCGTCTGCGCCGAACGGTAGGAACGAGATGGTAGATAGCCAAGTGAT
GGTCTTGCCTGCATCAGCAAGGGGTTGGTCGCTCCTGTACACGAGGTTTCCATCCTGGGATTCGAGGAGGTCGATATTTACGATTGTGTTATTATCGGCG
AACTTAGACGACATGAGGAACACATCCTCGGCGCTGATATCGTCTTAGAAGGAGGGGAAGATGAAAGGGGGAAAACTTACTGGTTACCGTTCAGATCACC
GACGACTACCTTTACAGAATCCACAGAAACACCAAGCGGTCCATCGACGGGGGCCTTAGGCGTAAAGGTGGCGTTGTCATCTGATGTAAACTGTATAAAT
CTAATTTGCGGCGTCCCGGATTTGAGAACTTGATATATGTAGACGAGGCCAATATGACCATTCCCCTAATACCGTAGAGCATAAATTTGACAGCTACTTA
GAGAGCCGAAGCAGCAATTACTTACCTCGAAATCCCCAGCGTAGAAGTAGCCTCCTATGTACTCAGGTTTAAACAAATAACCTTGCTGCGTCTTGTAGCC
TCCTGACGTAGACATCAAAACCGTAAGGGTATACGAATCCAACGACTTGAAGATGTGCAAGAAATCATTTCGGCCATCACCATTGATATCTATGGGAATC
AGCTGTGTAGGATAACCAATCCCGTCTTGGAACTCTGAGCTCGGAGTAGTGGATATGGTGCCGTTAGCATCCGTCTCGTGGACAGCAAGGTGAAGCTGTG
GGGCGTTGTTGACCAGGCGCCTGGCCGCGATGACAAGATCGCTTTTCCCCTTCGCCGAAACGTCCAAAGGGAATATCTGTGCGTTACTATCGTTGGGGTT
GAGCTCCACTGGGGCCTTAACACCGTCGAATATCGCTGGATTACCATTGACCCAAGAGAATTTCAACGGCCGAACGCTAGCACCCGTCTCCGCATCCACA
AGGGTCACTTGAATCAATCTACTCCCTCCCGTGGATGGCGCTTGGTCATATGTCAGTTTGTGCGTATGGATAAGTTTCCCGTTGACTTTCGCGTCGATTG
AGACCAGGCGTTGATCCGTAGCTACCTTCGCGCCCCCGACGTACTTGATGCGCACGTCAGATCGCGTCTCGTAGTTGAACTTGATGACGCGCTGATGAGC
CATGTTGAGGTTGCGATTGCCGCCGTAGGAGATCTCGGCGATATAGAAGGCCCCAGAACTGGAAGCCAGGGCCGTATCACTGTTATAGGAGTATGAAACG
TAGTTCGAGAAGGGGTCGGTGAACTCCGTGGCAGCCCATACACGGGTCGCTGCCTTGCCTATTGCTTTGATGTTGGAATCCTATAAGTCGTTGCCGAAGT
CGTTAGTTAGGGCCGAAATCAACCTAGGCCAATGGGAGTATACTTACAGTCGAGGCACCGTAAGTTCGGCGAGAGCCATTGGGTAAGTACTCGATCCACG
AATCGGGATTCGAAGGGTCGCTTCCTTGCGCAACGACTTTGGACCATTGCTCGAGTTCATAACGATATTCGTTACCGCCGATGTTGATGAGTCGTTGACC
GTTCAAGGAGAAACAGTCCTTGCTATCGTAATTGATGACGCCTACGCACACGAATAGACACGTCAGTCGACATCAAACCTCTGACGAAATGGAAGGTCCC
TTACCTCGATAACCATCCTGAGCAATCGTCGCTTGGACGCGTTCGACGTACGACACGCCTTTAAGCACCCAACCCATGCCAATAGCAGATGCATAGTTTG
CAGCGGAGTGGTAAGAGAGCGAGAGGTCTGGGGCCATCTTCGCAGATGGTACTCGCACAGGGACAGTGCAGATGAGAGATCCGCTCGGATCGACGCCATG
GTCAATCTTGAGCGTGCCTACGATTTCGTTCGACATTGCAAGCTTCGAATGATGTTTATTGAGCAGTAGATTGTGTAGTGTTTATATACCATGATTCATG
CAGATATGTTCGGTTCCGGTGGAGCTGATGACCTGGGACCCTGGAGAAGAGTTGTAGAAGCCGTAGTGGAATGTGGGATGAAATGGAAACTCGGGCTCTG
TTGACGCGTCGTGAGTACGGAAATAAGAGAGTACCGAACATAGCCATATGTTCTCGAAGCAGGCAAAGCGAGCAACGTCCAACTCGCGAAGCGTTCACTG
AATACATTGTCTACTTCAATAATCAGTGCAGAAGGCACCACTGACCGGCTTTGGTCAGGTCGGGCTTTAATTGATTGCGAATGATGCAGTGTTGCCACAC
TGATGTAGAGAAGATCGAATCAGATAAAGAAAGATCGAGAGCGTATGGATCGGCTTACCACGTTGTCTTATCTTGTTATAGAACTACTGGCACGGACATA
CAAGTATTGCGTTCTCACTCATGTATCGTATGGGAAATTCAAGTAGACGGGAAAGTAGAAGAACACATCGAGAGAATCGGTGGCGAAGAGGATGGGGAGA
CCACTATAAGAACCGAAGCCACAAGGAAACGATACGGTGTGCCGGTAGTTCGCGAGCGTTGTTGCGACGGCACAGGCGGTGGCCCAGACTCTGGAAACCA
ACTATGTGATAATAATGTGTAGGGACTATGGTGTCTACCAACGCTTGGGAGCGTATTACATCAGTGTCCCTCCTGAGAATGAATGACGAGAAACCGGCAA
ACTCAATGAAAGAGACAAATGTATAATGAAGGTATGACATACGTCAACGTTCCTTACGACAAGACATCCGGATAGCACACATGCCGATTCATGAGACAAG
GGGGCTCCAGGTGAGCGAGAACGACCAGCGATTCGCCTTCGCGGAGAATACGTAGCCGATGAAGAGGCTGCGAACCATGAAATTTTGAAAGGCGAATTTG
TCGAGGGTTCCCCGAAAGGATTGGCAGATCTGCCACCTGAAGATGGATTGGAAAAGAATATTTGGATTCAACGAGATCGCTCGCCGCCTGCTGCCCGCTG
GTGTCGTCCGTCGCGGCATTCATTTGTCATGGACATCGAACTGAACGTTGAGCAAGAAAATCAGTGAGTTGTCCGGGGTCCCGGCAGTTCATTCGTGGCC
AACAGTTGGCCAAGCGGCGGTATGTTTCATGCTGAAATTAACACAGCATGTGCAATATGTGGCGAGGAGAGCACGGTGAGTGCTCAGTGCAACTGCAACG
TAGAGAATACAACAGCGACAGGCGCCAATCAGACGCTCATTTATCTAGTGACACAGGGGCGGGCAGGGACGACAGGGGTGACAAAGGTTACAAGGTTCCT
TCCTCCCTGTCAAAAAGCCCAGCGGTCGCTACCCAACAACCTGACCTTCCATATAGATTTCTACTATTTGAACTGCCTCGTATACATTAAACACTTCGCT
GATGCTTTCTCCGTTTCAACTCCTCAATACTGCGAGAACGGTAGCAGTTCGAGCTCCCATGGTAGGCGAGCTGATTATGCTGATGTACATTGTTTCATTG
ATCCGCAGCACCATGGGGCTAATTGATTCCGCAATGATCAGTCCGGAATCAAGCAGCGTCCACGTATCAGAAGATTCATTCGTGATCATTCATCAGTGTA
TCACCCACATATCACGAAGAACGCTCACTAGCGGCGCCCAATATACTGATATACGCCACGCCGCCGCTGGACTTTGTATCAATGGGTCCTGGATCACGAA
TCCTGATGCACGTTCGCTGCCTTCGCCTGTTCTTGATGATGATAATCTGATCGTTCCAGTACCACGCGACCGCAAGTCCATGAGGAGTATTCCTCGTAAA
GATTTTTTCCCAATGGCAGCGTTTCAAGTACATACGCCAATCAACGAATCACCTCCTCTGACTGCTAATCTGACTGCAGAACCCTCAACTGACGGAGAGC
ATCAGTGAGAGCTTCTAATCGAACGTGAGGAGCGTGAGTGGTTTCAAGCCAAGGATGTCGGATTCACAAAAGTGTTGCGGTGAAACTGAGGCCTGGGACA
GACAAACTTGCCTGGCACCTACACATCAGCACGGCTCCAGCAGGCCGCGGGCAAAGTAACCAGGTAAAGGCGCATTCTACGTGCATTACATATAGATAGA
TAACCACAAGGAAATCGATGAGTACATCATACAAGTGAGTGTTGCTGTTTGATGAGGATATACGCGAAATGAACGTAAAAGGCGAAACGATGTCCCCGGA
GCGAGTCCGCCTGAACCAACGAAAGGTGTAGCTGCCAACTGGTAAGTACAGAGTAAAAGATTTAACGCTAGAAGAAAGTTGAATAAATACGGTACAAGAT
ATAGGACGAGCACTTCAGAATCGGAAAACAAACTGAACGATAATGAATGAATACGTGGAGAAGTATGGTACGGGCTGTAAACCAAATGACTGGGTGTAGA
ATCATATCCACGAATAACAGAGCAAAGAAGAGCAAAGAGGGTCCTTGTACATGAGTGATAATATATATGGAGCAGTTGAAAAGAGACGTTATGCGGGGCT
CAAGAAAGCGGAAATGCAAAGATGCTGCGTGCGGTCTGGAGGCGAGTGTTTAGCCGGTGCTATAACGCTACCGGGCCAGACCACGCTTCTTCCTTCTTCG
TGACACCGGTAGTCCTACCTCCCGCACCCCCTTTAGCTTGAGCCCCATCGAGATTCGGCAGGTTCCCCGTCGCCTCTAGCTGGCGCTGGCATTCCGTCCC
GCCTTCTGAGCGCACTGCATAACGATACAACATCAGCGAATGATTGGAATTCGAAGAGGGCTGGCGGAGACTCACGATGTCTATTCAACGCATCCATCCT
AGCGAACTGCTTACTGCAACCCTCGCATGTAAACGGCCGGTAATTCGTATGTAGCTGTTCATGACGCTTGCAATCGTGTTGTCGCGCGAAGCCCTTGCCA
CACCCGGGCCAATGACACTGGAACGGTTTCTCTTCGTTGTGAGATCGGATGTGACCTAAATTCGCTCGGTCAATTCATAGTTCTCCGTCAGGAACAGAGT
GAAATGTACCTTTCAGGTTAAAGCTTCGAGTGAACGTGCTCCCGCAACCAGGGACCGGACAAACGAATGTAGCTTCCTGTTTCCTTCTCTTATGTGAAGC
ATTCGCCGTCCGGCCCGTAGTCACATTCGGCTTCGAAACCACCACAGGCACCTGTACGCCGGACGGAACCGAGGGGGCCATGACACCGTTCACCGTCGCA
ACACCTACCATAGGGGTATTCATCCCAGGCAAACCCGAATTATCATAGTTCCCGGATCGATTCGACCCAACGCCGCCCATCGCAGGAGAGCCAATGTCCA
TATTACTAGGCAAGTCCCCGTAATGCACTCTGGGGCTTACGTTGGGACTAGGGTACGGACTAGCGCGGGCGGAGGAATTGCCGGACCAAGCACCCTCAAC
TCCCCCGCCGAGGGAGGCGTTGAAGCCCTGGCCTGAGTTGGAGTACGAAGAGATGCCTCGCTCTGAACGAGTACCGCTGGAGGCGCGGCGATAGTGCCGT
TGTCCTCCTATCGAAGGAACATTTCCGTCTAGGGGGCCGCCCAAGTTCCCGCCCATGCCAACCATGCCAGAGGGGGTGAGGTATTGATGCTGCCGCGAAA
GGAAGTCTTGCTGGGACGAAGGGGGGAACAGGAAGCCGGCGGAATCAGACGATTGGCGAATGTGAGAGTAGGATTGAGAATGTCCATGCCCAAGAGGCGG
CGAGCCCATTCCTAAGCTCTGATTCACCGACGGCAGCATCCCGGTATTCATTCCGTTTGTACCAGGCCCTATAGTCGACCCAATCCCTCTCAAGTCCTCC
GAGCGCGACTGCCTGATGTGCCCAGGTCGAGCGCCGGGATGTTCAGATCGCGACCGACGGAGCGAGAGATCCGGAGATAGGAAATCGTTTGAAGCCGAGT
GATGATGGTTGGTGTTATCATTATTGTTATTGGCATGCGGCTGTTGGTGGGGTAAGGGCGCAAAATTATTGAAATTGTTGCCAGTCAAGTGGCCTTGCCC
TTGCTGTCTGACACTTTGATCGTCAAACGCACTCGTTTCGCGGGCGAACGCTGCAACGTTCGAGGTATCCCAGTTTGGTGGCTCCGCAGATGTGTCGCTC
TTACTGCGTGATCGCGACCCGTTGGCCCCAGAAAGTGTGTTATTCGGAAATAGGAATCCGTTAGACATTAAGCCCTTGGAATTGGCGCCGTCGGGATTTG
CCGCGTTGTCGTTGTCAGGAGGAAGGTCGACAGTGTGATGGGCAGGAGACGGGGAAGCGGAGGATGGGTTGAGTATGCCTTGGCTATGAAGACCCGTACG
ACGTTGTTGAGGGAAGGTAAAGTTCGATTGACGATCGTCTTCCCATGTGTTGCCTGACTCTGCCCGGCGGTGCGGGGAAGGGCAGTGCAAGTGAGGCGAG
GCGAAGTGAGGTGGACAGCATTAGCGAAAATGACGATTACGATCGATCGAAGTTGCCGGTATGCGACACGGATGCCATAATTCAGGATTTGTGGGTGAGA
GTGAAAGAGACAAACGGAAGCGATAAGCATCTGCATAGCATCAATGGAGAGGATCAACGCACCTTGTGAGACAGTCTCGAGCGTGTTCTGAAACGGAACC
TGTGAAGCATTCATCCCACCTATCGGCGTCGCTGGAACGATGTTCAAACTCGGACCATGCCCTTGACCATCATCATCAGGCGCGTTTATCGTTGGAGGCG
GCTGAGACTGCATGTGTGGCGATGAGTCTGGCATGAGAAGCCGAGGCGGAGATTGCGTCTTATTATTGTCTTGATTGTTGGGGAGCTGGGGAAGGGGGCT
AGTCCCCCAGCCTGGAGAATGGAACGAGAGATTTTCGAGGTTCTGGGCAACCCCAAGTCGTGGTGATGGGGAGAGATTGGGTGGAGGGCTAGATAAATGA
TTCCCATTCCCATTACCCTGGTGCATCGTATTGTGTGGATTATGGTTCGACGACACCGAGGATGCTCTGCTCCTGATATCCTCGTTTCCACTATCTCCCC
CATTCGAAGATGGCGAAGAGTAGTCGTACGTCCCGCGATGGTAGTCTTGGCTGGTGTGGCCGTGGTGAGAAAGCGAGGAGATATGTGTCTCGTAGGGGGT
CATGTACTCTGTATCAAACATCAGCAATGAGGATCCCGTGTTTGGAGCGTCGAAATCAGATGGATCGTAGTCGCGCAAGCCCAGCGCGCCGCTGTTGAGA
GGATTTAAGCCCTGTACGCCAGAGACGCTGTCGTCGAAGACTGTGTAGTTGTTGGGGTTGTTGAGGGCGTTGAGGTTGTCCTCTACGGCGTAGGAGAGCT
CTGAGTGATTCGAATAGGGCGATCCGTTGAAGGAGCCGTTGTATGAGGGGCTCTGCTGTGCGTAGGAGGAGGGGTTGTTTGCAAAGTCGAAGGAGTCGAA
AGTTGCGTGGGCGTCGGAGGGAGAGGGAGGTTGGAGGCCGATGTCGTTTATATAGGGAGAGTCGTTGTCCATGGTCAATTCGACGACAGCCTGGTACGGA
GGTAGGAGTGATTGTTTAGGGATTCCAAGCGTGTGGCGGTATTTGCTCAAGGCGATGGTGATCAGCGTTGGGCGGTGTCTCGTATCGACCTTTTCAACCT
CCGCAGCTCTCGGCGAATCGGCATCCAATCTTATCATGTCGGCGCCTCCCATAATCTCATCTCCCGATCCAATTCTCTCGGGTGGCATGGCCAACGGAAC
ACTTTCTCCCGGTACATTGAACGGGCAGAAAAATACAGACGCACTTGCTCTACCTCCAGCTCTGCCTTCCGCTTCATTCGACCGAACGAAAAGACTCGAC
GAAAGGTTACCAAGGTTACTGTCTTCTACTTTGGGCCCCACTTCTTGGTTTACAAGTCGACGTGCTGAATCGTGGAATGTATAACTCAACTCAACCGATG
GATTTCTTCATTCTCGCGTATTAAATTCTTACCTTTCGGTTTCAGATTCTCTCATCGTGTGCTTATTCGCTACAATTATGGACCTGGCCGGGACGTGAAG
CGCCTGGCAGTCGTGAATCGTGATATGATCAGATGGCCACAAGAGCATCATCATCCACCGTATAGCGAAGCCAAACAGATCTATCCAAAATAGTTCAAGT
CCCTTGCTATGGATCTCGTTATCGGTCAGCTTTACGCGAAACACCTAGCGGAACACTCCCGTGGCTTGCAATGAGGTGCCATGCACGTCCAACACTGGCA
TCGACTGTCTTTCCCATCTTCCCCGAGACTCCAACTCGCGTCGCGATGCAGTCTTAGAAACGCGACATGGAGACGAGAGAACAGTCACACCGTCGACTGG
TGATCTCATCATCTGTAAGTCCGTTGCTGCGCGAGCCTGCCTATGCATCGCGCGAAAACAACCAGATCTAGTTCCAGACGCCCAAAACACACCCACTGGG
CGTCAATATGCCCATGTCTTCGACGACCGTAACATAGGACGTCAAGCGGAGGCTAAGGCGTCGTCCTTACCGACTCGATGGTGAAATGTCATAGTGAGTG
TTTCGTATCCTAGGGCTTGTCTCCCTTCGCCGTCGCCGATGCGTCTCTATCGGTGGCGGAGCCCTGCGCAATTTCTGTAACAATTATGACTTCGGTGATA
GCTTCCCCACCCCGGGGCTCGCCTTTCAATTAAGCTACACGCTAAGCTTAACCGCCCCATTCTACGGCGATGTTTGCATATTTAAGAGTAGGTTTGATTG
CCCACTGATTGTATCGTAAACGTTTGGAATTATCAGACTCAGGTAACTGGCAAATCTGAAATCTCGGCAAGTGGTTTAGTCAAAGTACGCAGAACGATTC
ACTTTGGGGGAGATAAAATGGCTGAAACCACACTGACACTGATGCGCAAAAATACAGTCCCCGGCGAGCCGCCACCACCATGCATCCAATTTACCCCCGC
GTAAGTATCCAAACGATTGATAGAGCACTCGCGAAACTCATGTTGCAACACCCGTCGACTCGACTCCCTTTTACGCACGCATATTAATCATATACGGGAA
CGCGTCTATCTCAACCGACGCTCCCCTCCCGAACTGAGTTGCCACCGACATTTCGTGCAGTCAACTCGTCATGTGCTCCCCATCATCAGATCGAACACGG
GACCTAAAATAAGCAGGCCCCTGGTCAAGTATGCTCCTGATCGTTCAATCGCATGCGAAGGCGAACATAAATAAATTCGTTGCACGCTTCACGAGCGTAC
CGTCCAATTTGGTCGCCGATCACGACTCCCGTACGGCCCATCTGTTTCAATGGGTTAGCATTCACGGCAACGTCAATGCTTACTACTCAGTCATTGGACG
AATATAGCTATATTCTCGATTGTCGCTGTTGTTTTTGACATCGATAATGTATTTACCATCGAACGGACTTTCTTGGACATATCATATCCAACCCGCTGTA
TCGATACGACCGGTATCTCCCTTACATCATGCATCATTCGTCTGTTTTGACTGCATGGACCTCCTACGGCATTTCTGTTCTCCCACGAAGTAAAGAGAAG
CACCATAGTGGGCCTCAAACAAAGGCCCTCGGAGCGGGGAAACGGAGTTGCTGATCACAAAAAAGTTCAACAGCCCAGGTGGCGGCACAAGGAACTGCGC
TGTCAGAGGGCAAATTAGTGACACCGTTGCGTGCAGCGACCTACTCGTTTACTTCCCGGTTGAACCGGGCAAAAGGCTGTAGCCCGTGATAACGGCACCA
CCACCGTACTTCCGCAGTGTATGAGAAGGTGTGCAGTAAACCTGGTTGCGAATTTGAAATTTGGATCAAGGTCTTCATTTTGCTTGAAACGCTTCGGTCT
CGAAGAAGCTTGAATACTTGAACCCCCAGCTAAATGATGATACGGTAATAATAGAGCCACTCCTGTACCTTGCTGTCTGGGATTTTACCTGATTGCTGAG
AGGCCTTGCAAGAAATCAAGATAGTAGCCGAGGAGATATCGATGATTACCCCCGAGGGACGGCGTCGAGAGGTACATAATGAAAAAGTGATGAGAACAAA
AATTAAGGCGGTGATACGGATGCAAATACCTGTAAGTGGTCTTACCAATGCGCATTGTAATTGGACGCACCGTACACGAATTCTCATGGCGGGAAGGGGC
GACCTATACAAACCAGGCTGGCAGAGGCTACCGCACGGCGGAGCACATGGTGGACTCCTATCAGATATGCACAAGTGGGTTAGTATGCACATACACGAGC
ATCATCATTATGCACATAGATCCAATGTCAGGCAAAGAAGACCTAGAAGAACAAAAGAAGGAGCCTAGATGAGCACCGCTTGATTTTCTGCAATTGTCCC
AAGTTGGTTTTCCTCAGAAGTTTGCATGTCTTTCTGAATTGGCTAAATTGCCAAAACTCATCCAACCGCGTTAGGACTCGAAGAAAACATAGCTCCGGGT
CCCGGGCATCTATTCAACAGCGGAAGTAAACTATTTTCTTCAGGGTCCCCCGAGGGCTCCCCGAGGGCTCCCTCGTCATTGTGGCACTGCCTGCACCTTC
TAATAATTAGCGCCGAAGAACACAGCCTACCCGGGATAAGGAAAAAATCGGGTGGCTGCGTACTGTGCTTTTCCTCCATCGACATCGTCGACATCAACAT
ACATCAAACGTGACCCCACTGACACTCTTCGAGCAAGGCTCTGGAGGATGGGCTATCGGGGTGCTTGGGCATCAGGGCTACTCTGCCCTATCCTATGCTA
CTATCACCTCCTTAACGCGGTGCATTGTGGATCTCTTCCATAATCCGACCACGTCGTTCTCGACGTCCGGTGTCCAGCGTCCAGGCGCCCTCCAACACAC
TGCGAGGAGTACAAGTGGCGCATCGGCCATTTGTAGCTAGTCGACCTCGTTATGTCCTTTTTTGAAGCCTGGCTTCGCGCCATCTTCGCGCTTTCAAATC
CCAGGGTCGTACTTGATGGACGGAATGGTTCGAATTCGTCAACCACCCCCGTTCGATTCTCCCAGCCCGAACTGGCGGTGCGCGCGCGTGTCGATAAACA
ACCCCACTCAAACCACACTTTCTTGAATTCAGAAACAAATTGAATGAGGTTACTCGAAGTAAATATGGGTGGCCTAGCCTCTTCGCACCGAGGGCCGAAG
TCGTCAGCATTGGATCCCGCCAATCTCATTCTCTCCATATCTTATATTCCTGAACCATATGGATTCCAGAATGCCGACGTGACAGGCTTGATATACCCTG
GTGCCCATTTCTCGAGGAACCATCTAACGATGCATACGCGCATCGATGAGCTACGATGTTCACGGTTCTGCTCTATTTGGGGTTCATGCCGCGTTGATAC
CCGCGTCTTACTAACAGACCTTCTCCAATGACATAGCGACCCGATGATGGAGGAAGAATGAGGAAGACTTTCGTTCCGCTTCGCCCTCGGCACGTTTTGG
TGCATGGTCATATCGAATGTCACAACGGCTTGTAACCATGCCGCATCAAACGAAACCTGGGCCGTTGAATTCTCATACTCACCACCCGTTCTACTTCCTT
GTTCACCGACGACGTACACAGCGAACCATGGTGGGTCCGACCTCTTCTTTTTCAAACAAGATCCCAGCACACCACGAAATCGTTCCATCAGAAACCCAAA
CGCCACAATAACATCCATTTTTGATGCGAACCGCTGATTTCTACATACCATATACAACAATGTAGGAAATCCACATAGCCGCTTGTGCTTGCGTGAACCT
TTCAGGAACTACCACAACTTCCTGTTGTGTCAATCCCCCCTGTCTGCATCCGAGCCCCCAACCGTCAGCTACTTACCTTGTCGAGCATTTTCTGGACATC
TCCCTAAATACTCATTATTGACGAATACACCTGACAAATCCGCTGATAACGATCTCGTATCTCCAGCTTCTCCAGCGTCTTTAGTTCTTCGTCTTCTCCG
GCGGCGGCGCCAAAATTGCCTGATCACTTCTGGCCGTCATTGCCTACCTAAATCCATGCTTCTGATTTTCCTGATCCTTATTCTCCTAACACCTACTACT
GTGCCCTACTCAGTGTCTCCGTGGCCTAGCACATGCTCAACATCCGACATGAACGCTTGGTTTCACCCGTTCCATACCTGCAAAACGCCGCTACCACTCG
GTCCGACCGAATCTGGGTTTATTGTAATCTAAGCCAACGCCGAATCAAGTTCTAAATTCGTTGGAGCATCGCTGAGCGGTACTACCATCTCAGTGGCCCT
TCTCCCTACCTTTGCCTCACTGGCTCTACCTGAAGTACAGCACTATCACCAGCCCATCGGAGTCTACCTCTCGAAGCCGTACCCCAGCAGTGCTACCCAC
GCTGGGGTAACAGTCCCCCGAAGTGTTTGTCGGCAACACTACCAGCCACTAGACTCTCGCGCGTTCGTCGGATGACTAGTGTCTTAATTCTCAGTATTCT
GCTCTTCTCGCTGGTGGAAGGGATGTGTAAGCGTCTTATCTTCATGCCTCTCGTTGTTCCCATAGTCTCGGCGATTTTTTAAATCGTCCCGCTTCAACAT
TTTGTCTGAGCCAGATTGGACCAATGCACAGCTCTCCCCCGACAGAGATTTTAGACGGCTACATGTCTTGTATCGGCCAAGACGAGACGAGACGAGCGTG
CCTTCCACCCGTATCTACTGGGACAAGCACGATGTATACATCAACTGATAGAAACCGAATACAATGTGTTGGTCAATTCTACTTATATTCCATGGTTCAA
TCAGATGGAACCTCGTAAGGGGGCCCTGATGATTGTGAGGATTGAGTTTGAAACAACCCCTACTTGCGCTCCTCCAGAGTCGTTGTACACCTAAGTCGCC
TCTTCCCCGCTCCATGTATGTAGGACCTCTTATCTCTTCAACGAACGTCGTTCGTGCAGACGCAAAAAAACCGGGCGGTTCCGATACAGAAACATTGGAT
GGTGGTGGTGATGAACACCAAGCCGATTCTGCCCCCATTAGCGTTTTGCGATACATCCTAGAGGCATTGTTGCATCAAGCCGTCGAATGGACCTCGATTG
CATACTTCAAGAGCAAGACTCTGACTTGGAGTTTGTCGCTTCTATGTCCGGTCCTTTCTCCGAATATGTACGCCGTGAGTTTTCGAGTATTTCTCGCTCG
CTTTCCACCAATTCTTCTTGCTACACCTCCAGCGTTTATCTAGCGGGCCAGAGTCTGATCATGACATGATTTCCCCCAGTTTATAGACTTCCATGACCGA
ATTCTCCGCCATCCTGTTCTCCCCCAGCGTTCGATCAAAGCTGCGAAGGCACGCTGCCGCCTCCAGCAAACTTGCCCAATATGTTTCTCAGGGTGTTGTT
GGATTCTGACAATCTCGGCGGTACAGGGGTTCACGTGACTATGTAGATAGTTTGCGCGTGCATGTATTTTTTTTTTTTTTTTTTTTTTATCTCTGCATTT
ATATACCGCTACAAGTATGCTATGCTACTAAGACGCGGTGGGGGGGGGGTACGCACATGTAGCTACTATCCCTACCTGGGGGCCGGGGCCCAAACCAGGC
GTTGGCGGCGAGGGTGCGTTAAAAAACCCATTGGCAAAAACCCGGTGGGAGAAAAGCCGCTGGGAAAAAGCTACCTGCCGTACCCGTTTGTGACGAGGTT
TGGGGCCAATTTGGGCGTGGGGCCGGATTAGGAGTAGTACCCGGGGGCAGTCGGAACAGTTCGTCTGTGGGGTAGGTGAGTCAGATAGATGTTATGCTAC
CACGAGCCATAGGATTATAAGATCATGAGGAATAGGGCATAGGATATAAGAGTGTTGTGCTTAGCTGTTGTTTGGAACGGGTGGGCGAAAGGCGGTGGAC
CGACTAATGAACTTGGCAACCGCTGCTATTCCTTTTTGAGTCCCCAGCAAGAAGTCTACTGATAGGTTTGACGACGCTTCGCGCAGAGAGTCTCTTGCAT
GTTCGTGTAATGGGCAGTCCAGTAGAACATGTGTTCGGGTTTGAAGCAGGGTGTCGTCGCATGGACAGGCTGTGCGCAGTCGAGGGACAAACCTAGAAAA
GTATTCTCCCGTGAAGGCATGACCTAAAAGGGCTTGAATGGTGTGTGAGTAGGTGCGCCGGTTCCCAGCAAACATGCGGTGGAACTTGTCAAGTCGAGTA
GATGGTGGTCGTGTGAGGGATAGGGATGAAGCGGAGTTTTTCGGCAGCTCTTTCCATTCCCTAATCCAACGTTCAATCGCAGCCGCTTTGGCTCGTGCCT
TTGCCCAGGAGATTGTAGTTCCGATGAACGGTGTTTGCGCCGCTGCTTGTTTTGCTAATTGATCAGCTCTTTCGTTGCCTCGGATACCTGAGTGGCCGGG
CGACCATGCAATATTGATGGTTATGTCCTGCCGGGTCAATAGCAGTTCATCAATATTTTTGCGGAAAATTATTGAGGCGTCTTGTGATGGGTGGGGGCTG
GTGTCGTAGGCCGCTATGATGGCTGAGGTGTTGTCAGCAAAAAGGCGGACACGTTGTACCTGTGGTCGGTCTTGTAGGATTTGGCGGAGGCTTTTTGATG
CATGCGCAAGTGCGAACATCTCGCCGTCGAAGTTGTCTGAGTGAGCACCGAGGCCGAGCAGGCCTTTGCTAACTTCTATACCTAAGTAGAAAGCAGTAAA
GGCGGCTCCGGTTTTAAACTCGTCACCCACCAAGTGTCTAGAGCCATCCGTAAATATATTGATTATTGTTGGGTCCACTCTTGCATCATTTTCGCATTTG
CAGATGTTGCGGACAAGCTGCTTGCGTGCATCTCTATCACTGGGGACATAGCTTGAAAAGGTCAGCCTATGCTCCCATCTGTTCGCAAGTTGCCATGGAG
GGGTGGCATATGGATTAATGCGCTCGTCTAAGAAACATGTGAAATGGGCTCGGGCTGCGAGTTGTTGGAGGTTGGTACGCTTTCTCGTTTTGCTTTTTGA
GTGTGTGGGGCCTTGGATGGGGCCAAGGTTCCAGGGCTCGGTTAGGCGAACGATGGGTTGTGCATGCCGTGGTAGTGTTCGCAACCGGATGGCTGCGTTA
TCGAGAGTGCGCTCGAGTAAAAGAGGGATGGGGAGGATTGACCCAATGTGGTGGAGTGCGGCGGCTGGTGATGTACGGAAGGTTCCAAGGATAAGTCGAA
GCCCTGCGTTCTGGACCTTGGTCATTTGCTTCATCAGGGATTTCTGGCGAACACCTGTATACCAAAGTGCCACCCCGTAGGTTAGAACTGGGAGGACAAT
GGTTTTGTAGGCGAGACGGCGGTTGGCATGGTTCATTCCACGGACCGAGTTACCCAGCACTGTCAGCGCTTGGATCTTGGACATAGCGCGGTTGCACATT
ATGCGAATGTGCTCTTTAAAATCCAGCTTGCGATCTAAGAAAAAACCCAGCCACCTCATTACGGGGTTGGGGAAGACAGTCAGCGAGTCGTTTGGGCTTA
GGGTGATTCGGATTGGAAGCAGCTCTGGGGACTTAGCTCTGGTGAAGTGCATAATTTCAAACTTTGTACGGTCTACCGAAAGCCCTATGGCCTGTAGGGC
TGAGTTGATGGTTCTGAAGTCCTCCTGGAGACGTTGGATGTTGTCCGGGATTGACTTCGCAAACGTTGCAAGCATGCCGTCGTCAACGTAAAAGTACAGC
GTGGACTGGCTTTTGCTTATCGCAATGTCGATTACTGGCCCAGTATAGAGTGCCGCGAGGATCGGCGAGAGTGGGGAGCCCTGAGGGATTCCGATTGTGC
AGGTTGATGGGTGAGTATTCGTACCGTTGACTCGTACCGATATTTGCCGGCTAGAAACAAAGCTGCGGATCCAGGCCTGAATTTCCCAAGGAAAGCCAGC
GAGGCGGAGTACTTCTATCAGACGTCCATGGTGGACATGGTCAAAGAATCCTTTGATATCAAAGGCGAGCGTGGTGGCAGTTAGTCCTTTCTTCCATCCA
GATTGAATATCGTGTACAAGAGTGATACCGGCATCCGTGGTTGATGATTTGTCCCTACATCCAAATTGGTTAGTGGGGACCAGCTGATGTTTGCCTACGT
CAAACAGGATTCTCCGGGTGATGACTTTCTCCATCAGTTTCGAGAGGCATTCCAGCAAGGATATGGGCCGGTATGATCGTGGGTTAGACATATCTGTCTT
ACCAGGTTTCGGGACAATGGCCACCGTGGCAACTCTCCATGGCTTGGGATGATGGCCCAAACGAAGGCAGGCATTAAAGATGCGGGTGAGGAGTGGGCCA
CATGCTGTAAATCCCCACTTGATCAGACGGTAGCTGATTTCAGATGGTCCTGGGGCAGATATGTTAGATGTGCCACTTAGTGCTTCACTCACCTCGTCCA
GCGTAATGGGCACGAACGTTCGAGTTTCTCTGGGTGGGGGGTCGTTGGGCTGCTGTACCATGACTTGTGGAGGGTCCAATGGGAAGAAGGCAGCTTTGAG
TGTTTCGCCGAGCTCGATTGAGGATGCTGCCACTCCATTGTCAGTGACGAGGGGTGGGATTCGGGACTTACGCTTTCCTGCCGACCAGTCTGCAATTCGC
CAGACATTGTTGGGGGTAGTCGACTCTAGAATAGTGTTGGCCCAGTCCTGCTTAGCTTTCTTGGCAATGCGGTGCATGCGATGGAGTAGCTTGGGTTTCT
CTTCGCGGGATGCTCTTCTCATTTCCTCCACAGCATTCCGGCATTCCTCATTCCACCATCGTGCGGCCTTGGTGGAGGGCGGCTTGCGATCTGGCATGCA
ATCGTTGGTGGCCTGAGTGAAGCAGTCCATCAGCCCTTGAACGATATGGTCTAGCTCTTGGTCGGAGGTGGGTTCGGCGAAGCTGTCAGCCACGACTTGA
CAGCATGTAGAGAATTTGGCCGTCCACTCTTCCTGCTTCCCCGGGTCGAGGCGCTTGCCTAGGTCACCAGAAATGTCTTCTTCTTCTTCGAGGGCCGGGA
GGTTGGCATTGTAAACCAAAGCGTTGTGGTCTGAGCCAAAGGATAAGTCTTCGTCAACGGCTGGAGGGGAGAAAGTGGCAGAGTTGATGGCGGCTCGGTT
AAAAAAAGCAAGGTCTATGACTGAGTCTCGCTGCCCGCTGATGCCGACTCTCGTGCGAGCCCCCCTAGGATTAGCTAGCATGAATAGGTTGTCAGCTGCC
CATTCTAGCAGGTCTTCGGCTGACAGTTGGTTAGTGACGGAGGTTAGTGACCACATGTTGTGGTGCAGATTAAAGTCTCCAGCGACTAAAGTGGGTATTA
GGGGGTTAAGAGGGAGAAGGGACAACATGGTGATCGCCTCTGCCTTGGCCCCGTTGCCTTCGTTATATACATTAACTGTGAGAAAAGAAAAGTTTCCGTA
AGTGAATTCTACAGGTAAAATATTAGGGTGCTTAGCGATGTCCGGCCGAGGGGTTGCAGTGAGCCCAAGGGTGTTGCGTCGCACGTAAGTAGCAACCTTT
GGATGTCCAGGGGCTAGTGGGGCAAAAGACTCCCAAGCTGGCGAGGCAGGAAGACCATTAATAGGGTGTCCCTCAGGAGTTGTATCCGCCTTGTCAAGCC
CTATCCGCCCGAACCAAGGCTCCTGCAACAGAACAATATGTACGTTAGTTACAAGGTGATTAAGCATTATGTGGGTGCGCATCGATGAGCGCGCCACGTT
AAGTTGCACAATCTTTAAAGGGGGCGGCAGGTTCATGTATCAATTTGCATGGGTGGGGGTAGAGCAGGCCGTGCCGCCGTTTGGTGCTGTGGCTGTCGAG
TCTGGGCTGTTTGAGGAAGTGGCCTCGGAACGTATTTGCGCTTTTCCGGGCAATTGGGGTCTGTAGCCCAGTGGTCTCCATCGCAGTTTGCGCATCGGGG
TGTGCATTCACATGTGCTGGATCCGTCCTTGAGGACTGATGGACAGTAAATGTGATGTTCTGTCGTAGGGTGCCTTTGGGTGCACTTGGCGCAGACGCTC
GGCTTGTTGCACAATTTGGCGGTATGGCCTAGTCCTTGGCACCTGTCGCACTGAGTTAGCTTCGGTTTCTCTCTCCACGGGTGTACCGGAGTGTGTCGGC
CGTCCATAAAGATGGGAGTTTTGAGCAGTTCTTTGAGTTTCGATCCGTCTGGGTCTTCAAAAGCGAACACTACAGGTGCCACCGGCGGAAGTCCCTCTGC
GGGGTTAGAGACAAATCGGGGTTCCTGTGTTATCTTGAGATTCTTGATGATTGGGTTGCGGCGAAGGAGAACACCGAGGGCTTTGGAGTCCCAGTAGTGG
CCGTCGAAACCCATGGAAGGGACCCTGGAGCACACCGCCTTGGACCACTTCGTGTCATGAGATATTATAACGTCATTAAGGTTGTGATCTACAATTGAGT
GAATTAGGTCAGTATGGTTGTAAACGACAGACGGGTTAACGTGGGATGGGAAAGTTAGGACTATGTTACCGCTTCGGTTCCACTCTGCACCAAGTATCTC
TAGGCCGTCGTTGCGGGCAGCAGCATTATTGCTGAAGGCAAGATTGAGAGAATGGAAAAGGAGTTGAGATGATTTACGGTCGGCTTCAGAAGGGGGGTGA
CCTTGGAAGCGGACTACGAATTTCGTGTTAGGTTTGGATACCGAGGGGGCAGTTGTTGTCTTGGATTGCTGAGGTGCCTTGGGTTGCGTTGGAGGGGCCA
ATTTAGCTACGGAGGCATACGATTGAGAGGGAGTGGGTTGTTGTCGTGGGGCGGGGCCACTGGGGGTGGTGGTAGAGATAGGCGAGGAATTTGATCCTGA
GCCAAGCCGTCTTTCAACGTTCGAAAGCCTGGTGGAGAGATTAGCCTCGAGGGTGCGAAACAAGTCCTTGACTTCCGATTTGAAGGAATCGAGGCCATTG
TCTAGTGGTGGATTAGGCACGGTAGGTTGGGACATAAAAATGTCGTCGTCAATTGACACCAGGCCGTCAAGTTCGTTGAGTGCAGCTTTCATCGTCTTTA
TGACACCGAGGACTGCCGTCATGGCTTCAGCATCAACGGTCCATCCCAAAGTTTTTTTGGCGCCTTCAGTGATGTCTTCCAGCATTTCTGTGCACGTTCG
GCTCCATTCCGAGAAGGACATATGCAGAGAACCACCACCTTGTCTAATCGCAGGCGAGGGGAGGCAACGCGGGCTAGCAGGGGGTTGCACATTATTTGAT
TCAACTCTGGCTCGCTTTCTTGTCGGGGTCGCGTCCAGCTGGCCAGATAGAGGAACGTAGAATTCATCCAGGTTTGGGACAGAGGCAGGATCACCGAACT
CCGATCCGTATACGCTTGGAGACCGAGGCGGCGGGGTTTGCGGAGGCGGTTGGGCCCAGGGCTCTGCATGTCGTGTTCTGCCGCTTGGCTGGGCTATGAG
AGCCCCGGTGTTGGGTGGGAGAGGGTTTGCTTGGGAGGGCGGTATGTTGCGGTGTTGAGCGCTAAACTAGATGGTGGGAGAGATAAGCCAAGAGGCGTCG
GCGCGTGCATGTATTCTTTTCTTCATGCGTTTGCTGGAGTCCCAGCCAAACGCAATATATCTACTTGCTCAATCGGAACTCGCGCAACCTCACCGGCTTA
TTTTCACAGGTGTACTGCCAGGTTCTCGTTGAACGCGGAAACTACCATGGCTTCATTGCCTACGATATCGGCCACATAGCAACATATCATCTGATGAAAT
GCACTCCTCTCTTAATACAAGCAGTGGATATCACCTCAATTATCTACCAATACCTCCACTGGGGAGATGATGGACGAGGAGAGGACAACGACAGAGTGCA
CGCGGTGGCTAAGAATTACAGGGAGTGAAGCCAATATATTGGATGTCAACCAGATGCTAAGGTATCCTTTCCCTAATTGGGCGAGCTTACCGAGCGATCT
ACTCAATCATGATAGGTATGCCTCATGCCACCTGCTGTTGAATTTCACCACTCTAATTTTCAAGTACCAACAACCATTGTGGCACCGCTTTGGGGATATC
TCGAACTATGTGTGGTGTAGTTTTGGACCACGATCTCGTTCATTGCTAATCACCCGGATACTGAGTCGGTTACCCATATCTTCATCGAACTGATCGCCGG
TTCCGTCAAAACTGAAAACTCCATCTTCAACATCAAGCTGAAGCATGAACGGTAGAGGAGACTACTTGTCAAAGGACCAATGTGCGATACGGGTGCTCTG
AAGGAATTACAGACGGGTCAGTGGGAGACGATGGCAACTCAGCGGCCTTGTTGGGCGCTTGGAATGGAGGGGCGTCTAAAAGAGTAGCCACAGGGCTTTC
TTGCCCATTCAAACATTCAACAATGAGCCAGGGGATTCCGAGGATGAGTGGGTCATACGACGTGGTGAGCCCCATCTTTTATAAATACTAAGTGACACTC
ATTCAGGCCTCAGCTTAGGCACTTCAGCTTCATTGGCATTTCGAGCCTCCTTGATTAGTCCAATATCGCAATACCTTGTTCGGACGCCCGAGGTGCTGGC
CTTGACTTGACCTTCGTTTCTCAGACGTTGGGCCTTGTCATCACATTATGTAAGTCTCTGTTTGTATTTTGGCGGAGCGAATAACCAAGGCGAACAACAG
GATCTTGAACGTAAGTCCCGCATGGGCACCCTTCGGGGTCAGGCCTATGGCGGGATTCTAGTCTAACACCGTTGCCAGTGGTACTTAAAGCTTAAAAGTA
CCAAGCGGTGAAAGTTAACCGGTGACTGCCTGTCCACTCAAACTCTTGGAAGTGTCGATTCTTCTCAAATAACTCCATGAGTCGCTGTTCTCAAGAGTCA
AATCGGGCCCAAGGTATGGGTAAGTTAGCTCAGCAACGATACCATGCTAATCTCGAACACCGAACACCTACTTCGTAGCGTACGCTCACCCTCGTTTATG
TATTCCTTCCTACCGTAGCTGTGGTTGTATGCTTTGAACACATGCGGCAAATGAACTATGGAAGGTGAGCGGCCCACCGCTCATGGAATCATTCTGATTC
TCTAAATTTCCCTTCAGCGTAGAAGTGGTTGTTCGGCATACGATACACTCCTGAGACGAGGTGTCTTGTCTACCTTTTCTCAAGCTTCCTGCTTGGCGTG
AATCGCCCGGGAGGACTTCGAACAAACTATATCATTCCTTGATGTTGCTACGGGATCGGATATAAACAACCACGCTCGTCGTTTAAGTCGAAGGTATAAA
TAGCTTTCGGGGGGACTTGCCAAACCCAACACTCGTCGCAATATTCCCCACTAAACACCCATGGCAAGTCTCTCTGCTTCCAAGATCGTTTCTCTCGGCG
CAGACGCTGTCTACCTCGCCGCGCGAGCTCCTCCTGATGCACCAGATGGTCTATACGACTGGCAAGCATCCTCGGATGCCACCGACCAAAAGGAAGGCCA
CTCAACGACGTCTAATTTCATCAATCGTGTAAGTTAGTATTTGTGGTCGTGTGCTCACTTACTGAGGGTGTCCTGTCCATAGGCTGAGACACTGGCGTCC
AAAGGACAGTTCAAGCCAGACCCTAAAGTGTTGGTGAGCGCGCCTCCTGGACAGGCCTTGATACTTTGTGCTAATGTAGCTATTAGGCGGGAATTACCGA
CAGTTTGGTCCATCCACATGCAGTCGACGACAGGAAGGGTCTTGTGCGTTCCAAAATCTGTTCAATACATATACGTTCACTTACGCTGTTCCCTAGTTCG
AGGCCGCACTTGGTATCATGGCCCGCATTGATCCCGCCTCCGAAGTTGCCTTGAAGCTCGGCGATAAAATCATTGGAGGACTGTACAACACAGTTCCGCA
CCCGCCTGCTGCCCATCTTGGTCATAAGTACGCTTGGAGAGAGGCGGACGGTTCGAACAACAACCTTCAAGACCCTGATTACGGTCGCTCAGGGCGCCCC
TACGCTCGTAGTGCCCAGGGGCGAGGCAACTTACCTGTAACTTCCTTGCCAGACCCAGGCCTCATTTTTGATACTCTCTTAAGGAGGCGCGAAGTTCGTA
TCTTGCTTACTTTCATTTGGCGCCATCCATTCTGAATTACGACTATAGTTGAAAAGCCACCCCGGTGGGTTATCTAGTATGATCCTCGCATTCGCGTCTA
TCGTCACCCACTCCTTGTTCCGTACGGATCGCAAGGACGTGAGCATCAACAACGCGAGCTCTTATCTCGACCTTAGTCCTGTTTACGGTGATAGTGAGTG
GATTACCATCACGGACGGCGCGTCATGTTGACTTTTCATGAAGATCAAGCAGACCAAGACAAGGTTCGAGACAAAGATCAGGGACGTGGATTGCTGTACC
CGGATACGTTCCACGAGGAGCGCCTCATTTTCCTCCCACCGGCCACGAGTGCCTTGCTCGTCCTTTTCAGCCGAAACCATAACGTACGTGATGCGACAAT
AGTGATATACTCTGCCTCTTACTCATCCCTGGCCTTTAGTACATCGCCGACAAGATCCTGAAAATCAACGAACGCAAGAGGTGGACTGATCCTCCTCCCA
CTGATCCTGCTGCTCGCGCTCTGCAAGACGAGGAAATCTTCCAGACGGCTCGCCTAATCAATGGCGGTCATTTCATGAGTGAGTTATCTCATTGACTACG
CGAGAACTATGTCATAAACGAGGTTTTCTTGCAGGTATGATTACCGGAGACTACGCTGCAACCTTCCTTGGTTCTGCGGAGAACTGCAATTGGAACATGA
ATCCGTTCGATGTGTGTACCGTTGTATCGATTGCCTCCGACGACTCATATATGCTGCTTGAACGTTTAACAGCCCATTGATAGAGACGGCCTCGTCGTTG
ACAGGGGTCGTGGAAACCACTGCAGCGTAGAGTTCAACATGCTGTACAGAGTCCGTCATTTATCCATAGTCGCTTTGATTTGCACTCCTGACTGATGCTC
GCTGTGTATAGTGGCACGGGACAACGTCGCAAGTCAACGAGAAGTGGACAGAAGAGATCTTCAACAGCGCTTTCGGAGGCAAGCCTTACGATCAAGTATG
TTCTCCAGGCTTTATTCTAGTGTGTTGCTCAACACCTGTCGGCAGCTGTCTCTAAGAGACCTTAGTACGTTCGGTAAGATCTTCGACAACGTACCTGCTG
ATCCTTCCAAGCGCACCTTCGCTGGGTAAGTGGCCCTTCTCGTGTACACATTTGGATGTACTCACATATGGAGGGTAGACTGAAGCGCTGTCAGGACGGC
AAGTTTTCCGACGACGATCTAGCCAATATCCTACACTCTACGACCGCAGATCTAGCCGGGTCATACGGAGCTCGTAACACGCCGCCCGTTCTAAGGTTGG
TTGAGATTATGGGTATGGAGCAGGCGCGCTCGTGGGGCGTGTGCACGATGAACGAGTTCCGCAAGTTCTTGGGCCTGAAACGTAGGTTGTCCTATACAAT
ACTCCTATTCGCTGAGACAAAATGGGTTCACAGAATTCGAGTCCTTCGAAGAATGGAACCCCGACCCAGAAGTTGCCGTACGTATACTCTAATGTGTATA
ATGCTGAGCCTGAACACCTCTCACAGGACGCTGCTCGCCGCTTGTATGGACATATTGACTACCTCGAACTCTATGTAAGAGTTTTGGATTTCACGCTATG
ACTCATGAGTCTTCATCTATGTGTGTATATAGCCTGGCCTTCAAGCAGAGCAGACGATGCCAGTTGTGGATGGCTTGAGTCTAGTAAGATTGATTGATTT
CTGTATTTTACACCACAATGCTGATTTATATTGTTCGTTAGGCCTGCGGGTATACGGTATGACATGTGAACTATCCTGCAGGCCACTTGCTCACTTCACT
CCGATCTCGATCTAGACAATGAGGGCTGTTCTCGGCGATGCAATTGCGCTCGTCCGTGGTGACAGGTTCTACACCACCGACTTCACTCGTGAGAGGATGT
TGTCGCCGTGCACCCCTTCGCCAATACTGACGCCGTTGTAGCATTCAATCTTACGACCTGGGGTTTCCACGATTGCCAACGCCACCTTGACAACGGCGGC
GGCGGCGGCCTAAGTGAGTCACGTCAACTACGCTTTACATCGACCACCGCTAAACATAGGCCGTAGTGTCGAAGCTCATGATGCGCCATATGCCTCGCCA
TTTCCCATGGGTAACTTAACCGTCCGCTACACCGGATGGATGTCTTACCCCTCTCATTAGAATTCTACGTACTCGTTATGGCCGTTCTTCACGCCTGAAC
ACATGCGGCAGTCACTTACGAGACAAGGTATCGCCCAGAAATACACGTTCGACCGACCCATTGCCCAGCCAGTCCCCATCATCCTCAAAACCTTCGCGGC
GATCAAAGGCGTCTGGAACGATCCCTCGCGGTTCAAGATAATCTACGAAAAGCTAGGTTACGGATGTGCGTACTACGTTGATTGAGCTGAGAGATCTACC
ACTCATTGAAATATAGCTATGCTCTTGTTCGACGATGCCAAACGGCATGATGCTGATAGAGCAATGGTACGCCGTCGATGTTTGTCTGGTCTCCACCGCA
CTCACCCCAGCAATAGGTTCTGCATGCACTTTTCCCTACACAGGACTCCATCGCTCAATATGCCGCTTGGTGTCGTGCGGATACTGTGAAGCTCATACAA
GAGCGCTCTTGGAAGTAAGCACGCCGCTCGTCGAGCATTGCATTAATGTGGCTCATTTGGACATGCAGCTACGACGGTGTACCAGGGACATACATGGATG
TCGTGAATGGCATCCTCAACAATGCTGCCATTCATTTCGTTTCTGAAAAGATTGTGAGTCTTCTTGGACACACTATTATCTGTCTGACGCCACTCGTGCC
ATAGCTTGGTATAGAACTGAAGACGAAAGCAAATCCCCGAGGTATTCACACGGAGCGAGAGATGTACGAAATGCTGGCTACTCTAGTGGGTGTATTCTTC
CTTCCGTTGCGACCAAGATCTGACCCTCGCATTTTCACAGTTCCGGTGAGTTGCGGACACAAACAGTTGAATAGCTCCCTGACGACGTTGCCAGAATTAC
CTTCCTTTCATTCGATGAGCCCGAGTCCAAATTTGCTTTGAATGACGCAGCCTTCAGAGCAGGGGTCATTCTCAATCTCTTGAATACCAAAGCCATTATG
GAAGTAGCGCCCTCAACTGCCCCAGTAGGTTCCGTCGTGCGAATATGCAGCCTACTTTCTCACTCCAAGTTCGCAGCACGCGGTAGGAAGACTCATTGCT
GGGGCTCGCTCGTACATTTGGCCGGAAACCGAAAAGCCGTGGTACCCCTTCCTCTCGACCATCGCTTCCACAGGCCGCCCATTGGACGAGCTTATTGGAA
ATATCGTTGGACTAGCTATCGCCTCTTCTGTAACTATCGCCCAAGGTACCCTCCCTCGAACCCCTTTCCTTCCACAACCAACTAAATCTGGACATACTAG
GTGCCGTACATACCGTCGACTTCTACCTCGACGACGCGCGCGCAAAGGAACGCGCAGAGATCATCCGTCTAGTCAAGAAGGACGACGTGCAGAGCACCGA
GCTGCTGCAAGGCTACGTCCGAGAGGCACTGAGTAACTATCGCCTCTTCATTTGTGTCCCTTCGTCACACGATTAACGACATCATTAGGATTAAACCCGC
CGGTCCCAGGTATCTGGCGTGACGTTGCTGTCGACGCGACCATCCCGCAAGGCGGCAATCTCCCCCCGATCAAGGTTAAGGCTGGTGATCGCATCTGGGG
CAGCTTCAGGACCGCCCACCTCAATGTATGCTTTATCTCCACTGTGCTGTACATACACTCTTTTCTTATTCTTATATCTCCCTATAGCCGGAGGACTTCC
CTAACCCCCATGCCATCGACCCGCGCCGGCCCAAGGGATCGTACAACTTGAACGGAACTGGGTTCCACATGTGCCCTGGGACGACGTACACACAGGTCGT
TATTGCGGAGATGATCAAGCCGATCTTTGCTTTGAAGAACCTGCGCCGTGCACCTGGGGATGCCGGCGTTCTTCCCAAGTACCAAGATACCATCCGCGAG
ACAGAGAACACCATCTATATCAATCGTGATGGCACGACCGGTCCATGGCCAAGCTCTCTGCACGTCGTCGTGAGTCTTTTCCTGTTCGCGTTCCCCTCTT
AATACTTAGATCTCTCCTTAGTACGATGCGTGAACACTTGCGCTACGCCTTAGCTAGATCAGATATAGAGCATTTTGTTATCTCAGTTCATATCAATGAC
TGAATATATCCTTGTGGTTTATTCGCTTGTTTCTGTTCCTCAACTTGTCTGTACGATGCCGCGAACTACGCGCCATACTAAATACCAGTATACCCGTGTA
TGTGGCCGAAATGACAAGCATAGGTTCTATGAGTTTTGACCTTTTGGCACTTCGTAGCTGCCACGAATTATCTGTGGAAATAGAGGATACAGCAATTCAT
AAAAACGCGTTCAAAATTACCTGGGAGGCGTCCCTCTGATCTCCTCCCTGGAGCCTCAGCGCCTGCTGACTCTACTGTAGAAAATGCTGCTATCAGAGAT
TTGGTATGTAGTCCCGGTAGGTACGCGCAACGATACTCTATGTTGTCCGGCGAAGGTCGCGCAGATCGTGTCACTCGGAATGTTTAAGCTGGATAGGGGA
GTGTTTATATATGATACACTGCATATCAGTCAAAGAAGGAGGTGTTGAAATAAGCTGACGAGGGTCGCGCGATATCTGAATGATCAAGTACTGTATTGCG
TTTGACTGGGACTCGCATGAAGAAAATAATACGTGCGCGCCTACAGTAGTCACGTGTACCCCTATAGCCCCTGTACCGCCTAGATTGTTGGAATCCAACA
GGAGGGATGTGGACTCCAAGAGAAAGCGAGGAGACGCGAGAAAGTGAGAAGAGGGGAAAGGGGAGCAGAAAGGAGAAAGAAAGGGGACTCACGTGCCATC
CACCATCTCTCGTTTCCAATTCGTTTACGGTTTTCGGGTTGGTTCAGGGATCTCTCCGTCCTTTCTCTTTTCTGTTTCTGTTTCCGGGTTGATTCTAAGT
CACGATATGTGGGTACATATTACTGACTGTGGACACTTTGTCACGGTCGACTTTCAAGCGAGGTACAGGCCCCCTCCCAGACTCCCATCTCACCTCCCAA
CATGTTCGCTACAGAACTTCGACCTTGATGCCAAGTAAGTGTCTGTCAAAAAAAAAGAATAATTGTATTATTGGAGCATCGAAGGAGTTTAGTATGCGGA
ATTGACGTCTACCGGACTAACACCGGTGCTAGGAGTTGCACGTCCAGTGTGTATAACGATCTCTCCTATTTTGATCCAGTGAGCTTTGTCTTCTCTGTCT
TCTCCTCCGTTCAACGGGCAGATAAGTCAAGGGAAACGAGCACCCTATCGTTGGAGCTGATTGGAAGAATGACCCCCAACCTACCACCATCTGCCGCTCA
CCGACACCACACCACGCCCGCGCCCCACAGCCCTGGCTTAGCATGTAACTTGCAGATTGTGTAAACTAGCCCGTGCAAGGTCATCGCGCGTCGGCCGGCC
ACGATGACACGACCACTGCATACGTTATTACTCCTCAATCACTTCGCCTGACTGCAATCGTCGTCTTCGACGATCGCACTGACCACGAAAGAGCAGGGGA
ACAGAACCGAGGTAAAATATATTAGCACAGAATTAGATCTACCTTCGGAAGATCCTCCCAATCCCTAGGTTTCTCCTCGCATGGCTAACTTCTTCGAAGT
CGCCGTCGACGTGAGTGGGAGCCACCGGCTGGCTCCACTCGCCGGATGCCATTTGCATGGAACTGCCTTCCTGGCAAAGACATGTCTGCGTCATTCTTAT
CATTCTTATGCGTGACCTCTAATTTCGCCGATTGGAATTTCACCGGGGATCTACTATCGCCATCTACTTTCAAATTCTCTCCCCATCACCCGCTCCCCGG
CTCGCGAGTAGATGGTGGTTGATCGGGTCGGTTGTTATCCCTAGCCAGGGGTCGTGGTTCGTGCCTACATTCGCGCTGATTCGACTGAAAGTACACTCCG
CGAGTGGTCCGCTACGGGCTGCATTGGGGAATACAATTCCTTTATTAAGCTTCCATCTATGTTTCTCATCGCCACCACTGCGTACAGCCTACTCTGTGAA
TATGCCTACCTGAGAGTTAAACCACTAATGTAGATAATAGATATCGGGATCTATATAATACTACGATTGCGAAGTCGGCGTGGACATGCATGAGATGACG
AAGCTATTATAAGCGAATTATAACCATATTATAAGCAACAGCACATGCATAGCTATGATACGGCGTCTGAACTAGTCTACCCACTGAACCGTTCCAGCTG
CTAGTGCCTTCTCGAATGACGCTCGCGGGACATACTTGGTACCGTCTGAATGCAACGCCTCCATTCTCATCTTCACACTCCGGTGTATCTTCACACCGCG
CTTCTTTTGCTTCGGAATGAACCTCCCGCCGCCCAAGTTGAAGCCTACATACGACCCCCACGAATTATCCCCCTTCTGGAATCGCTGCTTCATGGGCAAA
ATTTCGAGTAGCCACCAGTACGGGGCAAGAGACAGCTGGTCGTACACGGGGGACAGCAAGTCGAGCACATCATGGTCTTCCTCGGATTTATAGAGAGCAG
ACGAGTAGCCCCCAACATCAGCGAAGTTAGGCAGATGAGCTTCATCGAGTGTCCCAGAGATCGGTTTGGGGATGTCCTGGATGCGTAAAGTGCCAGTAGG
CGGCGCCATCGGAGGGCGCGGAAGGACTTCCGGATACAATGCACCAGGATCAAGGCCGAGGGCCTGGAGGCCTTCGCAGTCGAACATGATCCCGGTGTGG
GTCTTGAAGCACTCGCGAATCATCCAGCGCAAAGGAATCCGCGCAAGAGAGTGCTGCGTGTCGTTAGGAACCGACCCACCACCGACGTCTGTACATACTT
GTCAAGAGAAGGATGCGACGTCGAGGAAAGCGACTCACCGCAATGACAACCAGAGAACCACACCTAGAGTCCTTGTTATCACGATGTTGGGCGAGGTAAT
CCAATACGCACCTCCTCGACATCAGTTTGTCTACTGTGGTCTTTCGTATATTTCCTTTCAAGGGCTTTCAAGCGCGGGGTTGTAGAGTTAGCGTGCTTTT
TGTGCGCCTTGCGGTTGCGGTCAGACGCGCTGAGCGTCTGCTCCTTGGGGTTTGGGCGATTCCAGAGGTTCGGCTTGAATTTGGCTCGGCGCTCATCCAA
CGCGACTGCGTGCCGGAACGTGCGAACAATCGTGTTTGAGGTAGTGAATGGCAGTCTTCGAGGGATCAAGCCCACCGAATTCACAGTGTCCCTGGATGCA
TTGGTCAGTCATAAAGATATCTCTTTTCAACTGAAGATGACGAAACTCACCAAACGCCGATGAATTCGATATCCACGTCGACTGAGAAGGCCTTCTTGAA
GGCATTGGACTGCTGCCAACCCGTCTCGTCCGCCCGTTTAAACATTTTGTATGCAAACGGGACCTGCTGATGATTGCACGCAGGAAGTAGTCCCACCTAA
GCACCCGGATGGACCTGTCAGCACGAAAATTACACTCGGAAAGAATTATACATACCTTGTGAATCATGCCTGCCAGTGCTCTGGCGGTATAGGCACCACG
AGAGAATCCAAAGATACAAATGCGATCGCCCGCTTTGTCTGCATAGATGAAACGTCGGAAAGTGTATTGAATAAGGACTCGGACTCAATAGAACCTACAG
TTCTGCATCAAGAATTCATATCCGTCTGATGAGTCGTCGTCAGTGACGGACGTGGTATCGCATACCATGGACAAACTTACCCATGACGTGCCTATCCAAA
TTCCAGGCAACCATTTCGTCGAGAGTCTATGCTCGCGGTCAACGACAATTCGCAAGATATCCTCGCCAAATTTACCTTGGACACCTTCGCCATGAGGGGA
GTCGCAATGTTGGGAGACGTATAGGTGCCAATTCCGGCCTAGACACATATGAATATAGAGGTAATTCTGCGGGTATCGATAATAGTGTTACCTGGTAGTA
CACCATCTGCACATCCCTATTGTCCTTCTTCAGCAGGGTAAAAAGTTGAACGATATTCGAGTTCTAGATAATGTCAAAAAGTTTAGTGTGATCGAAATTT
CCCGGGTATGAGAGTACGCACATCTTCATCGAACTGATCGCCAGTTCCGTCAAAACTGAGCAGTGCGTAGATGGTTCAGATTTTTGTCCGACCCCAGGAG
ACGAGACTACTTGCCAAAGTACCAATGTGCGATACGGGTGCTCTGGAGGAATCGCCGACGGGTCCCCTTCTACGATGATGGTTGCGGACAATGGCGGTGA
ATCAACTTCGGACGTAGCCTTGATGGGCGCTTGCTCTGAAGTCCGACTAGTGGCGTCTACAAGGGTAGCCGCGCTTTCTTGTTGAAAATGTCCGTTCAGC
GTCGCAGGGGATTCCATGTCGAAGAACGATACAATTGGGCGATTCCAGGGAAGGTGGGAGAGTCGTACGGCTGGGAGTGCCTCATTCTTATCTATATAAA
TCCCATTTGACGCTAATTCTTCAACGATTCTTTAGGAACCAGGAATCAGGTTCGGTACTTCAGATTGACTGATCATTGCACCTTCTTCGGGAGACCGAGG
TGGTACGTGTAGGCTAAATCTCGTAAAGCTGATTGAATCGTCCTTCGTTTCCCAGACCAGTCATTCTTGAGAACGATACCAAGCATTATTCCGGCCTTGT
CATTGGGCCGGTCTCCATTTACGTATTTACTGGGGCAAGGAGAAGTACCTCGAGCGTTTCAACCTTCGCCTTGTTTTGACATTCTTCGGGACAGACTCGG
TACGTCGAGCTTCTAGGTTCCAGGTTCACAAGGACCCTTGATAATACAGCCAAAGCCCTGATCCCAAATAGTACACTTGCAGGCGGCCGTAGGCCGCCGG
CCTGAGGCGTTTCATACACTTTGGAGACAAAAATGGGACCAATCAGGACCCTTGATAATACAGCCAAAGCCCTGATCCCAAATAGTACACTTGCAGGCGG
CCGTAGGCCGCCGGCCTGAGGCGTTTCATACACTTTGGAGACAAAAATGGGACCAATCCCTGGTCCGATTTTCATACATCCGGGAGGTCTCTGCCTCAGG
GCTGATCCAAATTCGTACACCATGCGCCGAGCCCTAAGGTGTCAATTATGTTCGTCGTACTCGTTACTTTGTATACAATGTGCCGAGTAAGAATCTCACA
ACTTGTTGTACTCCATGTCGATACACGAAGAGTTGTTACTTATACCTGCAATGTCTGTAGCCATCGCAATCGTTACCTAATATATAGTCTAATGGTCTTT
TTCAGCAGACAATGTAAAAAGTCAGTTCAAATTTTAACCTGAAACACTACACGGTGCGATGTCCAACGTGCAGGAAACAAATCCTGTGTTCAGTCGCAAA
GACTGGTGTCGGAAGCATGGTCCTCTCCGCCCTCCTAAACTCCCAACACAATATACTCACATTCTCGTGTACCATTAGAACGCCCATGCTTCGCTTACGA
TTATTCTCCGCTGCCGGGTTCGCCAGTGCCTCTTTACTTCATGTCAAAGGTGCAGGGATCTCAGGTGATATATGTCTCTCGTTGAATGATTACGGACTTG
TCTTTGTGGAGCGGTCCGTGATGTTAGGCTGAGGTGTGTTCAATGTTCTAATCCGTCTTGACTATCATGACCGTCATTCCATTAGTTGTCGTACTTTATT
CCAAAACTGGCGGTAAAAATGCGCGGCATGCATCGCAAACGACAACCACAAATATCGCTGCACTGTCATACATCGGCCTTCAAGTCTATCAATACTCTCG
TGCACGACAATTCCACAATATCCCTATGTGTTCTTGCCATCAGTGGCCTTCTTGTGCCGCGTGCCGTCTCCTGTGTCTGCTGCACGAGACGATCTAGTGG
AGCTACCGGAGGACGGCCAAAAGCTGTATAAATACTTGGACCAAGTGGACTCAAAGGCGAAGATGACAAAAGTCATGGCTGTATCACGAAAGAGGGCCCC
AATTCCTTCCTTGTGATCCGCCACTAAGTAGTTCCAGGTTTGCAACTTTTGTGTATATATGCCAATCTTTTCTGTGCATACGAGGCGCCATTAGCGCGTT
CTAGGGCTCGCTGCGACGTGTTTTGTTCACTTGGAACAGTCCCGAGGCTTTCTGGAGGGGCCTGGATCAAATTTCGTACATTTTGACGGTCCTGAGGAGG
CCTGAGCCGGTTTTCGTACATTTCCGAGACCATTTAGGGAGGCCTGAGCCGAAATTTATACACTTCGGGAGGCCCGAAGGGCCTCCTCCGAAAATCGTAC
ATATTTGCATATTTCTTGGCTAGGGCTGATCCATTTCGTACACATTGGGGCGAATTGAAGAGTACACTTTGGCTGACCTTGGGATCAGGCCTTTGGCTGT
ATTATCAAGGGTCCTGGTTCACATCGGCGGTAAACTATCACGATTGCTGCATGGTCACCGATGATGAACCCCCGCCCGCTCAATGGCGGAGGGTGATTGA
ATCAATTGCGTTATACTTGGCGGTAGCTAGAACCACAATGTCGATGTGACATGTACATATGCTCCCGAAACCGGTGACAGCAAACTCACGACGACTTCAC
CGTGACGAGTACTTCGGTGAGTCCGAGTCCTTGCCGCCGTACCCACTATCAGAGAACTGGTCATCTGGGGGTTTTTCTCGACGGTCGCAACATGTGGCGA
CCGGCCAATATCGATTTAGACTCATCCACACACCATCGTTCTTCTAATTCGCTGTCAGGGGCACAAGAGCTAATCACTACTGCTCGGCATATGATACATA
CTCATCAAATTCTAACGCACCTTGTCAAATACCTCTTCGGCCTCAGCGTATGGCCTCAAGGATACATAGCCTTCGATATTCAATACTCAACCCTCGACTC
TTAGGGACGTCCCACTAGACGGCTCTTCATCGTTGCGACTTGGTGCCAATCAACCGCCAGGGTGATTCCATGACACCATATTCTCATTCAAACCCTGCTA
TAGTTTATGCCACAACGTGTCAGTTTTACTTTTACTTCAGGGTCGGAACTGGACGGACGCGAACAACCAGCGACCACTCAGATACTCGGTTACGCAGCCT
CGAGTACTTCTGGGCGTCGCAATAAATGACCATGGGTCGTTCAGTGAACAACACAATCAACGCAATACCCCCCCCTTGTGTCCCCACCAAACGCACACGC
TCCTTACATTGATCTCGGCTGCGAGGTAAAAAGAGGCTGTGGTGAATGGTGTGCGGCGCAACATGCAATCTGTGTGTCGTTCGCTTGTTTCTGATCGACT
GCCCATCTATTTGACACTGTATACAGTACGATAGACTCATATATAACCTGAACGCAACGAAACAGACGGAGAATGGAACGCACCTCGACTAAATGGTCCC
CATTCAGTCAGTATCTCGTGCGGTTTATTTTAGTCTTTCAACCGAACATTGTGGCTATCACGATAAATGGTTTTTTTGATGATATGCACCGTTTGCAACT
ATGAATTCATCGCAAATACACACTCTGTCGAACCTTGAACATCGAAGAGGAGTCATGGACACGGCCCAAGGGAGAGGGATAGGGGAACGCGAAACAAAGG
GGAATCACGTGCAGTCTCGACAAGCTCCATCGTCCTCCCCTTCTCCCTGTTCATTGTCCCCCAAGTTTTACGCTGGACTACATATCTGAAACGTTCTCCG
CCTCGTATCGCGTCTGCATATGGCCACGAGATACGAGACTATTCGTCTCGCGCTTCCTGGATTCTGACACGCCATAATCACCTCGAGAAAAGACTGGAGG
GCCACCGCCTGCGTACAACTCAAATTATAAAGTAGCCTCGACCGCTAGCATGGATATGTGCGCATGACAGGTGCGCGTGACATCAGCCACTCTTGTTCTA
TTTTCTTATCCTGACTCCTCTTATTTCAGAATTAACATGCCGTACCATGATCCCGTGCCTGCGCGCTCTCGCACTCGGGAACCTCAGGGAAGCCCCCTTA
TGCTTCTATCGTACTTGGGTCTTTTTACCATCTCTATATCAAGTACCCGCGAGCACTGTTTGCCGGGTGACCATCAACGATGAACTCAATAAATTCGCAT
GGGATAGCGCCCGACGCCTGCTCGCATCATACGGACAGTGGCCACTCCACTCCAATTGTACTAGAAACGCGAGCTGAGCCCACGACCCTTGTAAACGGAA
ATTACGGAACACACATCTCGACGTCCGACGCTTGCTCGATGCTCCACTGCATCTGCGACGGACGAGCCGGTTGAGAGTATTAATGAAGATCTACCTTAAT
TCATTAATTCACACTAGAAGCCTTGGGGCTTTACGGTGGACCAGCCCGCCACCGGCCATCAGACATGCGCTCCACGAGCTCCAATATATGACTCAATGCC
GATCCGACGTAGAATAAGGTAGAACGCCGTAGAAGCTAGCGAGAAGGAACCCCCGGCGTGCTCGCACATCGCCCAATGGTGCGTCGGCTCCAGTCTCGTT
TGGTCTTCTTGCACAACAGAGACCCACCATGCCTTCAACTTCTCATTTCACAGTCGCATTGGAAGCTGGAGGTCGAACACTAATGAATAGATTTTCTGGA
TCTGGATTGCCAACGCCCGACGTGGGCCCGCCATCGAACTTACCATCGTCCACTTCTATTCTCGCGACACGCACTCCACTCTAGGCCGCCACCAAATCCA
CCGCCATTTCTCCTTCCTCTCATTATTACCGCGCAGTATCCGTTGATTTACGTATCATCACTTCTCCCGCATGCCGAGCATCACAGAGTATCCACGCCAC
CTTCAACTCTCTTTCGCTTGCACCACCCGGCACCATGCCGTGCACCACGGCTATCATGGTTTGGTAACGGTTCGAACGGTCTGTCCCTATGCTCAGGGTG
TAGGAGAAGATTGGGGTCTGGTATGCCTGCAAGGGAGATGCAAAGAAGGTGGAGAGAGTGGGAGCGAATGCGTCCCTGATGGAGGAGAGCTGTGATATCT
TCGTTGATCTCGAATAATATTGGTGGATGCGCGTCGGAGCGAGGCCCTATCGTGCACATCATGCTCCTTGTGTACGCTTTAGAAGCTTGAAGCTTGAGTG
TTTAAAGCTGCGCGGTCGGGGCCCAACAAGGCAGCCTCCTCGCGACGCCCGAACCCAGGCCGCCATCGAGCCGGCCGTCGGCGTACTCCCGCATTCACTA
CTCCCACTCCCACTCCCAGTGAACATTTCACGCTGATGATCCGTTCTGTTCGTGCGTTCATTGGTTCACTTCTAGCATCACACCTAATTATACGCGTTAT
TAATTATTATGTGCGGCGAACGACCCACCAGAAAATCTCCAACCAGCACCTTTGAACTCACCACGCCACCTCCGCCTCCCAACGAGCCGCCCAGCACCAC
GCCGTATTGCCCGTTGGCCGTGCTTTGCGCATACGCTCTACTGTTTCGAAGACGCTGCGTCTGCGCGCTCGCTCGAAATTGAGTCTTGGCTCACCCCTTC
TACTCCACCCGTGATTCAATCGATTTGATTCGATTCAATGCTCAATCACCGGAACATGAACGCGCCCATTCTCATAATGAGAGGAACGCGCGACTTCCAC
CGTCCGGCCTTCGACTCTGCTAGCTCCCATCGGGCATCCCGGGCCACTCAACTCAATACAATGCTCCTTGCACACCACACCACACCACTCGGCTCGTCTC
GGCGCTGCCCCAACTCAGGAAGAACCGATGTGCGGCCGCTAACGTTCAATGAACATGAACTGAACACAACGCAGATCCGCCACAATTTGGTATTTAAATG
GTCATTGATTTATGTATCTACTTAACGTCGCATCGTACGTTTCTGCGATGGAGCGCACCGACTCCCAACGTGAACCACGAACGACTCATCCATAACTTGG
ATGGAGCACACCGGTGAACCTGCACGTTAATTTACCAACTAGATATCCGGTATTCAACACGTATGTCGTCATCGTCGTATGTATGTCGCCGGCATCGAGT
GGAGCGGACCGACTGTAGACGTCCAAGCGAACGCCTGCCTTTCCAGGATCCAATATCAACGCGACGTGACGCAGTGCTTCAGCCCGATAGTCTAGATCTG
ACGTATCTGCCTGGGCAAGGCGGGGAGGTATACCGCAGCATTGTGATTGTCCTTGGTCCCACCCGTCAACCCGAAGCAAACTCTCTCACACCTATCTAGT
TATCACGGCGGGAAGTAGCAGGTGGGGCGGGGCGGGGCAGACCCGTTACTGAGGCCCGCAAGCGAGGTTGAGCGCTAACCGTATGCGATCGCTCGGAGTC
AGCGTAGAATCGCTGAAAGGCAACGACACTGCGCAGTGCCATTGCATCCCGACCACAGGCACGCCAGTTACAGCGCCCCCTACCCAGCCCAAGCTCGGCC
TGACCTGCGGCAGATGTATTCCAAGCTCCGGTAATGGAGAAGTGGGGAGGGCGTCTGAGCAGGCAAAGCAAGGTGAGCGGGGTCTGGGATGGGGATGCGA
CCCGAAACCGGTGTCGCAGGCCGACGGTATGACGGTATACTTGATCCCAAGGGGTCACGGCACCGCAAGAGGCTCTTGTTTGGCTACTCGCCGGCCTAAG
CTCACCCGAGTCGAGCGTATCCCAATGATAGGCCGGAAAGCTGGAAAACTGGAAGGCGTGAGTCTGGCAATGGGACCTGGAGGCGGTGACGCACGCCGAC
GGTATTCCTCCACCATCTTACATCTTCCTTCACCATCGAGGAACTGCCAAAGCAACTTCAAGGCGGGGACGGTGACGGTGACGGGGAGGGCGGGACCTGG
AGGCGGTGATGATCGAATACCGAGTGATCGACGGGATACTCTCGATTGGGCAGCGTCGACGTAGAGGCAGCGAAGAGTTGGTGCTGCGAATGCAATACAT
TCCGAAGCCGACCTGGTCCCCACCACCCCGCCACCCCGCCAATCCTCCTGGCCCCAGCTCGCCCTAAGCTCCTCTCTTCCACGGCAGGGGCACGGACAGC
AGAGCACAGCAGTGCAGTGCATTCCAATTTCCGGCCAGCCTGCACATCAACATGCCCACCCGGCCTAGTTAGTACGAAGTGATCCCCTGCCTGCACAGTG
ATAGTGATAGTGGATATGTACATGCTTTGCGCAATGCGATGAAATCGAAATTTTGGAATATTGAAGGATGATTCATCGATTAATCGAATCAATTAGTGTT
CTAGTGTTCTAGTGTTCTGGTGTTTTGGCGTTGGGCGTTGAACGTTGGGCGTTTAGGAGCTTAGACAGGAGATCATCGATCGTCAATATTCAATATTCAA
TAGGGGATATGGACAGAGAACGGGGAGCAGGGACTCAGGGGCTCAGGGACTCGGCGTCGGCGTCTGCACAGGCCTGGCCCTCCCCCCTCTTCCGTTCCGT
GTACCTTTCCTCCGATTGTGTGTGTGTGTGTGTGTGCCTTGCCCTTTCCCCGCCTCCTCACCTCCCCTCCCCCGCTGTGCCTCCCCCGATCTGTGTGCCT
TACCTTGCCACACGCCAAGCTTTGAACTCCCCCGCTCCAATACCAATATCAATCTAACACATCTTGGAATTTTCGCCCCAGTAATCATTATTCAAGTACT
CAAGTACTCAGTACTCATTGGTCGACTTCCTATTTGTATTCCTACTAGCGGCTAACCCGTGCTACGCACGGTGTAAGAACCAAGTGCTTATGACAGTTAT
GCATATACAACTAAGTAATAAATGAGTATGTGTCGAAAACTGAATAATAGGACATAAGGCATAAGGGGAAGACCGTGTCTCGTCCGTGTGCGTGCTAATG
AGTATGTACGCTCGTAGCCATCGTGCACTCGCTCCTACAACATTGAGGTCAGTTGCATCTATCTCGAGGCTGAACGAACCTATTAGATATCCCCCGTGTA
GGCCTTCAGACCCTCAAAGCTCGTAGCCGTGCAAGACCCGATCGGCGATGCTTGCATCAGTTGTCAGCCAGATCATCGTAGTTCATGCAGCGCCGGTGCG
GTAGTCGTGCCCAGATTCAAGGATCCGCGCCCAAACGTGAACCAAGTGGTCTGCGTTGTCGCGCTCGTAGCGAGATTCACGCTCGCAAACATGATTATAG
CCTGATGGGGCCCTTATCCGTGCTGACCCCGATGCTGCCCGCAGTCGTTGTTATGATCGCACTTACCACATGCGCAAGCTCGTAGTCGAGTACCTGACAT
CCTTATGCACACGGCCCTAAGCGCATCTGAAATTGAGATATTTGAAGAACCTGAGTAAGACGCACATTGCCAGGCCATAGAGGCGTCCACGATGTGTAGA
AGCCGCATAAGCCTGAGTTGACGACCGTGTTCGCAATCATAACCGCGCGGGTGTTAAGCTCTCGTGCTCCTGCCTATTTGATTCCAAACTGTGTCATAGA
GATGGGCCACAATACAATGCTCACCCCTCAGAGCAGTTCTCGTGCTCGTGCTCGTGCCCAAGCTGGAGTGAACCCTGCACCACTATCGCGTACCCGGCTG
AAGAGAGTGAATTGAGACGGACAGATGACATGAGGCAATACACAACTGTGGCCTATGTTACCAGAGGCGACCATTTCCCATTCTGGTTGACTGTGTCCGG
GTAAGGGTCCTGAGCAGCAGCCGGAGGTATTTGGATACGCGCCGAGGATACGCTAGGATAAGCAGCATTGCAAAAATGGCTCGTGGCCACGACCGTTCCC
GCGCTGGTGCTCATATTCATGGAACCGCGGATTTCGTACGCCCGTACCGGTCTGCTTACAGTCGCAGTGGTTATCCACCGCACACAGGGCCTTGGAGAGT
GTCGGATGTAAATTAAGAATGTGCGCGCGCGATGTAAGCAAATCGCACCTAGTAGAAGCCATAAAGGCGCCAAAGGTCCCGTTCCGTTGACTTTCAATTT
GCGAATGGTTGTCTCGAATCGTTGAGCGTGAGAGAAAGTCAAAGGGATAGCCTCCGTGGTCGTTGAGAGATGCTGAGCGCCAGCAGAGAGCCCAGAGACA
ATGCGGTACTGCGTAGAGTTCCAGAAATTTCGACGTGTCTCAAGATCTCAAGGCACATGATCGCAAGCTGCAAGAGGGCGAGCAAACGGAGATACATCCA
AAAGAGGTCAGAAATGGTCTCGCCAGCCAATCAGCGAGCTCCTTTGTCTCCGTGGGAAAAAATGCATGCTTTTTCTTATATAGATTCCTGTTCCTATTTC
TATTCGTCGTGCGTCATTGGCCCGATATCGATTGGCAGTCCGCATACCCCGTACGATTAGCTTCTGGAAATCTAGGTAGTAGGTTCGACTCAGCGACTCA
GCGAACCGGAGCCGCTGTGCTTATCGTCTTTCGTGTCTATCCCCAATTATCATCCAATCATCAATATTCAAACATCACCCAATCATCGTCCAATCAGCAT
CCAATCATCAGAGTCCCAATCATCAGAGTCCAGCAGCGTCCGGCAGTGTGCGTGCGGCTTATCGGACATATGGGCGGTGGCGAAGCTATCAGACTTATCA
GACATCAGACTTATCAGAGTTTCTGCGTTGGTGGGTGGTGAGAAGTGGGTGGTGGGAACGTCCCCGTCGCTTCGTGTTCTTCTCGTGTTCTATGTTCTAT
GGATGCTCGTCCGAGTTCTCCGTTCCCCCCTTCCCACGGGCATAACCTTCCCTACCCCCAGCCTTCCCAAACCCCCAGTCGAACCCGATTACAAAACAGT
ATGAAACCTGTACGGCCGTATGCGCGAGGCACATGGACAGAGGAACAAAGGAGGACAGGGACTTGACATGCGAAGATGGGAGCTGGGAGCTGGGAGCTGG
AGCGTTAGACGTCTAGACGGGTTATATTATATAATTGGATGGATTGGAAGCGTGGAGTGATCTATGATTTCACAATTTTCAGATGTACGTCCGTGTTGGG
ATGTGTGAGGGTGTATGGTGTTGGGGAAAAGGTGAGATCTTGAGACGCGGTTCAGGGTCCGTAATCCGAACTGCCCTTCTCCCTTGTCCATGGTCCCTCC
TAGGTGTGTCTCCACGCGAGATACTAATCCCACTCTCCACGTTATCAATTGACTCACAGGCGCACAGCCTTACATACTCCTGTCGCCGTGTACCGTCTCC
CATGGTCCGCAGGCTGTAAGGGAGATGCTCCGTAGCCAGCCAGATGAAGCCAGGCAGATGAAGGTCCCAGCCAGACGCAGCCCACATAGTCGATCACCGA
ACCCGAATCCAAGCAAGTTCGCCTTCGATCATCCGAACAGAACCATTGCGTCTGAACCATTCGCCCATTCGCGGATTCGCCGCTTCCACGTGTTGATGCA
TGATGCCGGATGACGGATGACGAATTGGGACGGGGAAGGGGAAGGGGAGCTGGTCTGATCGTGCGGCGTGAGGGATTTGATGGTTGATTCGCCTGGGTTC
GCCCGTGGGCCGTCCTGGGCTTCTGGTTGGACGGGTGTGGAGCAGGGGGAGGTGGACGGAGGCGAGGCCATGGCTCCACAGCCCTTTTATATCGTCACTC
TCCCTTCCTCGCCTTCCCTTCTCTCTTCCTCGACACACTCACGCACTTGCTCCAAGTTTCACCTTTGCCGCAAAACACCACCGCCAATTGACCAGCGGAA
GCACCACACCGGAAGAGGAAGCATCATAGCGGAAGAGTTGATGAAAATGCCGACTAGCACGAGTGCGAACACGACGCCGGCGCGGGAGTTCCAATATAAG
CAGCAGGTCCAGCCGTCGACGGCAGCAGAACGTACGCTATCCACTTCCTCAGCCTCTTCTTCTACATCCACCTCATCCTCATCGACGTCACCACCACCAC
CACCGTCAACGTCAACGTCACCACCGACGCCAATAACCAACGACATGCTGCACCACCTCGCCCTGCGCATGCCCTTCGCGCTGCACCATCCCTCCTCCTC
CACATCCTCCTCCTCCTCCTCCTCCTCCATATCCTCCAACGCCTCCTCGTACGCGGGCTCGTACTACTGCTCGACGTCCGCGTCCTCCTCGGGCTCCTCG
TCGAACAGGTCGTCCTACGTGCCCCCCTCGCCGACCATAACGGCCTTCCACACCGCCCCCTCCTCGTCGCACCCCGCCTTCGCGTCGCCGCCACTGCACG
GCCCGTCCCCCGCCTCCCGCGCGCCCTCTCCGCCCGCGTCCGCGTCGCTGACGTCCCCCCTCGCGCGCGCCCACCGCGCCCCGCCGCCCGCCGACGCCCC
GCCCCTCCAGATCCACTCCACCCCCGCCAAGCACACGCTGTGCGTGCAGTTCCCCCAGCGCATGGGCGCAGAGATGAAGCCCGAGATGGTCACCGTGTGC
GCGAAGCGAGGCGACAGGCTCGGCATCGTCGCGGATGCGTGGCACCTCGAGCGCAATTGTGAGCACCTCTTCCTGCCTATCTTTTCAATTTCTTTTTTGC
CATCACTGTGGATTTCGGTGTCGTCTTTCGACTTGCATTCTGTGCGCTGTGGAGCGTTTGCTGACTCCCTTTTTCGTACAGGCCACTACGAGTGGGAAGT
CGCATTCCCCCCGCACGACGCCGACATGGCGCACGTCCACGCAAAGTTCCTCCCCGGCGGCTGCCTCACCATCGACGTCTGGCGGCGCTGAACGTCCCCT
TTCTCTCTTTCTCTCTTTCTCCCATTCTCACATTCTCCCATTACCCATTACCCACTTCCCACTACACTCCCCGAACCCCTTCACACCACACTTGAGCACA
TCGAGAACACCGAGCACACCGACAACCACACGCATGAATACCATAAACATAAAAGAAGAATTATCTTATGACTCAGCACCACTAACACGATCACACCGTC
CCCATGATCCTCCTCCTCATCATCATCATCATCCCGGACTATTATATATAGCACCCTATCACGCTAGCATCCTAGTATCAGTATCAGTATCAGTATCAGT
ATAAGAATTAGTATAAGTATCAGTACATGTATTTGCTATATCATTATCCCCGCATCCTCCTGCTCTTCTGCTCTTCTGCTCTCGTGCTCTTAGTCACTAC
TTATAGATATAAAAATCAGGCTCCGGGTATCCATCCACAGCCACGTATTCGTATCCACGTATTCGCATTAGTATTCGTAGGCAAAGAAGCAAATAGGCAA
GCAAATAGACGAAGAGGCGGATAGGCGGACAGGCAAATGCTGTGTATCTGTATCTGTATCTGTATCTGTATCAGTATCGGCATCTGTATCTGTCTGTATA
TCACCCGCACACTGAGTGCACGTCCGCGTATTTGTATCACTTGCAATACGCCATACGCCATACGCAATACGCAATACGTGTGGTACGGGAGGGATAGGGA
TAGCGTCGCTCGTGGTGAGGGTATCGTACCACGGCCCGTGGTACGTGGGAGGTACGTATGGAGGCAGCAGGCGTGGAGCTGTGCATGCACACCCAGGTGT
GATAGCAAATTATGAATGACCATCGGCGTTTCGACGCGGACACTGTAAGGTGTCCATGTCAGAGTACATCGTGCATCGTGCATCGTGCATTGAACATTAC
ACATTACACATTATATATTACACATTATATACACATTATATACACACACATAACGCATAACGCATCCTCGCCTGCGCCTGCGCCTACGTGCCACTCTACA
CCCGTACGCCCACGACTCCCGGCTCGTGACTCGCTACCTACACGTACGCACCGCGCACCACAACGAATACACGCACTTCATATACACGTCTAACGGCGCC
CGATATGCCCAACCGCACATTTATCCGAGCTATCTGCAATACGCGCCAGAACGCCAACGCCAACGCCAAAAGCCAAAAGCCAAAACACCGACACTGCGCG
CCGCGCGCCGCGCGTCGACCTGAAGTGCAAATTCGAACTCGAACCTAACTTGAACTGCATGATGCATGCACGCACGTCCCTCCTCGAGGCGGCTTCCCGC
ACTGGCACTCGCGCTTGCGCCGTGCGCCTACACAATTACACTGTTGCACACACCCATCCCGCTCTCGAGGCCTAGGCGCGGCCCCGGTTGGACGCGCATT
TACACCAGTTCCCCGTACGCGTACGTCCCGACTTACGCCTCCGCTGAGAGCTCCATTTCCCCGTTCCCAACCTTTCCCCGTCCCAACCCTTTCCCAACCC
GCCCCCCTGCTTCCCCAACATCTGACATCGTGCCGTGCATGTGCACGCACCAATGGCGGCTCCGTACCGAAGGCCGGCAAGTACCTAAGAAGTGGAGGGT
CGCGCCGCGTCGTGTCGTGGGTGGGCCATCAGACCGTTAGACCGTCAGCCCGTGGAGCACGGCGGCCGCATGCTGGGTACCGTGCCTCGGGTCGGTGTGG
TGCGTGGGGGCGTTGGTGCTGGCAAGGTGCTGGGTGGAGTGTGGGCGCGTGATGGGCGCGTAGGCGTACATGGGGAGTAATCCGTGTGTTTGCGTTCATG
GAAATAGTGCGTCCGACTGTCGATGGACGCGGGGGTGCGTGATAGCGATATAATCAAATATAGATAGAAGGCGAGCGTAAACGGAGGATTGGATGGGAGC
AGTCGGATGTGCGATGGTGCTGGCAGGCTGGACCGGCAGGCCGATAGCGGGCCCTGGCGGTCCTATGACCCGCGCTCGTGCCATTCGTCGGGGGGTACGT
CCCAGCAGGATCGGTTTCTGGTAGGGTTTATGCGATTGAAGTAAAGAATCATCGATCGTCAATCATCAATCATCAATCAAGCTTGAGGCAGGTCTCCCTC
CTTCACGATTCTCCGCCTGGAGGAGAGCGCAAATATTCATAACAGATTGGGGAATTGGGCGTCGAGGGTTCCGGGTGCTGGATGGAACTGGCGAACTGGC
GTCAACGGAGTTGTGTTTATAAGAGCATGAGACACACCTAAGCGTGCATCTGCGTGCATCCCCACAGCTTCGCTGAGTTCACTCGCATCTGCCGTGAGCG
ATGAACATGTCGAAACTACTGAACGGATTCGCAAGAAAGCACGGCTACCCTTTTAGACGCCGCGTCAGAGCAAGCGCCCAACGCCGACGCGCCCAACGCG
CCCAAACTGTTGCCACCCCTGTCATCTTCCTTCATCACTGAAGGGGACCCGTCGGTGATTCCTCCAGAGCACCCGTATCGCACATTGGTACTCTGGCAAG
TAGTATCGTCTCCTGGCATCGGCCAAAAATTTGACCCATCTACGCACTGCTCAGTTTCGACGGAACTGGCGATCAGTTCGATGAAGATGTGCGTACTCAT
ACGCGAGAAATTTCGATCACACTAAACTGTTCGACACTATCTAGAACTCGAATATCGTTCAACTTTTTACGCTGCTGAAGAAGGACAATAGGGATGTCCA
GATGGTGTACTACCAGGTAACACTATTATCGATACCCGCAGAATTGCCTCTATATTCATATGTGTCTAGGCGGGGATTGGCACCTATACGTCTCCCAACA
TTGCGACTCCGCTCATGGCAAAGGTGTCCAAGGTAAATTTGGCGAGGATATCTTGCGGATTGTCATTGACCGCGAGCATAGACTCTCGACGAAATGGTTG
CCTGGAATTTGGATAGGCACGTCATGGGTAAGTTTTCCGTGGTATGCGACACCACGTCCGTCACTGACGACGACTCATCAGACGGATATGAATTCTTGAT
GCAGAACTGTAGGTTCTATTGAGTCCGAGTCCTTATTCAATACACTTTCCGACGTTTCATTCATACAGACAAAGCGGGCGATCGCATCTGTATCTTTGGA
TTCTCTCGTGGTGCCTATACCGCCAGAGCACTAGCAGGCATGATTCACAAGGTATGTATAACCTTTCCGAGTGTAATTTTCGTGCTGACAGGTCCATCCG
GGTGCTTAGGTGGGACTACTTCCTGCGTGCAATCATCAGCAGGTCCCGTTTGCGTACAAAATGTTCAAACGGGCGGACGAGACGGGTTGGCAGCAGTCCA
ATGCCTTCAAGAAGGCCTTCTCAGTCGACGTGGATATCGAATTCATCGGCGTTTGGTAAGTTTGGTCATTTTCAGTAGATAGGAGAGATCTTTATGACTG
ACCAATGAATCCAGGGACACTGTGAATTCGGTGGGCTTGATCCCTCGAAGGCTGCCATTCACTACCTCAAACACCATTGTTCGCACGTTCCGGCACGCAG
TCGCGTTGGATGAGCGCCGAGCTAAATTCAAGCCGAACCTCTGGAATCGCCCAAACCCCAAGGAGCAGACGCTCAGCGCGTCTGACCGCAACCGCAAGGC
GCACAAAAAGCATGCTAACTCTACAACCCCGCGCCTGAAAGCCCTTGAAAGGAAATATACGAAGGACCACAGTAGACAAACTGATGTCGAGGAGGTACGT
ATTGGATTACCTCGCCCAACATCGTCGTAGAGATAACAAGGACTTTCTATGCTAGGTGTGGTTCTCTGGTTGTCATTGCGGTGGGTCGCTTTCCTCGACC
TCGCGTCCTTCTCTTGACAAGTGTGTACAGACGTCGGTGGCGGGTCGGTTCCTAACGACACGCAGCACTCTCTTGCGCGGATTCCTTTGCGCTGGATGAT
TCGCGAGTGCTTCAAGACCCACACCGGGATCATGTTCGACTGCGAAGGTCTCCAGGCCCTCGGCCTTGATCCTGGTGCATTGTACCCGGAAGTCCTTCCG
CGCCCTCCGATGGCGCCGTCCACTGGCACTTTACGCATCCAGGACATCCCCAAACCAATCTCTGGGACACTCGATGAAGCTCATCTCCCCAACTTCGCTG
ATGTTGGCGGCTACTCGTCTGCTCTCTATAAATCCGAGGAAGACCATGATGTGCTCGACCTGCTGTCCCCCGTGTACGACCAGCTGTCTCTTGCCCCGTA
CTGGTGGCTACTCGAAATTTTGCCCATGAAGCAGCGATACCAGAAGGGGGATAATTCGTGGGGGTCGTATGTAGGCTTCAACTTGGGCGGCGGGAGGTTC
ATTCCGAAGCAAAAGAAGCGCGGTGTCAAGATACACCGGAGTGTGAAGATGAGAATGGAGGCGTTGCATTCGAACGGTGCCAAGTATGTCCCGCGAGCGT
CATTCGAGAAGGCACTAGCAGCTGGAACGGTTCAGTGGGTAGACTAGATCTTTGGTTCAGACGCCGTATCATTTCCTCATTTCATGCATGTCCACGCCGA
CTTCGCAATTCCAGTACTGTACAGATCCCGATATCTATGATCTAGTAGTTTAACTGTCAGGTACGCATATTGATGGACGACAGTATTCACAGAGTATCCC
GTACGCAGTGGTGGCGATGAGAAACATAGAAGGAAGCTTAATAAAGGAATTGTATTCCCCAATGCAGCATGTAGGGGACCACTCGCGGAGTGTACTTTAA
GTCGAATCAGCGCGAATGTAGGCACGAACCACGACCCCTGGCTAGGCATAACCGACCCGATCAACCACCATCTACTCGCGAGCCGGGGAGTGGGTGATTG
GAAGAGAATTTGAAAGTAGACGGCGATAGTAAATCCCCGGTGAATTTCCAATCGGCGAAATTAGAATTCACGATACAGACGGGTCTTTGTCCTGGCAAAG
GCAGTTCGACGCAAATGGCATCCGGCAGGTGGAGTCCTCAGCCGGTGGCTACATCTGTTCGACGGGAACTTCGAAGAACTTGGCCGTGCGGGCAGAAAAC
TCAATAGGGATGTAGTGGTAGGTGGTCTTGGCTTCCAATCAATTCCAACGACAGGGCGCTCGTTTCCCCTGAACAGCGCGATGGCGAGGTAGATATCTAT
ATCGTTCATGGTGTGGGGGGGGATAGTAGACACATCGCCAAGTAGGCATCGGTCGTGTTCGAGAGTTGAATGTCATAACCCTACACCGATTCCACGTAAT
ATCCAGCACAAGACGCAGCTTTAGGAGATGGTACCAACCCCAATACCAATGTGTTCGCGTACCCAGGTATATTCTGGAGTACTTGAGGTTTTGGGCTCGC
CACGGAAGAAGAAGCGATACGATCGACACGGGACACCTAATGCGTGCAAAGATAAATAAATTTAGGTTGGCTTGTGATCGGACTTGCCTTGTCGACCACC
TTCCTCTAGGCCACCACCTCGCCCCTCCCGTTGTCGCCCCCGCTCGTGATGGCCGCCCTTCCCTATCGTTGTCTTGCCTTTCCCTTATGCTTCCTCATCA
TACTCACCGTCCAGATTGATAATGTGGCTTACGCGGGAGCACTACCACCCGGCGCACCGTGCTCGCCGGCACACGATCACCTCGATCTCATCTCACACAA
ATTTGTCTCGCAGTGCAGCGATCTAACATTTTGCAGAACGTCCAATAACAACACCCTTGGTGATTTCAACGTCACGCTTAGTGGCGGAGAAGGAGGGAAT
GGGACGTGCGTACCCCGCCTATGCCGACGCGACGAGTTTCCCTTCGGATACGACCGTGAGGAGGATATATACGGTGTTGACGTTCAGCCAGATCTGCCGC
CAATGTGCGCCCAAGGCATGTATTGCCCAGACGAAGGCAGCGAGTGCAAATACGTCCTACGTCCAGGACAAAAGTGCCAGATGGGACGAGACGAGCAGTG
TGATCAGCGATATTCAAGTGCATGGCTGTCCGAGCCGAATGATACAGTGAACAGTACAATCGACATGAGCGCTCGCGCCGTAGACGGAGGGGCTGTGGGA
AGCTCTGGCTCTGGCTTTGGGACGGAGAAGGTTTTCCAGATCCCTTCCAAGTTACACGCAAACGAACTGGGAGCCGATGGATTGAAAAATGAAACGGGAG
GAGAAAGCCAGACGGTCAGGGTCCTTTGCTTGCTGCAAACTTGCACGTGAGTATCCCTTTTCTCCTATCCCTCCTGTCGAGTCTCGCATCTCCTCCCTCT
GAACCCACCGATTTCATGGTTTAGCGTTGCAGAAATCGGGGATGGTGAACCATGCATATCTGAGAACACAACATACGCGTCGTACGACGCACAGGGTGTG
CTCGTGGAGTATAACATCTATCTCGATAACTGTCTCTCCGAGGGTGGGCTATTCTGTGGTTTGGAGAGTAAGCGGTGTGAGCGTAAGAAAGAGCTTGGAT
GGACGTGTACTACTGATGTTGAGTGTGTCTCCGTGAGTCCTTTAGCGCTTCCTTCTCAATCTAGTCGCTTCTCGTTAATACTCGTGGCCTAATGCTAAAA
ATCTATCATTCCAGTTTAACTGCATGCAGGGCATATGCACGCGGTCACCCGAGACGCCGTACGTGGTCGCGCCTTGGCAATACGCGCTCACGATACTTAC
TATTGTCGGAGGTGCGTCGGTTTGATGCTTCTGGTGGTCATCTAATCAACGTGCATTTGACAGCCACGGCATCCACATTCACAATCCTGATGCTCCTGCA
TAAAAGGCATCGCGCACGTCGATATAGGGAGATTGGAGAGTACTACGCCGAGCAGTTGAGGTAAGTTTCATTCCCCGTTAGCTTGTTTCCTCGAGTCGAG
TCGTGTATGGGGCATGGTGCTTGGTGTTATATAAACAAACAAGGGGACGAATGGGTGGATTACATGCTACACCGTGCACCGTGCACACGGGGCCCTGGTA
TGAGTACACACCACGGTCTCTACCGCCATTTGTTTACGCGAACCATAGCTATGATGCATACAACTCCACGACTTGATGGACCGTGTCTTGGGGAACCCTT
GCTGATTGGAATACTTCAACCGCTCTGGTTAATAGGCTCCGCAATGCGATCATTGCATTGCACACCAATGCGGCCGAAGTGCTCGACTACGAGTCCGACC
TACCAATCCTGCATCGATATCAGAAAAATAAGTAGATGAACACACGAACACCCCTCAAACTGAACACGCATACGCATCTAGTGTAAGTTCACGCGGGCGA
GCACTCTGTATATTCATTTGATGCATGTTTTATGTATTAATGACCCAGTGCCTATTGTCCCTGGAGTAGAGTGGAGTGTTGCGACCCCCGAAGACACCCA
CTAACATATGTGTTCATGATATCGTGTATGTATTCGCAAAGTCAACTCATACCCCGTAATTCGGCTCCGCGGGCATGAGCTGTAATGGATCAGAAGTATA
AATGAAAGACCCACGCAGATCGTGACATAGACTCGTCTTAGTAGCCGGGTATTCACTAGCTGCACGATGCGGCAGGCAGGTGTGAGCTAGTTCGAACCAG
AACGTTGAACTTGAAGCCGGATTGCGAAATGTCGATCATCATCGAACGGGGAATGAGACGGCAAGCCAGCCTGGAGTGGGGCACGTTGGATTTGAACCAT
GGGTAACGGGCGAGTGAGCGTTCGACCGCCACGCTGCAGGCCTAGACGTGGGATGTCGGGTCTGTGATCGTGGAGCGGGAGCGGGTTCAGTGAGAGCGAA
TTTGATACAGAGTAATCGGAATCATGAAATTCGAAATAGCACTTTAAACCAGTAGTAGTGACGCAATGGCCGAACAAGGTCTTGGGTTTCCTAGAGTGAC
CTACTGCTGCCGGGCTGCTGCCGCCCCTTGCCGTCCTCAATGCCAACTCGATGCAGTCAATCGTCGTCAAGAATTCTAGCTCGGTCTCAGTAATATTCAG
CTTCCGGCGGAAACAAACGAAAATGGCGGACGCCTATCGTTATGAAATTTACTGCACCAAAGCCAAGTCTCTTTGTGCAGAAACAGATGCTCGGCAGGTG
GAGTACGAGTCAGCATCCAGACTGAATAGGAGCGATCGGCATGGACTTTGAAATCATATGATGGAGTAATGAGCTGGTTGGGGAATACCACCTGCATCTC
AATCGGCCTTTCGCTCAACGTTCTAGTAATCAAGGTCCTGTGCTATTTTAGGCTTGTGTGTCGAGCATTGATCGCCGCCCGCAGAGATTCTGTCCCGCTA
AGACACAATGTTCGGGGAAGCGTAGGTTTATCGTATGTTAGGCGTAAGCATTGTGAAAGTAAGCTAAATACCTTAACATTACCATTATGTAAAGTATCAA
TCAAAGTATGCTATTATTTGCTTTGATACCTTTGTCTATAGTATTATTGACTTATCATAAAGGTATGAAACATAAGCGGCAAGATACCTTAACAAGATAA
CTTATTAATAATTTCAATTCAGGTATTATTCGGGTATCAAACCCCATTTCAGGTAAAATACTTTAGGGCATAGTATCTAGCCCCTGTTTTCAGATTTTTG
TTCCATGTTATAGGCGCATCCAAGGAGCCCCTTAGGGGCTACTAGGGGCGCATCCATGTGCGCTCCCGGCTATGGGCTCGGGCTGCGTATACATGTGGCC
ACGCGGACTTCTCGGATTACAGACTAAGTACATGTTCGAGCACACTGTAGTTACTATGACCGGACTCATTGCTGTTTCATGAACGCTTGGACGCTGCGTG
TTCCCCAGTATATATTCCTGTACTGTACATTGTAAGGGTTGTACCCTTTCGTTCCGTGCAGTCCGGCTTCCCCTATCCCCTATCAACCCCTCTCCGACTC
TTCGGACGCACTCTCACATGACTCGGACATCACGAACCCGTACCGGACACACGTGATAACAGATCAGACAGCTCGGATCAATGTTTCGTATCTCTTTTGT
TTTCAGACTCTAATACTTGGACTATACTAGCACCATTATTTGTTCCTGGTGCCTTTTCGTTTCGGACCTTTCTGATATTTTCTTAGCTACAAAAACTGTC
TATACTAGTAGTTAGAAGAATCAGACTTGTTTCCCCCCCACATCGAGCCAGAACTTAAGTCGTCCGAAGCCTTCTCCTCATCCGCTGTCAGAGTCTGCTG
TTGTCCGAGTCCGAGTCCGATCCGAAGCTACTTTCTCCTGCTGTCCTTATCATTCTCCTGCCGTCCTCATTGTACTATCCGAAGCCGAGTTGTTTGTTCC
GCGTCCGAGCGCGTCCGAAGCCATCTGAAGCTGTCTGAAGCATCCAAAGTTTCTCAGTCATTCGTTTTCACTCTCGGACTCATCATTTATCACACTTAGT
TCACTCGGGTGTTGCACGGACTTGTCCTGCCGGAGGCGGACCCTCGCATTTTATTTGACTACACTACTAGTCTACGTGTATATTCACTACTACAACATAC
AGTTACCTTAGTTCGAATATTAGTTCTTTCTGCACTCGCATTCCTCGCCTCTCTACTGAGGCTCCCCCGTTGCATCCCTTCGCCTCCGCCTGTACCCTTG
GTACCCGTGTAGGACTCCTCCTGGAAATACAGGGCACGCAAGAGTGTGGGAGGCGCAGCCAGTAGCTGAAGCCAAGCTCGTACGTCCTCACTCCCCTCGT
TTCCCCTCCGCGCACCTACGTGGAACCGCGCACATGCAGGTCCGCGTATCCTGAGCCCCCTGCAAGTGTGGCTCTTAACATTCCAGTAGCAGGGTTCCAT
ATCCTATGGCAATGTACTAACAAGGTACAGAACTTGACGGTCACCACCATACTTTCACAATACATCCCAGTTACCTTTGGCTAAGGTACTGAACTCGAGG
GCTGGTTAGGCGCGCACGAATCACACTGAAGTCCATACACGGAGTTGACGCCGAGGCTGTAGGTTGGAGGTGGAAGTACCCGTAGGTTGGAGGTTCACAT
GCACAGAGGTCGTGGGTTCACAGGTCCGTAGGTTTGGATGTTGACAGGTGCTGTAGTAGTGAATGTACAGTGACTCAAAAAACCCTTTCTATGTACACGT
AGACTAGTGGTATAGTCAAATGAAAATGCGAGGGTCCGCCTCCGGCAGGACAAGTCCGTACGACACCCGAGTGAACTGTGTGTGAGAACAATGAGTCCGA
GACTGGAAATGAATGAGTAAGAAGACTTCAAATGCTTCAGATGCTTCGGATGGCTTCGGACGCCCTTGGACGGAAAACAAACAACTCGGCTTCGGATAGT
ACGACAAGGATGGCAGGAGAATGGTAAGGACGGCAGGAGAAACTGGCCTCGGATCGGACTCGGACTCGGACAACGGTGAACTCTGACAACGGATGAGGAA
AGCTCTCAGACGACTTAGATTCTGACTCAATGTGGGGGGGAAACAAGCTTGATTCTTCTAACTATGAGTACAGTAGGTTTTTGTAGCTAAGAAAATATCA
GAAAGGTCTGAAACGAAAAGGCACCAGGAACGAATAATGGGTCTAGTATAATCAAGTATTAGAGTCCAAGAACAAAAGAGACACAAAACATTGATCCAAA
ATGTCTGTTCCGTTATCACGTGTGTCCGGTACGGGTTTGTGATGTCCGAGTCATATGCGAGCGCGCCTGAAGAGTTGGAGAGGGGTCGATAGGGGATAGG
GGAAGTCGGACTGCACAGAACAAAAGGGTTCAACCCTTACATCCCCTGGGGACTTTATGTGTTGACCCTCCGGGGCAACATACACGGCGAGCAAGAATTG
CGAAGTGGGCAGGCGGGTGGGTGAACAAAAGTGTGGCGTGGGACCAAAGGAAGTGCGGTCACATGACGGATTGTTGATATTCCAACGAAGTCCAACATTC
GCTCTTGCTCTTCTCCCTCCATCACACCCAGCACTACCGTCAATGCAAATCATGGAGCAACACGTGCCATCCCACACCCTGGAGCAACTCCAGACCCTGA
AGAAGCAGGAAGCAGGAAGCCGTGTATGAGGAGGAGGCCAGCTACTTCGTAGGCATGGGCACGGCCTTCCCGGAGCTTGATGACGAACATCGGATCAATG
TTGAGATTGCCGTTGCCGACATGGAGCGCCAGCAGGTAAGTCTCAATGCGGGCGACGACCAGAGACAGGGTGCTGACTGCGTGCAGGAGTGGTTGATGGG
CGCAGAAGATGTCCTCGTGGTGTGGAAATTGGAGAACACAGTTGAAGACAACGTGAAGGAGCAGATGGCCCGCGCCACCACACAGTTACTGGACGCGCAG
TCCTGAGTTGCGGAGTGGCAGGCCGAGGATGAGAGACGGGCCCAGGAAGCGCAGGAGGCCACGGATGCGGAGTTGAGGAGAGCACAAGAGGTGCGTGATG
CACGACAAAGGGATGCGCTCACCGCTGAGGAGCGTCGTTGGGCCGTGCAGAAGCCAAAGATTGTGGCTGGGTCGGGAACTGTCGGATCTGGGAGCATCCA
CAATGAACACCCTGCAACAGAGAAGCCTACAGACATCATTGAGATCCCGTTGGACGCTGAGGACGACAGCACCCCGGTCCCTCGTACAAGAAGACGAGCC
AGCGCTGTAAGGGCAACCTCAAGATGGCCGACAGCGCAGGCCTAGCAGAGGGAGAATCCAAAGAAAACAGGATGGGGATTCTCCATGCTAGGAAGCGAAG
TATATACTGTAGTAGCGTGGGAGGAATGAAGGGTAACTGTACAGTACACCAGCCACAGGTACGAACAAATATCACAAGGTACGAGGGGGCATGTGATAAT
GAAGTGGAAGGGGAATGTACAGGAGTTGTGCCAGCGACCTGGGGAAGTGGGGACAAGGAGTAATGAAGTGGGAAAGGAGGATAGAGGTAGCCCGGACGAG
CCCTGAAGTGTGTCTACAAGTCCGAGCGAGTCCGAGGCGAGTCCGAAGTGCGGGAAGACTTCGGAGCCACCAGACGGGGCTCGGATGCGAAGGGAGTGAA
CGGAAGGGAAGTGGAAAGGTAAGGGGACAAAAGGAAAGGAAAGGGGATGAAGGAAAGGGGAAAGGAACGAGGAGGAAGGGGGCGGGACAGGGGGAATAGG
AGAAAATAGGAGTGTCCCCTTACATCACCCCCCCTTCAAGGTTGCGGCGACCCGACGCGAAGATTCCTGCCTGCCGCGCCATGAATTCACCAACCCCAAA
ACTCCGGATTGCTGCGAGAAGATGTCGAAGTACAACTGCGCGGAGCCCGGAGCCTTCCGACTGCGCCAACGCTCCCAGGACTGGTCCAGTGCTGCAGGAG
TCATCCGGAGAGGTAGAGCAGTCATCGGATTCATCGGACTCGTCCGGAGTACGCGTACTGCGTCCGGGTGACGATCATGGAAGTCCTTGACCTTCCGGGC
GGCATGCTGGAGGTTGCTCGCGGGCTCCCAGGAGTCGTGCTCGATACCATAGCCTTGCCAGCGCACCAGATACTTCAGGACCCGGCCGAACCGTCTGCTA
TTCCGGACCTCTTCTACCTCATGCTCCTCTTCTCCGTCAACAAGCTGCGGAGGTGGCGGAGCGACAGGGCGTCTACCCGGGATGGGGTCTGGAACGAAGG
GAGAGAGTTTGACCACGGGGAAGACAGGATGGAGACGGGATAAGCCCGGAGGGAGCTGGAGCCGGTACGCTGCCTTGCCAACCTTCCGGACAACCTTGTA
AGGACCAAGTCGTGCGTGTCCGAGTTTCCGGGAGGGTCGGGCAAGGTTGATGTCCGACGAGTCCAGCCAAACCTTGTCACCCGGTTGGTACTCCGGAGCG
GGAGTCCGACGCTGATTGTAGTAGCGCTTCATGTCATCCTGAGCCTTGACCAATGCGGACTGAGCCTCGTCGACTGCGGATTTCATCCGGTCTACGAACT
CGTTTGCGGACTCCATCCGAGACGGTGGCTGATGAGGTTCGAACCTGAGACGAGGATGACGGCCGGTATCCAGGAGGAAGGGTGACTGCTGAGTGGACGC
ATGGACCCGGTTGTTGTACGCAAACTCCGCCATAGGTAGGAGGTGAGCCCAGTCGTCCTGGCGCTCTCCGACGAAGATCCGGAGATAGGACTCGAGTTCC
TGGTTGGTCCGTTCCGTCTGTCCGTCGGACTAAGGGTGGTACGCAGTGGAGGCAGCCAGCTTGATTCCGAGCATCCGGTAGACTTCTCGGGTGAACTCTG
CGACGAATTGCGGACCCCGGTCGGACACAACGGACCGAGGGAGTCCGTGCAGCTTCCAGACGTTCTGCAGGTACAAGTTCGCGGATCTGAGGGCGGACAC
TGTGGTGTGAGTCGGAATGAAGTGGGCGCGTTTGCTTACGGAGTCGACCACGTTCATGACAGCATCAAATCCATCGGACTCTGGAAGCTCGACGATGAAG
TCGACACTCAGACGATCCCAGCGTTCATCCGGAATGGGAAGCGGATGGAGTTCACCCATGGGCGGATGCCTTTGGGCCTTCGTCCGGAGACAAAGGTCGC
AATGGCGGGTGTAGGATCCGATGTACCGGGACATGTTGGGCCACCAGTAGCTGCGCGAAACGAGCTCGAGGGTCTTCCACCTGCCGGCGTGTCCTGCGAC
CTTGGTGTCGTGGTGCTGAGCTACAATGGTCCGACGCAAGTCCGGTGAGTCCGGAACATAGATCTTACCCCGGAACATGAGGAGTCCGTCCGATTGAGAC
CATTCCGCGCTCCGGACTGTCTTGCGACTGCCCTGGGCCTTCTTCAACTCCTCTGCCGCCTTTGCCACTGCATCTTCAAACTTCGCATTCCGCACTCCAG
TCCGGATAGCCGTGAGGATATCCTTCTCCTCCCCTTCAAGAGTGACACCCGTGGCACGGACGGCAAAGTAAGACGGCTTAAGTAAAACCACGTCCTTGTT
GTCATCCTTACCATCCGAGTGATCCGAGCGGCGCGAGAGAGCATCCGGCTTACCCATTGTCCGACCCGGACGATGCTGGAGAGTGAAGTCGAAGCGGGAG
AGATATAGCGACCAGCGGGCCTGACGACGATTGAGTTTCTGGGCCTTGATGAAGTACTCCAGGTTCTTGTGGTCTGTCCAGATCTCGAACGGAGTCTCCG
CGCCTTCAAGGTAGTGCCGCCATTCTTCGAGTGCCCGGATGATCGAAAGCATCTCCTTGTCGTGTATTTCGTAGTTCCGCTCCGCAGCCTGTAGACTTTT
AGAGTAGAATGCAACAGGATGCCATTTACCATCATCCGGATCTAGCTGCGACAAGACCGCACCCGTAGCGTAATCCGACGAGTCCGCTTCCACCCGGTAT
GGCCGATCCTCCTTCGGAAAGACCAGAACGGGCTCCGAAGTGATCAGCTCCTTGATCCGAAGAAACGCGGATTGAGCGGAGTCGTTCCACTGCCATTCCT
TTGCGCAAGTGAGGTCGAAGAGAGGCCGAGCGATATGCGAGTAGTCCTTGATGAAGCGATGGTAGAAATTGACGAACCCGAGGAAGGATTGGAGTTCAGT
CCGAGTCCGAGGGGTCGGCCAGTCCGCGACTCCGGAAACCTTCACGGGGTCCATCTCGATCTTACCCTCAGAGATGACGACACCGAGATACTCCACCTTG
GTCTGCTCGAATTCGCACTTGTCTGCTCGGAGGAAGAGCTTGTTCCGCTGGAGGATCTCCAGGACACACCTGAGGACCCGGCGATGCTCTTCGCGCGTCT
TGGTGTAGATCAGAATGTCATCCAGATAGATAATGACCACACCTTCCGTAATGAGCTCCCGGAAGAGGTCGTTCATCATGGTCTGGAAGGTGGATGGGCT
ATTCGTCAGTCCGAAGAACATTACCAACGGTTCGAAGAGTCCGCGCGTAGTCCGGAACGCGGCCTTCCACTTGTCGCCCTCCTTGATCCGGATGTTGTTG
AAGCCCCACCGGACGTTGAGCTTGGAGAAGTAGCGAGTGTTCCGGAGTTTATCCACCAAGTCCGAGATGAGCGGAAGTGGGTACCGATTCTTGAACGTCA
TGGTGTTGAGCTTCCGGTAGTCCTGGACCAAGCGGAGCGATCCGTCCTTCTTCTTAACAAAGAACACCGGGGCAGCCATGGGCGACTTGCTGGGGCGGAT
CTGACCAGTCCGGAGATTTTCTTCCAGAAACTCGTCCAGCTGTTTCTGCTCCGCGGGGGACAGCGGGTAGCATTTGGTAGAGGTCGGTTCCGCTCCGTCC
ATTAGCTCAATGGCGTGATCCCACGGACGCGGCATGGGCAGTTCATCAAAGGACTCCTTGGCGAAGACGTCCTCGAATTCTCGGAGGAAGTCCGGGAGTG
CGCTGTTCCGAGGATCATGGGGCTTGTTGCGCTGGAAAGCCAATGCGAGGCGCTGCGAGATCGTCTCCAAAGCTTGGACATGTTCTTCCCGAAGACTCCG
AAGGTACTCCGGAGTTGGAGGAGGAATGGCTGCAAAGATACGGTCACCCTTCTCAAGTCCGGAGTCGTCTGGAGTTGTGCCCTCATTGTCCTCGTCGTCG
TCCTCGCAGTCCTGAAGCTGCGGGAGATCGTCCGAGTGCAGTTCCTCGACCATTGGCATCGGACCTGTACGACACTCCCGGAGTCGTACGGACTCCTTGC
GTCGGGTCAGCTTGTCATGGCGGAACTCCTTCCGACAGGTATCGCATCCGGACGGACAGCGGCTCATGGTCACCTCCTTCGTCTGCCAGTCGATCTCGGG
GTTGTGCTTCCGAAGCCAGGTGTATCCGAGGATGATGTCCTGGCGTCCGATGTTAGTGACTGCGAAAAGCATCCGTTCCGTGTGATCCTTGAACCGGAGT
ACAAGGTCCACGACTTCGGAAATGGATCCGTTTTCGTTTGGTGATCCATCAACATTGAAGACCGGGATTGGAGCGGACAGCCTGCGTCGGGTGAAACCAT
GAGCATCAGCGAAGCGCGGATGCATGAAGACTCCGGTGGCTCCGCAGTCCACCAGGGCCTGCAGGGTGCATCTGTGTTGTGTATCCGTGCTCTGCACTTC
AACAGGTATATCTAGCGAAAGCTTGCCGGGCAGTGCGGAGATCTTATAGCTACTGGGTAGCCGCCGTTCCCACTGCGGGCGAAACCTTCGGAGTGTGCGG
ATTGTGACCGGAGTTGCTTGCTTAACATCGGACAAATCATCGGAGTGATTGGAATCGTCTATTTCGTCTACGCTAAGACAAGCAAATCGGTTATTTACCA
ACGAGGTCGCACTGATCACTCGTTGGTCCGGACAAAATCCGCCGTGTCCGATTCCTCAACCGGGGCCGTTCCCTCATCGTCTATTCCTTCCGAGGTCCCC
GCACTTTCTACAACATCGGCCGCGGTCAGGAGATCTTCGATGGCGGACATCCGCTCCTCGGTGGTCATGAACCGGACGTCGTACCGAAGTGGGCACTCGC
GGGACATGTGGCCGGGCTTGCCGCATCGGTAGCAGAGCTGTGAAGCGGCGAGCCGGGAGCGGGTGTGGTCGACGTCCATGGGGACGCCGGGTGAGAGAGC
CTTCGGAGGAGGCGGAGGTTGGAAGCGGGGTTGCAGAGGCGGGAGCTGAGTCCGAGGTGCGGGGAGTACACCCGCAGGAGTCCGAGCGACTCCGGAGTTG
GCTGCTGGTCGGATGAGGAATCCGGAGTGTCCGGAGTTTCCGGAGTGCACGCCAAAGTGGAAGGACTGGTTGGCAGCACGGTTGTCAGCGACCCGCTGCG
CTGCCTTGTACCATCCCTCGAAGTCATCCTCGTCCGGACAGTCTGCGGACTCGGCAACGCGGCTCTGGATGATGGAGTCCAGTCCGCGGCGGAACTTCAT
CGTGATGTTGGAGCCCTCGGAGTATCCGGACTGGTCTACAAGGTCCCGGAACTCGTCGAGGTACTCCTGGAAAGTCCGACGCCCTTGGTGGTACCGGGTG
GACTCCAGCTTGAGCATGGCGGCTTCGCGTTCCCGATCCGGAAGGAAGCGAGTCCGGAATTCAGTCGCGAAGGCGGCCCAGGATTCGAAGTACGGATCCT
TCGGACTCCGGAGCACCATGTCCGCGTACTCCTTGGCGCGATCCTTCTGGAAGAAGGAGAGACACCAGAGGATTTTGGCCTGCTCAGTCGGGAAGTGGTC
CGGACAGAGCTGGAAGTAGATGGAGCACGCGTTGTAGAATGCGTGACCATCCTTGCGGTTTCCGTCGAAGATCGGGGGAGAGGCGGGCTTCAAACGGGAA
CGCGGGGCAATTTCGGATCGACTCGGGGCGTGCTGGGAGGCTTCGGTGCCCCTCAGCTCGGAGTCCCGGGTCGTTTTCGGAGTGGTCGGACGGGGTGTTA
AGAGGAGTCCTTCAATTCGGGCGAGTGTATCCTGGATGGAACTGATTCGGGTTTGGTGTTCGTACGTCTGAGCCCACAAGGTCTGCAACGTCTCGGAGCC
CGGTCCTGAAGCGGCTGGCTCGGATGGCGGGATCTGGCTGGAGGCGCCTGGCATTTCGGAGTCGTCAAGGGGGCGAGGGATGGAGTTCCTTGGGTCCTCA
GAGGTGGGTGGGAGTAGCAGGAGAGCGTCCGGAATGTCCGCAAAACCGGAGAGACGTCGGGAACGAGTCCGGAGTGGCGCAGGACGTTTTCCGTAGGGCT
CTGGTGCCAGGATTGGGAGATCCTGTTCTGCTGTAAGGGCAACCTCAAGATGGCCGCACAGTGCAAGCCTAGCAGAGGGAGAATCCAAAGAGATGAATAA
GACTAACTACAATACATGAGAGAGCTGCTCACCTAGCAGAGGGAGAATCCAAAGAGAACAGGATGGGGATTCTCCATGCTAGGAAGCGAAGTATATACTG
TAGTAGCGTGGGAGGAATGAAGGGTAACTGTACAGTACACCAGCCACAGGTACGAACAAATATCACAAGGTACGAGGGGGCATGTGATAATGAAGTGGAA
GGGGAATGTACAGGAGCCGTGCCAGCGACCTGGGGGAGTGGGGGCAAGGAATAACGAAGTGGGAAAGGAAGATGGAGGTAGCCCGGACGAGCCCAGAAGT
GTATCTACGAGTCCGAGCGAGTCCGAGGCGTCCGAAGCGCGGGAAGACTTCGGAGTCACCGGACGAGGCTCAGATGCGAAGGGAGTGAACGGAAGGGAAG
CGGAAAGGAAAGGGGACGAAAGGAAAGGAAAGGGAATGAAAGAAAGAGGAAAGGGACGAGGAGGAAGGGGATGGGACAGGGGAAAGGGGGAAAATAGGAG
TGTCCCCTTACAATCACCCCAACCGTGCAGCCTTCAAGCCACCGCTGACGTTTCCTTGTTAGTCCTTCGTTCGCGTTGTCCAAGCCATACGTGGCATCAA
AGTTCCTACCTCCGAGTCCTCGGGCAAAACGGACACTATGTCGCGGCTGCAGCCCCACATGCTGACTGTTCTTTGCGTACATGACAGCTGTGGCTCCTGT
CCCCCAGTCCAGCTGTTTTAGATTCTATGCCTGGCCTTGTTTGTTGGATTGGATAATAGGTTGCTGTCAATCACTGGTTTCACATTTCATTTCTCACATT
TTGTATTGGAAGAGGTGACATCCATTGTAATATTAAGTAATGAATCATGCAAATACCAACGCTACTAACTATGCTATTGGCTTTAAAGAAACTTGAAAAT
TGCGTGTCTCAAGCAATCCATGCAAAAGATTGCTTGTTTGAGTGCGGCCCTGCTCCAGCCGTTTCAAAAAGCTTTGCCATGATGATGGGTGTCGGTTAGC
AAACAAAGTAATTTGGTCATGATAACTGTTCACAATGTCTGACCAACATGGATTTGACAATGTGATTGAACCACACAGAGGTTATAGAGCCCCCATTCCC
CATTCTGTGATAGCAGCCAGTGTCTATGGGCTCAGTCAGTGTGACAGAATATAATATAAATGTTGAACATCACATACTAAGGTAGCGGCACAAGCGGCGC
CAGTCCGTAGCTTCAAATCGTCTCCCAGTAGAGTGTCTTGTGGAAATAATGGGCCAAAGATGAGAGCTGAAGTAACTTGAACAAGAACAGGATCTCCTAA
TACCGAGAAATCCTTTGAATCTTCACTGCCGTACAAGAACGGGGTGGTCCTGCATAATTGTCTGGCCTGAAGCATGGTTGCTTCTGGATTCAGCGAGGCA
AGGCCATAGTGCTGGACCACCTGGCAGTGTGCTACTAGCATAGCATACTTGGAGTTCAGATGGAGCTTGTCAGATAAAGGTTTGTTCTGAAGGAAGGGCA
TCTCAGATGGGTAGTCTGGTTGAATTCCTATCATGGGTGGCTGAAGGTAATAGAATGAGTGCATGGCTTGCATAATCAAAACTTGCTTCCCATGAGTGGT
GTACTGAGTACCGGTGACTTGCTGGAGGCGTTCCACAGCGTAGTGATGAGACCCCGTGGTAGGGGTGTGTTGCGATTGAGCATCCAACACGGATACCTCA
TCAACAGGTTGTAATAGTGATGAAAAATGCCTGCGGACCAAAGCTGAAATCAGGATCCGGCAGGCATTTGCTTCCATCTGTAACCCTTCAGCCTTCAGAA
AACCCTCCACGTTGTTGGGGCTCCATCTCCTTGACTTTGACCTTTGTCCTGGCTTCCAAAATATGTACACTTTGAGCTCCTCATGCAATATGTCAGGATA
TTCCTTGGTGGCCAGGATAATTCCAACCGGTCAAAAAATCCACAAGTACAGCACAAGAAGATGTGTGACTTTGTTTGGCAGAAGCCATAAGGAGTTGTCC
TTATGGGGGATCAAACAAAGCCTGGCTGACTGTGACGTTCTGGGATTAACAAGAACTGCATTTTGATTTCCCGAAACAATGAACCTGAGGTTACATGGTA
AACCACCGTGAGGAGCATACCGCAGATCTGTGATTTGCCAACTTCTTGGTGGAATGGCCACCATCCCGCAGTACAAGCAGAGTAGAAAGATCCGAAGAAA
ATCCTGGCCTCGCTGAAGGACTTCTCTTGGAGTTAGCGATTGAGCTGCAAACTCCATTTGAAATGAGCGATGTAATGCATCTGATAGCGATACCAGGCAA
TTTCCATTAGGCATCTCAAGAGGCAAATTCAATGTTGCCAAATCTTCGAAGTCCTGAAAGAAGTCCAGAGCAAGGGCTTTGGAATGGAGGTCTGATGATG
AGGGGAAAAGATGCTCAAAGGCTTCTTCAAGCTGCAGGATCGTTTTCCAAGGAAGTTGTCAGAGTGCAGAAAGCTCAAATTTGTGCTCGCAGATGAATGT
GTAGGAAAATGATAATGTGTCTCCCTGTTCACTCCATAGAATATGAATCGAATGTGGTTCCTCGCATGCAACCTTCAATGACTCTGTCCATAAAGATATG
ACACATCCAAATGCATATGCTTTATCACTCTTCTTCATGATATGCTGATACTTTTCTAGAGAACTAATAACAGTGCAAGGTTAAGCTTTACAGCGGTGAA
TGGAATAACTGCCGACTGACCTTGCCATGTATTTATAGCAGTGTTCAGCATCGGAAGTATACTTGGACGCAGGCATAGTGGGATTGCCATCATGCGAATG
ACCAAATCCCCAACATGTTGTTGAAGTTGAAGGTCCATGTCATCATCTTCATCTTTGTGGTCGTCCTGGTCTTCGTCGTCGTGGTCGTCGTTGTACTTCA
TGTTTGTCAACAAGGTACTTGGGAGGGGGGTATATTGAGATGGGTCATCCAGAAAGGCCAGCTGGACCAATACTGAACGTGCCATCCTTATGACTTGCAA
GCATGTTGACATAGCGCACTTCGCCGACTTCCATTTCTTTTCTGGTGTTAGACATGCGAGAAGGATAGACTGTTCCATCACGTTGGCCAGCTTTCCTGCA
GGCTGCTCACAGGTGAACAGATCAACGAGGAACTGATATATGAAAACCAGTATAGTTGTAGGGTCAATGCATTCAGAGCTGGAATGAATTTTCTTGATTA
GTGCTTGGACCAAAAGCTTTTGCCTGGAAGACCAGCAAGGTTGAAATTTTCCCAATTCGCTCAGCCATGGTTTATCATGGCTGATTTGGAGCGCACAGAA
ACACAGTAGTATTGCGAACATTCTTGTGAAAATAGAACAATATGTCTGGAGGGTTTCAGGATGAAGATCTCAAAAGTACCCATGGTCACTAGAAGGTAAC
GGTGGGTTGGCCTGCAAGAACAGTCAAAACTGGGCAAACGTACTCAGGATTTGTGATACAGGCTATTGTCGATCACAGATACACATGGGCATGAGACACC
CTCGTTTCAGTGTCTTGCAAGTAAAGGAATAATGCTTTGTGGATCAGCATAAGAATGACTTCAAGTCGCCCTGACAAATCGGTGCGGGGCGGCCAAGTTT
TCATTTTCATTTTCTGCGATGGCAAATGCAACAAGCAGAAAATAGGATTGAGGTTGGTGATCATCCATGAACTGATATGAGCCTCAAAGCCAAGTGCCGT
CAGGTGGGGTGCATTGGAATAAACCAGAGTGGCAGAATGTAGCGGCGTTGGGTGATTGGCTTGGGCCCAGTTGGGGTCCATGATGATTTTCAAACCAGCA
AAATGATTGTTTGTTCACAGCCGTATAGTGTAACACCTCGGCAGTGATGTGGGCAGTTCAATATCAGGGTGATCCTGCGCCACATGAGCCTTCATTCCAC
TGTAAGAAAGTGTGATATCACAGGTTGCGACCGGGCATTGAACCTGTTCAAGAGGATCGGCCAGGCCCTGAATTCCAATCATCAGGCGAAGGTCTCTGTG
GACCCTATGATGTACTTCTTCAGGTGATTGGTGTACGTCGAGGCCAGGGAGGGTGGCGAGGTGGTGAAGTAGGGAGTCTATGGGATGGAACATTTGTCGC
GAGAGTAATGCAGCCCTCAAAGACTTCCCATGCAGAAGCGTACTGGTCCTTGGAGATACTATGGCCTGTAAAAGAGGGGAAAAGTAAAGCTGATAAAAGG
ATAACAAGGCACAGCCTGTATACGAGATACTTTCAGGATCCACTGCTTCATGTTGACATTTTAAATCTATGCCATGGCTAGAAAACTGGAAACAATCCTG
GTCCTCAAGCTTCAATAGTTGTATAGCCAACTTCCCAGGATCGTTGCAGTAATCTGGTGTAGTCCAGCTGGAGATGATTTCGGCGGAGGTCACAGATGGC
AGCAGCAGCGGCAACGGGGGAGCAGTTCTTGTTCTCAACTTTTGGGATTGAACATTGGGAACAACCAGCTTGAGCCTGTATGCTGATCATTCCGCCATGG
AATACAAAAGAATATTGAACTGCCTGCCAGTTCCCCGGTCAACCACCTTAGGCAGCACAATTAGGGTCTACAATACCATTTATTTACTGACTGCTAATAC
ATCTTGGAGACCCCTGCAGGATCTAGAGAACTGAGCGAGGCTTGAGTTTGTTAAGAGACCGTGTCAAGGGGCCTCCTGGCTTGTCTGTACGTGGGCGCAG
GAGCGTGGATGCGCGGACGAGCGGAGCACATGGGACTTGGCTTCAGCTTTGATGCTGCACCCTCCTAGCCCTGCGGTGTCCCGATTTTGGAGAGAGCAAG
GTGAGAGGCGGGCTCCGCGGAGGAGCCCGCAGCAAAGACTTAGAAGAGACAAGTGACGGAAAAGGAACTAAGATTCAGAGTAGAGAATACATGTGTACTA
GCACAAAAAGGACGGAGTCCGAGGGGTGCGCGGAACCTAACAAGGAGTCCAAACAAAGGTGCAGCACTGACAAGTGCAAGGTATGTACAACCGCCCAAAC
CCCAAGGAGCAGACGCTCAACGCGTCTGACCCCACCGCAAGACGCACAAACATCACAACTCAACAACTCCTGAAGGCCCTCGAAAGGAAATATACGAAGG
ATCAGACGAGACAAACGGATATCGAAGAGGTATGCACTAATGGCTTTATGTACTAGGTATAGTTCGCTGGCTATCATTGCGGTAAGTCGACTTCCTTGTC
CTTGTATTCTTCGACTCACGAGTGTTTACAGACGTCGGATCCGCAGCACTCTCTAATCCCTTTGCGCTGGATGATTCACGAGTGCTTCGATATCCACACA
GGGATCATGTTCGACCGCGAGGGCATGCCCTCCGTCTTGACCCTGATACGTTGCATCCAGAAATCCTTATGCGTCCGCCGATGTCGCCCATTACCGGTAC
TTTGCGCATCCAGGACATCCCTAAACCGATCTATGGGCCACCCGATGAAACTCATCTCCCCAATTTCACTGACGTTGACTATGCCGCTCTCTATAAATCT
GAGGAAGGCCACGCCACGCTCCATTTACTGTCCATTTACGATCAACTTTCTCTTGCCCCATTATGGTGGATGCTTGAGGTTTGGCCCATGAAGCAGCATA
CCAAAAATCTGATAACTCGTGGGTCTCGTTTCTGGGCTTCAGCTTGGGCGGCGGGAGGTTCATTCCGAAGCAAAAGAGGGATGGTGTCAAGATTCATCGG
AGCGATCAAGATGAAGATGGAAGCATTGCACTCAAACGGTACCAAATTTGAGAAGGTCACTTGCAGCCGGAAAGGTTCAATGGGTAGATTGATTCTTTCG
TTATCCCCCTCGTAATGATTTCCATCTATTACTCTCATATAGGTGTAATCTGTAACGACTCGTCCCTTAGCCCGTATTTCCTCAAGCCTTGAGATCTTGA
AAAGTTGAAGCCGCCGACGCCGCCGATTATTTAACTCAATCCCAGCGTACCCATACCTCTAAGGCGTTATTGTACGACGTGGACATACTATAGAAGGTAT
GGTCTTGCTCAGGGCGTGTAAAAGGGACTGGATATGATATTTGAATGCCATTGACTCGTAGGTGTCGATAGACGGTGCCGATGATGGCGAGCAATTGCCG
GGTTAGACGAAGTTTTGCATATTCCTACCCGTTATGTGTAACCATGCACTTCTGGAGAGAAAGGGCCAACGAATTGTCTGAGCTCTGCAACAGAGGCGTC
GGTATCAGGTATCAAGTACCCATGCATATTACATATTGACTGTATAGAATTACATGGCTCTGGAAGACCGTACCAGCATAAATGACAACGGTTCAATGAT
TTACAGCAACGAAAATCAATGAGAGAGTGGCAGTAAGTGGCAACGAGGGGTCGAGATCGAGAGAATCAAATATCCGTCTATGCACCAAGTATACGATGAA
GAAGCCGGAGCATAATAAGTTATTGAGTAGTTGGGGAATGAGTAATGAAGATAATAAAAGGGCGATAGTGATGAGGGTACCGACGGGGCGAGTGATGGGA
GAAATGGTGAGTCAAACGAGTGCATAGTGTAGAAGGAGCGGCGAGAGTGGAGGGGGTTGAAGCATATACAGAGCATAAGGGTGAAAAGGGCTATAAACAT
AAGAAAGTCATTCGTTAATCATGAGCAAGTCGTTAGGTCTGGAGCAGAAGGACGACGAATGGTGCTATGTCGGCCATCCCCTTGCAATTCGGGCAGCACC
TCCTCCAACACGGCCCAGGATACTCCACACAGCGGAAGTCCCATCAGCTGGCAGTGCAAACCCTTCTCCAGCAGGTGACATCGAGTTGAACGTCTTCCAC
AACGCGCGGTCATAAGCACCAAACTGACCGGGTGTCGTGTATTGGGGCGGCGAGTTGATGTATATACCAGCGAGGAACGCTATGGCAGACACGCCGAACA
TCGTGAAGAAAGTGTTCAGGGACGACGACTGACCATACACATACGTGTTGTATATGTTGTAGAATTTTCCTCGTCGTATTGGTTTGCCATCTGGCGGGGT
CTGCGAAGGTCGGGGAGAAGCACGCTCAGCGGACGCCAGCAATTTATCAATGACAAGGCAGTCGATACCCAGCTCCTCTTTGAGGGCTTTCCATTCCTCG
ATGGCTTCTAGAGAGACACGTCCGGGAAGCGCGATATTCTCCGAGCTCGACAGTCCAGGATGCCACTTCCTGAGAGCATCACCGACATGCCATTCCTGCT
CTTGCCCAGGAACTTGTGTATATGCAGGTGGTTCGTCAATCATCCCGTCCAGTCCCAGCATATTGGCCTTAGGCGTCGAAGGCGTGGCGGTGGAATTCGA
TGAAGATGACGAGGACGATGTAGAAGCGACAGGTTCTTCTACCTCAAGAGCAGAAGGCGTCAATACTTCTTCAAGATAATCCGTCTGGATGTCGATGTCG
AAGGTGACTTTGGGGGGCTCGGGCATGGGTTCTGGCTGTGGCTCTGTTTGGATAGCGAAAGCGCGACTGGGAGCCTCTTCGGTCTGTATGCTGAATGATG
TCCTACGTATAACAGGTTCGGGGTCGGTCTGAGTCGTACAGGAGGAAGCGAATTCGGAGGATTCGTATTGTGTGAAGGCATCAGAATATTCCTTGACCTC
CTCAAATGTATGCGAATCAAGCTTGTTAGCTCGGCTCGCCACTTTCTGTTAAGAGTGTAAATAGATCGAAGTCAATAACGTCGAGAGTGCGCACCCTTCT
TCTCGTCACAATTGTCTCAATGAAACCCTCTTCGTCGGTGCTATCACTATCGAGGTCAAAGCTAACGTCGCCGCTGCTTTCACCGTGGTTGACATGTACT
TCCTCCTCCTCATCATCACCCCATCCGTTCTTCGCCAACTCCGCACCCAAACTCTTACTCAAAGTTCCAGGCGCGCTGTTGCTAGCTCCAATGGTCGCAC
CCTGAATGGTAACATTCCGTTGCTCGTCCAACTCAAAGTGAAGCCGATCAATAGTCTCCTTCAGCGTCATGTTCTCCTGCTTCTGGGCGTCGAGTTCGGC
TTGCAACTGATTGGCGATGGTGAGCTCGGCGTCTAGCTGAGATATCCGTTCCTCGTAGTGCTGTTGCTCCCGCGCCCATTTAGAGGTATCGTGCTCATGT
AGGCCGACAGCATCTTTCAAGTTACGTATAGTCTCTTCACGTTTGCGGAGGTCATCTCTGTACCGCTCGGACGCCGAGCATTGCTCTTGATATTGCCGCT
GGAGGGAAGAGTACGTGTCCTTAGCATTCCTGAGTTGATCACTGACTTTGGAGATTTCGGATTCAAGCATCGCAATTTGCGTAGAGTTTTGCCGCTAAAG
CGTCGTGATTAGCGCGCTGAATTGAACGACGGATATAGAGCTCACCTCTTTGGAACGTAGTTCCTTCTCCTCACGTTTAGCCGCATTTAGTTCACTTCTC
ATCTCGTCCAACTTAGCCTGAAGCTCCTCTAATTCCATGTCATGTTCGACCAAGCGGTTCTGTAAGGTTGACTCTGCTTCCAACAGCTTCTTCTTCAGCT
CGTTGTTTTCGCGCTGGAGCGTATCGTGATCGGCTTGCTCTAGCAATGACAATGTAGACGCCGAGGCCCCGCGGTCGTGAATCAGACCTAAATGTACTTC
TTCCTCGTCGCTATCAAGATCCACCTCCGACCCAAAGAGCCCCAATGATTGCATATGTGACTCTTGTATAAGCTCGGGAGATCCAATCATAGAGTGGGAC
TGCCGCGAATGGGGCCGAGATGGTGTTTGCGAGAACGTCGGTGAACCGAGAGACGTGAACATTGTTGACGGGGAAACGGGATTCGAAGGTGCTCGTGAGC
GTCCGTAGGCATTGGGTGGCGACGTGTATGATTCGGAGTCACTGCGACTCCCGGCATCGCTCTTCCGTCGCGACGGCGGAGGTCGTTTAGCCCAGCTTGA
AGGGGGTCCTTGTGAGTCAAGGGGAGTCGAACGCTGCCGACGAGAGGTTTCAAAAACAGAAGGCCCCTTGCCTGACAGTGGCGTTTGTGGTGGTCCTCGA
GAGGGTGGTCTGCTTCCCGGCCGTTCCGGTGATTCTGACACTTGAGGTGCACGTTCCGCTACGAAATGGGCAAGAATCTCAGGCGATACGGCGAGATTGG
GATTGTTGGTGAGTAGCGTCGACAAGGCCTGGTATTCATTGTCTGACATGAGCTTCACGCCATAAGTTTCGGAATATGCTGCAATGATGTTGAGGAGCTG
GTCTGCTGGTACGCGTGGGATGCCGGAGTCATCGTCGTAGTACACTTGCGCGTTTTGGAGGAATATTGAGGTGAGCTGATCGTCGATGTCGCCGATTATT
TCGCTGTTGCGGTCGTGGATGGTGGTGGACATTGTGTTACATGGGATGAGCCTTCGCAAAGGCCACAATCGCAGGTGGAAACAATGTCACTTTGTACATG
TTTGCACGCCATTTTCTCAACATATCACATGAGCGCCATGCCCCTAGTCCCCTAGAGACACCAGAAAACCGGTCAAAGCGTTCAAAGCGTTTAAAGGCCT
ATAGCAGCTTATGGCTCACAGTTCGGAACGGTAAGTAGAACGGGGACGAGGGGCGTAGGGTGTAAATGGTGGTTTGAGCCGAGCTGTATCTAATTGCAGG
TAAGTAAAAGTACACGACCCAGTCATCTGGCATCTAATTCTAATGGAGGGGGGGATGGTCCGATATCTGATACATACTGATGACCTACATTGAGCGAGTG
CATCATAGTGGGCAGGTGGAAAAGGTTGAAGAATCCTGAGTCTGGAATTGAGGAGTGGTATCATGAGTAAAATGGGAATAAATGATCTGTCGATTGTCCA
CGAGCGTGTGAGTCAAAGGAATGCAACTGTGCGGTCATATATAAGGAAAGGTGAATCCAATGCAGAGGATTGAAGTGAATGGAGCCGAAGGACTGGAAAA
TGCTTGACAAAAAGAGACTGTTGCTACTCCCTTAGGAAGTCCCTGGGGGGTCGGGCGTGAGTGCGCGCCGCCGTGTGTCGAACGAAAGATGGCCCTCGTG
GTCTTCCGAAGTCGTTGCATCATCGTCGTCAAAGTCGTCGTACTGGGACCCGAGATTCGCATGGATGGCGGCGATACCACGGCTACGAACAGGCTCATCT
ATACTGCGCGCACTCGCAAAAGTGGACGAATCGTCGATGAGATCGTCTTCATAGTCGGGGTAAACGTAGCCCTCGTGGCTGATGTTGTACGCAATTTGAG
CGAGGGGGCTGGAACCAAGCTGTAGACCAACGGAAGCAGTACGACGGAACGGTGACTCGTTTGACACGCCCCCAGCGCCGACGAGGATGCAGGATTCGTC
CAGGTCGTGATCTTCAGAATTCAAGCTGGTCACTTCGTTGAATTCGGTAGGGTTATCTCCCCATGACGATGCACGTCGGGCTGCAGTTAGAGGACCACTA
CTACTGATATCCTCAAATTGCATACCACGGAGAGCTTCTTCACTACGCCGAATCCCTCGGCCGAGAAGCTCTGAGCTTATAGTTAGGTCAGGAGAAACCG
GCGAAACTGGGGAGTGAGAGCTAGGACTGCAAGTGTCGGGTGAATGCATGGATGAAGGCTGAGGTGTGCTATGAGGGGAAAGTTGCCTGCGGCTAGGCGT
ACTGCCGCCGGGCGATGTCGACTGCGACTGGGTCGTCAGGTTTTTTGTAGACCGCCAATGCCAGGTAGAAGGTGAATATATGCTGAACCGTGACTTCGGC
CGGCCTTCGGTGGGGCTCGTCTGCGCAGACGAACCCACAGACGAACCCACTTGAGGCACGAGGTTCGCGTCTGAAGACCCGTCTTTCGACGCCGTTGAGG
TGCTTAAGAGGCTGGGCTTTGGTGCGGTTTTCCGGCTCGAGGAACGTTCGACAGATTTAGAGCGCTGGCTTTTGTCACCGTGGCTATCTGCTCGCTTCTT
CCCTTTCTCCCGACCTGTCGGCGCGGTATATTTACTAGGCCCAGGCATGTCACGGGGGGTTCTTTCGCGGGCAACGTCTGTCGTTTTGATACGCATCCGT
GGGGCTGACCTTGTCGCGTTGGGGTTATCTGCTTCTCCCTGGTGCGAGGCGGCAGCATATGGCTTTGCCTCCCGGACCTGACGAAAGAGGGTGGAGATGT
GGCGAGTAAGACTACTGCCCCACTTCCATCTAAAACGAACCCCCGTCATGGCGGTCTCCGTGTCGGCAGAGGTGACCTCGATCTTGTGGGGTGACGTGTC
TCGCAGCCATTTATCCGGTCGCTGTACTTCGCGAAGGAACCAAGGGTGTCGCTGGAGAGATACGTAAGTTTGACACTCTAGTTGGGTAGTTAAAGTGTAC
GGACCTTCACTTCTGCTAAAGTTATGCGAAGGGCCGGATCTTTAGTCAGGAAGTGGTCTAGAAGGTGGATCACCATTCCCCCCTCTGAATCCTCGTCTGT
AGGATGCCGCCCACCCGTTGGGATACGGTCGAAGCCCATCGTCTCCGGCACAGTCCAGTCGTCATTGCAGATAGCGTTGTACATGCTGAATTCGGAATTG
ATGATGGGATCGGGGTGAAAGGGCTTTTCACCAAAGAGAAGGCAATAGAGAGTGGCACCGAGCGCCCATATATCAATAGCCTTGGTGATTTCGGGGCGAG
GGTCGGAAGGTTCATACCCATATGTGTGCTCGTATACGACTTCTGGGGCCAGAAAGGAAGGCGTACCGGCCCGTTTGCTGAGATCAGAGTCCTCGAGGAG
GATGGGATCAGTGGGGTCATCGGCAGTAGCACTGGCACCGGCTGCTGCGAGTCGCTGCGCGTAAGAGAAGTGGGAGACACCGAAATCAGCAATTTTGACA
TGACTACGGTCTGCCGTCCACAGCAAGTTGGCCGGCTTGATGTCACGGTGGATTATTCCTTGGAAATGGACTAGATTCAAATACGTTATAGACGTGCAAT
CAATGATAGTTCTGTGCACCTTACGATATTCTAAACCAAGGATGGCATCACGCATTATGCGATTTGATTGGAGAACGGTGAGGATGGGTTGGCTGTCCGT
GTTCTTCCATTTCACCTCGCCCCCTCCAAGGTACTCCATTACTAGGAACGGAGAAGTAAGTGATTAGGCCGCTTTGACGGCATGAGAAGCGCTGCCAAGG
CACGCCATTTCACGCATGTCATATGGAGAGCACGTACCCATGTATATTTTGTCCCTCAGCCGGTCGTCTATGACTTCTATGAGCCGCACGACATGGGCGT
GGCGGCACTTTTTCATGATAGCTATTTCTCTGCGAATTTTGGCTTCGGTGGTGCTCAATTTGTCGCCTACGGACAAGTGAGGTGACGTTGGCAGGGGCGT
CCTGCGCAACAGTTTCCACTGCTCCTCGCGTGGATTATTGCGCCTAACCGATTTCATGGCCTTCGCCGCCAAAGAGTTATGATGAGCAGAACGAGTTCAC
TGGAAATGGCGACTCACCACTAGCTGCCTCACAACTAGGTCTCCCCCGCCCCTGTTCCTGTCCCCCGACCGCTGCACCACTTCCTCGCATAAATACACTT
TCCCATGTTGCCCCACGCCGATTTTGTTGCGTCGCACGTACTGGTTGAGCATTGGCAATTTATCGTTTGCGTAGCCCACCTGGAGGTGGGGAGTCGTTCG
TACATCGCCTGGCGGGTCGAAGATGGGTTCTGGGGGAGAGTCGGAGGGCACCATAGCAAGGTCTGCACGCGCCGGCATCAAGTTCGAATTGACATATGAG
AATAATATACAATCGACAGGGAGCTCAGTCAAGGTGCATCTCAAGCAGGAGCCTTTTGAAGATGATCGTCTTCTGAAATTGCTTCTACAGGTCCCCCAAC
CACCCTGTCATTTCTCACACATCCAAATAAGGAAATAAATATATTCATTCATTTACAGCGACCCTGCGCGACTGACTCCTTCAACGAGGACAGGTGCATT
TGTCTTCCTCTTTCACATCTTTCATCGCCTACAGCAGATCAAATCAGCCTGCGTGTCAACAAATCATTCAGATACATCATCCCGCGTCGCGATCATTGCT
TCGAGGTCGTGAATGACATAAAGCAGTTACCCAAGCGCCTGTGGCTGCCTTTGATGGGGAAACAACGCCTTGAAACGAGGGTGCAAATATGCGAGTACTT
ACCGACGCGATGTGTTGGCCGCAGCCCTGTATGAACAAGTAGGCAGATCAATAAAAGGGAAAGACGAGGCAAATGTCGATCACTAAGGAAACAGATCTCA
CCGCCCAAGTGGTTTTCCCGCATTGACTACATTGGACAAGGTAGCAGGCGTCCACCGGGATAGCAAGCGAAATAGGAGAAGCAAACACTGAATATAGAGC
TAGATTAGTTCCAGCCAGGCACGGCTCTCAGGACGGTGGAAAGCCTACTCGGAGCGACTTTGAAGTACTAGTGTGTGATTAGAATTCAAGATCGCCCACC
TACGACTTACTTTTATACGACTCCTGCCCAGTCGTACAGATCGGGTTAGAACCTCGGTCACGATGGCTGATTTGGAAGACGTAGCACGTGGAGCCTCATA
TTGTGAGTCAGCCGTACCGTGCAATGCTCTTATCGGAGGAAGTAATGTAGTGATGATCTGGCCATCTCATCAACCGTCAAGTCGGGCATCGGGAGGTAAG
AAGTTTGAAACGTAGAGGGATGATGATGGTCCGCCGCCGACTCACAAATCCGGTACTGCTCTATAGAGCAGGTGTTTTGCAGGTGCCGCAGCTAGATGAT
CGATTTCTATTGATTGTATGGGGTCACAAACGGTGAACCGCTGTGAATTTTACACAGTGGATAGCTTTGCAGCCCGATCCTCGAGAATAACCTCGCGGAG
CCTTCTGATCGCTTCGTTCACTTCCTCTTCACCTGTTAAACTGAAGGCAGCTCTGACGTATGCTGTTTTCCTACCATTCGGCAAGAACGCCGTCCCAGGC
AGAGCTAGAACACCCCGTTCGAGTGCTTTCGTCCGAATTATACTTTCGGAATCTCCAGCTCCATCCTGCTCGTTGAGGAGTAGCTTAAACCTGTTGATCA
AGAAGGCACGGATTAGGCACGTGCGTCCCAAGGAACGGTTGATTGCTGTACCAGAAGAACATCCCAGCTTGCGGTGAGCTCCATTCGGCAAGACCAGAGA
GATGCTTCCGAAGGGCGGTTTCAAAAACGTCTCGCTTGTGCCGATAGAAAGCCGCCACATTCCTCGTATGGGTGATAAAGCCCTCATATCCCCATGATTC
CAGGAGCGTGTGTATTATTACCTGGGTCAGAGTAGAAGTCTGTAAGTTGGATGTCGAGGTCTGAAAAGATAGCAAGCCAGAAGACGGTTGGTTATCGTAT
GGGTTGAGAGGCAGAAACACACACATGTCTATCAATGGCATTAAGGAGGGGAGCGGGACCAGAAGCGAAGCCGATTCGGATGCCAGCAGAAAGGATTTTG
GACAGACTGTCGAAACGTAAGACACGTCCCGCTTCGGGCTCTTCTAACTCCAAAGCGAAGTACGACGGGGGGCGCGGCGCGTCTCCATAATACAAGTAGA
AGTAGGGGTCATCTGGGGGGACAAGTGTTTCACGTCAGGTACTTGTGGAATTGGGGTGTGAATGGGAATGCGAAAGAAGGTCTTACCCTCCAGAATAAGG
AAATTGTGCTCCCTCGACAGGGCCAGGACCTCTTTACGACGCTCAAGTGTAGCTGTCATACCCGTAGGGTTGCACCCATACTGTGTGAAGACATGCGATC
AATCGTGTGGACGCTACTGCGGGCATGAATGAAGAAGCCGGACATACAGGGACGCTGTACAGAACTTTGGGCTTGAGTTTCCCAGATGGCCAGTTCTCCA
GGATCGACCGGAGGGAACTCGCGCAAATTCCGTGTGCATCTGTTTCTACCTCTATAATGAAATAAAAACATATGAGAGCCGATGGCAGTTGATATAATAA
AAAGAACGAACCTATCTGTTCGCAATTCAGACTTTGGAACATGGGTATCACGCCACTAGGTTGACAGGTGATAAACCTGTGAGAAACCAATGTATATGCC
AGATAACTTACGCATAAACGGGTGATTCGACCAGGACAGGATCCCCCGGGTTGACCAAAGCTGCTACCGCCTATCAAATGCAGGAGAGGTTAGACATTTG
GACAAGCCGAATATGGCCGCTTTGGTCTCGACCTTGAATATGAGATCTTGCGATCCGGCGCCAACGCTGACCCTCCATCCCTCGCCTCGCTTTCTACCGT
GCTGCGCCTCTTGGAGCCCATAAATCCATTCAAGCAATCCATGCAGCCCACTGGTGTCGCCATATTGCAACCCTTGAGCGAGAGCGGGTCCATCGATTGT
AAGCGCTGTGTCCCTGTCGGGATTAAGGGGATCCTGAGCGGTAAAGCTGAAGGACGTGAATGGAAAGGTTGTCGCGTTTGGCTTTCCCGCGAGGAACGAT
ATGAGCCCCGGTCGCGATTCCAAAGGAAACAAACTACGAACTATACGGGATATGCAGTCTGCGCACTGCAGCAATGATTGGACTCACTGGGGCTGGGCTT
CCTGTTCTTCGCGATGTCTGATAGAAAGGAGGTGTAGAAAGCATCAGGTAAGTATTTTACGCCATCACTACTCGTGAGAGGCTGAGAGCCGTTTATCTCC
CCCGAATCTGCCTGTTATCAGGTAGGCTGTTAGTATAAATGTTGTTTGTTTGCGGTGATGGAGCTCGGTCAAACCAGTACTTTCCTTAATCATGATTGTC
GAAAGTGCCACCCTTCGGGAAAAAGGTGTTCTGGGGTGGGAGAGAGACTTTCGAAGAGTTTAGATAGTGATCGTGATCAATGAGTCAGACTCAAGTCGAG
TCAGGCAGGCGTCAGCCGAATTACAAATTTCGTCACGTAGCAAATAAATTTCCCTCAGGGATGCTGCACACCGACGCCTAAGTTACTTACTAGATAATTT
TATCCATTCATGTTTGTATCACCTAGTGTAGAATAAGCAGCGCGAAGCGCCGAGGAGAGAGGCACTGCCAGTGTTGGGAACCGTACCTGTGGTCTAGAAT
CAGAACCCTCATTGCGCGCCCAGTCAGTGCTTTCATGACGTCGCTGAGACGGCGCCGGAGGGCGTCGCGCGACGTATGTCCTGGCCAATGGTGGCTAACG
TTCAGACATTTCTAGTCTCCGCTCTCCCTCATTGTTCCCAAGGACCCCGACCCATCAAGATTCAGCAGATACCAGCAAATACCCCGGATTGGGCGTAGCT
GCAAAGACACCGAAAGTACTAGATGTCTTTATCAGAAGGTCGCCGGAGAAACATATGTAGACTAGAAATCAGAAAGGTTTGTGATCCAGAAAGCAAGTGG
AGACTCACGCGCCGAACACGTAAAATTCCAGGGCAGCACCAGCTCGCCAGAGATGGTACTTAGATGGTGACGCGGCTGGGTGCTATTAGCCCGGGCCCCA
GCAGAGAGAAGCAACCAGGAAGAGCTTCATATCATTTCGGGACTTCGACTCCCTTGGTCGCTGTTGGACGGAGCGTTTAGATCAGGATGCTTCGCCTTCT
TCAGGAATATCTTTGGCATCGTATTGAGTGTCAAGGCAATGTTCACGCGACTCGGGAGTCAGGCGAGGACGCGGTCAAGCTGAGCCAAGAGGGGCGGCTT
ACGTAAGAGGCGCGGGAACCCGCCCGCGCGCTCCACTGCCTACCTTCCACAGTACCTTCACCGCCTCATCGACAACCACTTTCACAATGGGTTGGGCACC
CTGGTACACCCAATGTCTCGTATTTCTCTACCTATCCTCCGCGTTCGTCCAGGCAGCGCGCAACACGAGCTCTCTCGACTTCTCATTAGCCCAAGACGCC
TTATTGCCTCCAGGTAACGATTTCCAGACTGCAATTTATCTCAGCTCTAACGAACCTGACAGGGCGCTGTCCTCCATGCTTCAACTGCCTGCTTCCGCGG
TTCACCTGCGGTCAATACGGGAACTGCGACCCATATGATGGGCAATGCAAATGTCCTCCTGGGTGGGGTGGTATAGATTGCTTGGTTCCCCGTGAGTGCA
AGCCTCTTTTCTGCGTGCGCACTAGCTCTAAAGTACCTAAGAATGCGACTCGCTTGCCGATGGCGAGCAGAGACGTCTCCGTGAAGAAGGCAAACCATGT
GACTGCAAGGATGGATGGGGCGGGATCAATTGCAATGGTGAGCAGGCGAGTGCTTATTATTCACGCAGTATCTGACATTACAAGTCTGCGAGGCCGACAC
GGCGTGCAAGAACTTCCCTCTCGCCGGCGGTATCGCTGAATTACTGGGAATAAGCTCCTCGGATAGCGACGACGAGCCAGCGGAGGAAGACAACGGTGGT
ATGGTCTGCTACACAGGAGGCGAGACGGTATTTCAGAACCACCAAATGTGCGATGTAACAAGTGAGTGTCCGTCCTCTGCCGGCGACGCGGGTTGCCTAA
CATCTACCAGACCGCAAGATCCTCGATATGCTGCCTGGGCGCCCGCCCCAGGTTACCTTTTCGTGCACTATGCCCCCCGAAGACTCGCTTGCCGCCGCTA
TGTCCAATGCGCTCGCGTCGCCCTCGAACGGAACATGTGCCTTCCAATTCTGGACTGCGCAGGTCGAGTCGTTCTACTGCGCGCTGGAAGGGTGCGACTC
GGAACGCATCGTGGACTACGATCGCAACACGACCCGCTACGCATGCGAGAAGATCAAATGCAGATGTGTTCCCGGCCGGTTCATATGTGGGGAGGACGGC
AGCGTTGGTGTGTAGTTCCGCACAGCTAGTTGATGCGTCAATGACCCTCGACTGTAGATATCTCTGACTTCTTGACGGAGGAGATCAAAGGGCCCGCGAC
GTTCTCGTGCTTGGCGACGTCGGGTGTCAATGGCACGAGTACGGACTCGACGTCCGACTGCAAGTTCGAGGAGCCGGCGATGAATCAGCTTATCAACGAC
ATCTTTGGTGATGGGTACATATCGCTCAAGTGCCACGGCGGGGAATGCCTGCACTATTCGCTGGTCCCCGGCTTCGTTGTGCGTCCAAACTTCTAGACTG
TTGGCTCTGATTTGTTTGATCCACCTCTCTCCTAGCGACCTCCAAAGCCGGACAACACCCTATGGGTTGCGCTCAGCTCAGCTGGGGCTTGTTTCGTCGT
CATCCTCGCTTCCGGCGTGCTCTGGTACGCAGGCCGACCGAATCCTGGGTCTGACTTTGGGAAGATTCGTCTCCCAGAGAACGAGGCAGCGAAACTGATG
GCGGAACACGTTCCCGCGTCGCTCTACTTCAGCAACATCTCATATTGGCTTCCCTCTCCCACCGGGATGACGACGCCCAGCTCCGCCGATGCCCCCAGAA
TCCTCGACAATATCTCCGGATGCGTGAACCCAGGGCAGGTCATGGCGATAATGGGCGCCTCCGGTGCAGGGAAGTCCACGCTACTCGACATTCTTGCGCG
GAAGTACAAGCTCGGGACGTCGGCTGGGGCCACGCTTGTCAACGGGCGCGTCGTCAAGGACTCGGAATTCCGCTCTGTTGCGGGCTTCGTGGATCAGGAG
GACACACTGATGAGTACGTTGACGGTCTATGAGACCGTTTTGTATAGCGCGCTGTTGCGACTTCCCCGCGAGATGAGCGAGGAGGGGAAGAAATTTAGGG
TGCTGGAGACACTGGGAGAACTCGGTATTCTGGGCATTAAGGACAAGAGGATTGGCGCGTCTGGCAGACGGGGGATTAGCGGCGGAGAGAAGAGGCGTGT
GTCTATCGCGTGTGAGCTTGTGACGAGCCCAAGCATCCTCTTCTTGGATGAACCTACCAGTGGTATGTGTTTTCATTACGTGCATCAATTACACCAACTA
ATTTTGCGCTTACAGGTTTAGACGCCTACAATGCTTACAACGTCGTTGAATCGCTCGTCTCCTTGGCACGCAACTACCAGCGTACTGTGGTCTTCACAAT
CCATCAACCCCGAAGCAATATCGTCGCCCTATTCGATCAACTCCTGCTTCTCGCCCAAGGGAAGATGGTCTACTCCGGCGAGCTTTCCAAGTGTCAGGAA
TATTTTGAAACTGTGGGATGCAAGTGCCCTCCCGGGTTCAACATCGCTGATTATCTCAGTAAGTCACGCGGTTACGATGAGATAGTTATATTGAAATGTC
CGTTGCGTAGTTGATCTGACTATGCACGCTGGTATGGACATCAACGCCAGTCGCGGCATCAGTCCGACCGCGACCTTTATGCCTACCGCCGCCGACGTGG
CCTCCAACATCGCTGACGAAGAGCGCGGTCTCCTGCCTGATTCACCACCCCCACGAGCCTCAGAGGACACCGATCAAACCGAATCCAATAACTCTGGCGA
AGCATCGACTCAAGTTGGCGGCGCGAGCGAGGGGGCCGCGCAGTATATCAAACGCAAGGCCTCGCAGATCTTGACGTCCGCTGCGTCTAGCCTGCGGAGC
GGCCGAGGGGGCGACAGGGGCGAAAGAACTTTGGCGCCGAGATTGCAGGCGCTGGTGGACGCGTACCAGCAGAGCGCGATCGCCGGCGAAATCAAGGCGG
CTGGCGAGGAGCTGCAGCGCAACGCGACTGGTGGTCGTACGCCCGCCCGAGATGGAGAAGGAAATGGTCCGACCGCTGAACTTCCTGATGTCGCGTTGGA
GACGTCTTTGCTCAGGGGGCGCAAGCGCGCCAGTTGGCTCACGCAGTTCAGGATTCTTAGTGGAAGGGCTTTCAAGAACCTGTACAGAGACCCGGCGCTC
CTCACTGCCCACTATTTGAGTTCTATTGCCCTTGCGTGTAAGGATATTGATGTTCTACCTTGCTACTTGATGCTGATCTTTTTCTCAGTGGTATGCGGCC
TATTCTTCCACAATGTGACGTAGGTTCTTTCATTGTTCCCCTCTGCTGTCATTTGCTCACTTTCTACAGAAACGATATCGCCGGGTTCCAGAATCGTCTT
GGTGCGTGGTGTGTTTTTCGATCATACACCTTATTGATCCGTCGAATGCAGGCATCTTTTTCTTTACGTTGTCCCTTTTTGGTTTCTCCTGTCTGTCCAG
CTTGGGCCTATTCGCTAGCGAACGAATCTTATTTATGCGCGAGAGGTATGGAAATCAACTCCGTTGTATCACAGTGTACTAAAGACGTCTCAGAGCCAAC
GGATACTACTCATCTTTCACCTATTTCTCCTCAAAGGTGCGCGTTACAACTAATCAGCAGATGGGCCAATGTCCTGACCTAGCTTTAAGGTCCTCTTCGA
TATTCTCCCTCTCCGAGTAGTCCCCCCGTTGATGTTCGGAGCTATTGTATACGGCCTCGTTGGGCTTGTACCCACCGTAGCCGGATTTTGGAAGTTCATG
CTGACGCTGGTGCTGTTCAATTTGTCGACCGCCAGTGTTGTGCTATGGCTCTCGATTGCCTTCGATAGTATCAGCGTCGCCAGCTTGGTCGGGACTTTAG
TCATGCTTTTCAAGTGCGTGTACTCTGTCTTTACTATTCAGCTCCCAGTTCGCTAACCTCATTGCCGCTCAGCCTTCTGTTTACTGGCTTGCTGATCAAT
CGGGAGAGCGTTTCCCCTTGGTTGCAGTGGCTACACACGATTTCGTTCTTCCATGCCGCCTTCGAAGCACTCGCTGTGAATGAACTGAGATACTTGCAAC
TCAAAGAGATTAAGGTTCGTCTACTTATACCCCTTTCGCCTGGCACTCAATGACACCGATATCTATTTCAGTATGGTGTAGAACTAGATGTCCCTGCGGC
AACCATCCTTTCGATCTTCGGCCTTCGTGCTCAGGTACGTACAGCAAGTCCTTGCTCTTCGACATCTTATGAACTGACATGATGGCACCCCTGTTTTCTC
AGTCCTTCTGGTGGCCTAACATATCGCTGCTGGTCATATTCTTCGCCAGTTTCACTATTGGAAGTTACATTACACTCCATTATTATGTCAAGGAAAAGCG
GTAGCAGAAGCAATGTACATGTCGTCAAGTTTCAATATACACACGGTATACATCTTGGAACTCGTTACGCTCGGGAAGAGAGGGGGCTATAGGAGCTCTC
ACGTGCCATATCAGGAGTTCGACCATTCATTTATGAATCATAGTAGACCACCCCCTCTTCCCTCCTCATACCTTCCCCGACTCTGTCTATCAACAATGAG
CTCGCACGGTTACAAGTACGCTTCCTATTCACCCTGATCCTGGACGTGGTTTTAGTACCTACTGATGGCACCCTTCATATTCAGGGTATCCAGACATAAG
GGGCGTTTCTACACTGAATTCTTGCCTTCCTCTGCGCACCTAGCTGGTCATGGGCTAGACATCGCGCGTTCTATTCCACAGGACTCAAGCGAATACGTAC
ATTGGCTTCACGGTCAGCGCGAGTACCTGGATAAAGTTGCGGATGAAGTGCAGACCCAGGACGGGAAGCTCAGGCATTCCTCGTTCACCATTTCTTCCGT
GAAACCACTCGATGGGGTCGTTGAGCACATCTACGAGATTGACTATGACAGTGAGACTTTTTGCTACGGAGGATTCCCTATGTTTCGCTTGGATTCCATG
CCGTCGGAGGATGTATTCGTATCTTATTTCGATATGGACAGCTTTAAGCACCCGATCCCTAGCACGGTCGTGCCTAAAGAGCACCTCTACCGCATCAGCG
AGCCACTACCTCCCAAGCAAGACGACATTGACGTGTATAAACTCTACCAAGAGCCATCGGGGAACTATAGGGCTTTACAGGAGACTTTGCGGCGATACAG
CAGTCTCAACGACGCGCAAGACGTTCGAATTCGATTATTCGAAATCATCGTCAGAGCCTTCATGTCGGATAAACTACTTCATTCCTATATGTGCTGCGCC
ATGCTCTCCTCCAGCGACAACGATGGTACCCATGCATACGTTCCGGATTTCTTAGAAGAGGCGGCACTCAAGCTATTGCTGGTGGCATTCCTACCGATGC
GTTTCGGGGGACTCTCCAGCGCCATATACGCTAAGGCCGAACGGGATTCCGAGTCCAACTCCTCCGAAACTGGGTATTTATGGATACACCACACCCTGTG
CGCGAAAGCGGCTATTCATCTCCAAGATGAGCCCACGTTACGAGGATCCGTTGGCGGGTTGGTTAGACATATACGCAACACCGGCAAGCAGGGCGTGGTA
TATGGTGTGCTGTGTTCGCTGTGGCAGGTAGTTATCGTCCGAGTGGACATGTCGAACGAGGGTGAAGGCAGCGTCGAGCATACTCCCGCGCTGGACTTCC
TCCCGCCTCGACGTCTGCAAGGTCCTTGGGCCTCTGGGCTAACGACGCTCATGCAGCTTTCTTTCCACCTCGAACGCTCCATCTTCGACGACCTTGACAT
CGTGGATCCCCGTGCGCCGAGTCCAACTCCCACTCCGTGCCCCCAGACGTTACTAGACAAACTCCCAACAGAACTTCTCATGGAAATCTGCAGCTATCTC
CCCTCCCTCCTCAGTCAAGACGCCCTCATCGCCTTCGGGAAATTAAACAACAAAATGGAAGCCTTCGTTGCGCCCATAGTGTTCCGCCCGTCGGTTGCCT
ATTGCTCCCTCCGATCCATAGCGGAGAGGACGACGGGTGCTGATAGGGAGAGGTGGGAGAGAACCGGAGAGGCGTTCACGGAGGATCGCTTTATACCTCG
CCTCACTTATGGGCGTCCACCAGGGATATTGGTCACAACCGATGGCGGATGTGGGAGTTATGTGCGCATTTTTGAAATAAGGGGGGTTGGGTTGCTGAAA
TTGCAGGCCATAACTGCGTCGGTTGCGGTTGTAGCTTTGGGGAGCTAGGCGGACCGTGTGTAGCCTGCTGTAGAGCTCGTAAGAAGGCATCCGTATTCTA
TTTCACAACTGATGACAGTACATGTTGCACTGTGTGTTTATGAGCATCCTCGACTTGCAGGTCTCGACGTTCATGAAGCAAAAAGGAACACTGGTCATGT
TAGCACACCCCCGCAGACTCGTTGAGCAGATTTGGCGCCTCCTCTCTTGTGCGGCAGGGGCTCTCCTAAACGCCTTCTTACCAAATGCGCAATACCCAAT
ACGCAAATCAATAGAGGGAAATACATGTAGTAATAGAGGTTTTATACATAGGCGGTAGTAACGTACGGATATTCTTTTTTTTTTTTTTTTTTTTTTTTTT
TTTTTTTTTGGATTCTGTTTAACGTCCATCGGAGTTCCCTCCATGCGGACGACTCGTTGCTACATGTGTTCGTATCTACTGCTATATAGAAATATATATA
AAACGGGCCCTGTGCCCACCTTGACTGCCTGGCTCTTCGTGCACGACAGACGGACGGTCCGTGACCTCGTCCCCCTGCCGCCCAGTGACGGAAACCACTG
TTTTTCGGACGCCAGTGTGATTGCAGGTAGCCGTTGCAGCGCGGATAGCTCCTCTTTTTGGCTCAAAGGCCTCGCATGTTAGGTGCCCGTCCCGAGGGAG
AGCGGAAACGTGGCTATCTGTCAAGGTAAGAAAGAAAGGGAGAATCTTGCGGTTATGCTTGAGGATTGGTCGCAAAGAGAAACACTGCCGTCTGTTCTTC
CCTCGTCAGATCACGCTCCGCATGCGAGCGATCCACGGTTACGACCATCGTTGTTGCCGCACCGCCCCTCCCGTCCCTACCTCCCCTTCTTCTCCTCCTT
CCTCCTCTTCTTTTCCTCCCGACGTTCTCTTTTCTCCTTTAGAACCGCCGCCCTCTTGGGTGCCACTAGGTCTCCCTCGAAGCTCCCAAAGGGCTTCTTG
AATCTCTTTGTGTGTTGGACGTATTCAATGGTGGCCTTCATTCCCTCCGCCGTTGCTAGAAGTACTTTGAGCGGTAGGTCGTAGTTCTTGCATCCATACT
GCATCTCCTTGCGCTCGATGTTGTACGCCGGACATTCCGTGAGGAAGTGGCGCACTGTCTCTTCCTTGCCATTACAGTGTGGGCAGAGTGGGGAGTCCGC
TTTTTTGATGCGGTAGAGGTGGTGGTTGATGTAAGGGGACACTCCTATTTTCCCCTTTTCCCCCTGTCCTGTCCCCTTCCTCCTCGTCCCTTTCCTCTTT
CTTTCATTCCCTTTCCTTTCCTTTCGTCCCCTTTCCTTTCCGCTTCCCTTCCGTTCACCCCCTTCGCATCCGAGCCTCGTCCGGTGACTCCGAAGTCTTC
CCGCGCTTCGGACGCCTCGGACTCGCTCGGACTCGCTCGGACTCATAGATACACTTCGGGGCTCGTCTGGGCTACCTCCATCTTCCTTTCCCACTTCGTT
ATTCCTTGTCCCCACTCCCCCAGGTCGCTGGCACGGCTCCTGTACATTCCCCTTCCACTTCATTATCACATGCCCCCTCGTACCTTGTGATATTCGTTCG
TACCTGTGGCTGGTGTACTGTACAGTTACCCTTCATTCCTCCCACGCTACTACAGTATATACTTCGCTTCCTAGCATGGAGAATCCCCATCCTGTTCTCT
TTGGATTCTCCCTCTGCTAGGTGAGCAGCTCTCTCATGTATTGTAGTTAGTCTTATTCATCTCTTTGGATTCTCCCTCTGCTAGGCCTGTGCTGTCGGCC
ATCTTGAGGTTGCCCTTACAGTTGAGGGGGATGTGGCCAGTACGGAGTTGCGTGATGATGCTCGTACGGTTCTTCTTCCAGTCGCCCACCACGTCCAGAT
ATTTACCTACTTTTAGTCCGGGGTCGACCCTTTCCAGCTTCACCCTATGCGTCGACTTCTTCCATTTTGCTTCCCATTGTAGTGAGACTCGCTGGCGTGC
TTCCTTACGAACGGCGGCTTTACTATACGGTAGTTTAGGGAGATCATGCAGCAGCAGTGGGCAGTACTCAGCTGGTTGTGCTTTTCCAGTCGCTGCCTCT
TTAGCCAGGGTGTCCGCCCGTTCGTTTCCTGCTACGTCGTCATGAGCAGAGATCCATCGGAGCTTCATGTCGAGGGTGGTGTTGGTGTCCTTCACGCGCT
TTGCTGCCAACGATAGTGCTTCTTCTGCGTATTTAAGGATGTATTGTCCCGTCCCCTTTTTACCCGATTCCATCTGTTGTATAACGGACTGATTGTCCAT
GTAGATGTCGATTTTGCCGTGAAGATTTCTGCTGAGTATTTCGTTTGCTGTGAGAAGGAGTCCTACCGCTTCTGCATCGAAGGTGGTGTAGTGGGTGAGC
GGGCCTAGGCTATGGCTGACGGCTGAGACCTCCTCGCCGTGTTGCGTAACCACTGCTGCTGCTCCAGTTCCGCCCTTGTAGCCTGACCCGTCGACATAGA
GTTTGAAGTTGGCCGTTGACGCGGCTTCCTGTTCCTTAGAATCCTCGCGTGTGGGTGCAATGTGGGTCGAGACTGGGCATTGGTCGCCCAGGCGTCTGTG
GGATGTAGGGAGTATAGTCTCCGTCTCTGTCGGTTTGATGCAGTAGAGTCGCATGAGGGCAATGATGGGGGATGTGTGACGACCTTGGTAGCAGTGGGTC
CAGGTTAGTATGTTACCCACCGGGTGTTCTTTGGGCAGTGTGGCGGCTCTGACCGCATTTCGATGGCAAATGAAGTCGAGGGTGAATTCGAGTGGGGGGA
GTCCAGCGTGGATGTCAAGGGTGTCGTTCGCCGTTGTGCGCATGGCTCCGGAGATGGCAAGGGCCGCAACACGCTGCGCCTTCATGAGAGTCTTCAGTGC
CTGGACCGACCCTACCCTTCTCTTCTTGCCTTCTGGCAGGCGAACAGGAGTGTACCAAACGTCGAGAGCATATGTTAGCTTGGGGATGGCCACAGCCAGG
TACAGCTGTCGAAGGAACCTGGAGCTTATGCCGCCGCCCACTCTGCCCAGTCGCTTGAAGATGTTGATCCACTGTATGGTTTTACTTAGTGCTGCTGCTG
TCTGCTCCTTCCATCGCAAATGTTCGTCAAGGAGCACTCCTAGGAGCTTGTAGCATGTTTTGCGGATGACTTCCTGTCCTTGTAGCTTCAGTGTGGGGTG
CTCGATGGCGTCCGGTGTGAAGTTCATTACGCGCAGCTTGCTAGTTTCGAAGCGTGAGTTGTGGATGGCCGACCATGCATAGCCACCGCCGGGGCGTGTC
ATCATGTTAGCAAGCTTGCGATGTGCGGCAGCTGCCGTTTTTGCCTCCGCAATAAAGGTGGCATCGTCCACGTAGGCGATCACATATTCCCCCTTTTCGG
TATCTGGGATATCAATGAGGTCAGCGTTGTAGAAAAGATAGAGGATCATGGAGATGGGGTCCCCCTGTCCTATTCCGTTGTCCACATTGATCCAGTCTGA
TCTATAGTCATCGAAGACCATGGTTGTCTGCCTGTTGGATAGGAGATTACGGACGAAGTTGATGAAGGGTTGAGGGATCCTGCGTTTGCGAAGATTTGTT
AGCAACTGATCCGTGACGGCATTTGGGAAAGCAGCTTCGATGTCAAGGAAGAGTGCCGATACCACCTTCCCCCTTCTCCATGCGTGCTTGATCTTGGATG
TGAGCGTGTGGAGTGCATCACTAGTGGTACGTCCGGGTCGTCCCCCAAAGTGGCGATTCGGCAGAAGATCATGTTTTTCGCACATCTCAACCATGTCCTC
GGTAACTAGAGCCGTCAGAACCTTTCCCATGGTGTTGAGCAGCGCAATTGGCCTCCACGCTGTAAGGGTTGAACCCTTTCGTTCCGTGCACTCCGGCTTC
CCCTATCCCCTATCGACCCCTCTCCGACTCTTCGGATGCGCTCGCACATGACTCGGACGTCACGAACCCGTACCGGACGCGCGTGATAACGGATCAGACA
GCACGGATCAATGTTTAGTCTTTTTTGTTTTCGGACTCTAATATTTGGACTATACTAGCACCTTTACTCGTTCCTGGTCCCTTTTCTTCTCGGACACTTC
CGATATTTTCTTAGCTACAAAAACCGTCTATACTCGTAGTTAGAAGAATAAGATTCGTTCCCCCCCACATCGAGTCAGATTCTAAGCCGTCCGAACCTTT
CTTCTCATCCGCTGTCAGAGTCTGCCGCTGTCCGAGTCCGAGCCCGAGTCTGATCCGAAGTTGCTTTCTCCTGCCGTCCTTGTCATTCTCCTGCCGTCCT
CGTCGTACTATCCGAAGCCGAGTTGTCTGTTCGCGTCCGAGCGCGTCCGAAGCCATCCAAAGCCATCCGAAGCCGTCCGAAGCGTCCGAAGTTTCTCAGG
TGTTCGTTTTCACTCTCGGACTCATCCTTATCACACTTTACTCACGCGGGTGTCGCACGGACTTGTCCTGCCGGAGGCGGACCCTCGCATTTTACTAGAC
TACACTACTAGTCTACGCGTACATTCACTACTACATTCTGGAGCCCACCGCGAGGGTTTAAAGTTCAAGACACCCCCCCCCGTTCCACCGTCACCTAATC
ATCCTATTCAGTCATTGAATTCGAATCCCCTCCCGATCCTCTGCACGATATCTTTCCGGAAGGTCCGACGCAACGGGCTATCAACTACCTCTTCCGGAAG
ACATCCGAATATTTTCCGTTCAAAATAGTCCGCTCTTGGGTTCCCGATCCCAACACCGTCATTTGGCAGTTCGCACTTACCGGACGCCCAGAATCCGAGC
ATCCGAACATCCTATCACGCCCTAATCCTCCATCCCTCCGGCACAGTCTGTTCTATAATCCCGCCGCGGCTTACCACCGACCCACTCCGGAGTCAAACGA
CACTACGTCCGGAACACCCTCATCGCTCACCGAGTCGTCCGAAAATCTTCCGGCCACTTCTTCACCTTCCCCTATTCCTCCTCCTACAATGGCCACAACT
ATGCCCGTCCGCGGTCACCATACCGCTCCGAAATTCAACGGAAAGCCCGAAGGACTCCATCGCTTCTTCTCGGAAGTGGAGTACCTCGCTGCCCGTGCTC
AGGTCGAAGGCCGGGATCTCATCCGAGCTACAATCGGATATCTCGACGACTCCGACTGGGAGATCTGGCGCAGCAGTGGCGATGCAGCCGACGGAGACGA
CTGGGATGCTTTCAAAACGTGCATCGGGAAGCTCTACCCCGGATCGGATAACGAACGACGCTGGCGTCCGTCCGATCTTTCCACTATTGCTGCTCTCCAG
TCCCAGACCCCGATGCTCACAAAAGACGATCTCGGAGTCTATCACCGAAAGTTCCTCGTTCCGGCCAACTGGCTTCTCTCCAAAAATAGCGTCTCCACTC
AGGACGTCGGACGAGACTATCTCGCAGGATTCGACCCAATCACCCGTCAAAAGATCAAAGACAGATTAGCGATGGTCCACATGCAGCATCATCCGGACGA
TCCTTACACGATCACGGAGATCTATACGGAAGCGAACTTCATTCTCGGAACGTCGACTCCGGCGACTCTCACAACGTCTTCGACATCTCCGACAGTGAGT
CCGACGGCTCCGGTTACGGTCAAAACCGAATCCGCTGACATCCGTGCCCTGCAAGCTATGATGCAGCAGTTCATGACTATTCAGCAAACGCATCCGCAGT
ATCCTCCTCCTCCTCCGCAATATCCGTATAATCCGAACTCATTCTATCCGTATCCTCCGCCTCCGACCGCTCAAGCATACGCTTATCAACCCGTCCCTCC
CCAACAAAACTATCAGTATCCGCCTCAGCCACCCCCATCTTCACAGAATCAGCAAACACGTCCTCCTCCCCCTCCTGCACCACAAGGGACTGATCCGAGA
CCTCCCCGGAAGTGCCACTTCTGTCATTCCGTATACCACACGATGGGCTCGTGTCCGGATGCTGCCCGATACGAACGGAGCGGATGGATCGGACGGAACG
AAGAAGGCCGATGGATGGTGCTCCCGACCAGAGAGACTATCAATCGTTCCTTCCCCGGAGACTCGTTCAAAGAGCAGATCGACAACTGGATGAGAGCCAA
CAATAGACCTCAGGATCGCGACGCCCCTCCTCACCCGATCGTCACCCCAGCAGCCACAAGTTCCGGAGTAGCGTCCGCGAATATGGTCGAGGTTAGCACC
TACCACTATACGGAGGCCGACGAGTCCGAGTCTCAGGCGTTCATCGAAGAGCTTCCGAGCCCGTTTGATCTGGAGGAAGAAGAGAAAGAGGAGATCTTCT
TGCAGGTTCTCATGCAGCGGATGCCCGACGTAGCGAAAAAGTACGCTTCATCTCAGAAAAAGAAGGACGTCCGTTTCTCCGAACCGGTCGAAACGACTCC
GAGCGCTCCGGCAAAGGCTCCGTCCGAACCACCCCTTCCTCCTTCGATTCCGGTCCCCTTCCCTTCCACCTCGGCTCGTTCTCAGCTAGCCGAAGCCATC
GAGACCGGTCGCACGACGTACCGTCCGAACTATCGGGTCCAGTCGAACATCGAGAATCCGAAGGTGGCCTCGGATGTCCTGGAACGCGCCCTTAACACCA
CGCTCACTATCACTCAACGGGAACTTTTCGCACTCTCGTTTGATGCTCGAAAAGGACTTCGGGATCTCATTTCGTCAAAGCGGGTCTCTACGGAGACTAA
CTACGCGTCCGTCAACATGGCAGCGTGCTACGATGACCCCGAAGACGTCGTGGAAGTTCTGATGTCCGCCACCCGCGATCCGAACAAGGAATGCATTGTC
GCGGCTCCGACCCAGTCACTCCGGATCATCCGGCCTATCTTCAACGATCGGTACGAGGTCGAATGCATCCTGGACACCGGATCGCAGATCATCGCCATGC
GCCGCGACGTCTTCGACAATCTCGGGCTGCTCATCGACATCGACAAGTTCATCACCATGGAGTCCGCGAACCTATCATCGAACCAGACCATCGGACTCGC
CCACAATGTAAAGATGTCTCTCGGACCCGTCGATCTCTACGTCCAAGCTCAGATCGTGAACGATGCGCCTTATGAGGTACTCCTCGGACGCCCCTTCTTT
TGTCTCACCTCCGCTGTCACCCGCGACTACCCCGACGGTCGCCAGGACTTGACCATACACGATCCGAACTCGAGCCGTCGTTTCCTCATTCCCACTTTCA
AAAGGGTCCACCGCTCCCGAGAGCCTAAGGAGCATTTTTAGATACCGTCGAGGAACCCCTGTGGCGAGACGAGTCTTTTATACCCCCTTCCTATTCCTCT
CTTATGATATCGCTACCCGATTCCGCTCCTTCTTCAGTTCCGCTCCGCTGCATTACCTATCCGAAAACACTTTTATATCATATATCCCCTGCCGAGCCCG
ACCCTTCACTTCCCCTTCTGTCTGCCCCCCCTTCCATGAACCGAAAAAGTACATATGATGCTCCGCGTGATTCCGGGCTCGACCCGATGGCTCCGGTGTA
TACTTGTGTCCCTCCGCCCGTACCTAATACTCATTCTTCTTGCGCGTATGACGAATTGCCGGATGAGCGACGGATCTATTCAGGTCTTGTTGATATCATC
GAAGATGGCATTACTCGGAGTGCTTCTTATTTTGATATTCCCCTTTCCACCACTACTTCCTACTCTACCTTTGCATCCTGGTTTGTCCATAGCGACGCCG
ACACTCCACCCGCCTCATCCGAAGTCCCCGCTCCGACCCCGACCACAGAAGTCTTCGCAGCGACTGCCCGGATGCCAACATACGGAAAGAAGCCCTACCG
GAAGGTCGCCAATCGCACAGTACCCGTCTCCACTACGCTTCCCGAACAGTATCGGATTGTCCGACGCGAACCTCCCGACATCTTAGCCGACCTTCTCCCG
CTTCCTACTCAACCACCCGACTTCACTCCGGGACTCCGGTACACTCAGGAACGCGCTGACAAACAGGCCGTCGATCCGGACAACTGGCTTTCTCCGGAGG
AAATCAAACTCGCGCACTGGTTCATCCGGACTGACGAGGACGCTTTCGCTTGGTCCGAGGATGAACGAGGCAAGTTCTCTGATGAATGGTTTGACCCTGT
GGTGATGCCTACCATCGAGCACGTTCCCTGGGCACTCCGAAACATTCCCATTCCTCCGGGCATCTACGACGAGGTCGTCCGCGTCATCCGAGACAAGATC
AAGTCCGGAGTCTACGAGGAGTCCAGTTCTTCTTACCGGTCCCGCTGGTTCTGCGTCCTCAAGAAGGATGGAAAGTCTCTCCGTTTGGTCCACGATCTTC
AGCCTCTCAACGCCGCCACTATCAAGGATGCATCTATTCCGCCTCGGGTCGAAACTTATGCCGAAACCTTCGGAGGCCGGTCTTGCTACGGTATCTACGA
CTTGTTCGTCGGATTCGACCAACGGAAGCTCGCGGAAAGCTCGCGTGATCTCACAACATTCCAAACGCCTCTCGGAGCCAAGCGTCTCACCGTCATTCCT
ATGGGCTTCACCAACTCCGTCCAGATTCAGCACGGCGACCTCACCTTCATTATGCGAGACGAAATTCCCCACATCACCGATCTGTACATCGACGATTGCC
CTGTCAAGGGTCCGCTTACACGATACGAGCAACCCGACGGATCCTACGAAACCCTACCCGATAATCCGAACATCCGGCGCTTCGTTTATGAACATATTGC
AAACATGCATCGGATCGCGCACCGGATGAAGAAGTTTGGCGGAACGTTCTCCGGAGTCAAGCTACGTGTTTGTGTTCAGCGCGCATCTATTGTCGGACAC
ATGTGCACTTACCAGGGTAGAGAACCCGACGACGACAGGGTCCAAAAGATTCGTGATTGGCCTGTGCCCGAGAACGTCACCGACGTCCGGGGTTTCCTGG
GTACCATCGGAGTCATGCGTATCTTCATCCGAGACTTTGCGAAACATGCTAAACCACTTGTGCAGTTGACCAAAAAGGACGTTGACTTCGTCATGGGCCC
GGACGAACTAGCTGCCATGGAGACCTTGAAGAATCTTGCCATCACCTCCCCCGCTCTCCGGGCTATCGACCACTCATCCGATCGCGAAGTCATATTGGCC
GTCGACTCCTCCACCGTAGCCGTCGGGTTCATCCTCTCCCAGGTAGGCGCCGACAACAAGCGCTATCCGTCCCGTTTCGGGTCAATCACTTGGAACGACC
GAGAATCCCGCTACTCCCAATCCAAAATCGAGCTCTACGGACTCTTCCGGGCACTTCAGGCCACGAAGCTTTGGCTTATCGGAGCTCGCAATCTCACTGT
TGAAGTTGACGCGAAGTATATCAAGGGTATGATCAACAATCCGGACATCGTCCCGAACGCTGCGATGAACCGCTGGATCGCCGCCATTCTTACCTTTTCT
TTCAAACTCAAGCATGTTCCAGCTCGGGATCACACTCCGGCCGATGGCCTCTCACGACGAAGAAGAGCCGAAGAAGACCCGGTCCTTGTAGAAGATGTCG
AGGGTTGGATAGACGAAGCGTGTGGTTTTACTTTACAGGTTCACTCGGACGGCGACGCCTCTGTCGCTCGGGTTGCGCAGAACCGTTTCCGGGGTCATCT
CGGGTCCCTCGTCCGCACGTTCATCTATGATGAAGACTCTGCTGGATTCAACGACTCCGACGATTCTGACGACATTCCCCGGACTCCGAAGGCCGCGGGT
AAGGACGCCCGGATGTTGGAGATAGAGACCTTCCTCCGGACGAGCAAGGCTCCCGTCGGACTCGCTGAACCCGCCATGCGCAACTTCGTTCGACAAGCGC
TCAATTTTTTCTACCGCGACGGCAAGCTCTGGCGCAAGGATAACCACGGGAAGCATAAGGTCTACATCCATCCGGGTCGCCGTCTCTACTTGATCCGGGC
TGCTCACGACTCTCTCGGACACAAGGGTATCTTCGTCATCCGCACGCGCCTCCTTGAGCGATTCTGGTGGCCCTTCCTTGACCAGGACGTCCGCTGGTTT
GTCAAGACTTGTCATCAGTGCCAGATCCGCTCCAACTTCAAACTACACATTCCGCCGTCTCCGACGATTCCACTTTCCCTTTTCCGCCGCGTCCACATTG
ACTGCATGGTGATGCCTTCCGCCAACAAATTCAACAAGATAGTCCACGCTCGGTGTGCTCTTACCTCTTATCCGGAGTGGCGCGCGCTTCGCCGGGAGAC
CGCGGAGACACTGGGCATGTTTATTTTCCAAGAGATTCTATGCCGCTGGGGCGCCATCGAAGAACTTGTGACGGATAACGGTACCCCGTTTGTGAAGGCA
GTCGAATATCTCGCAGAGAAATACGGCATCCGACACATCCGAATCTCTCCGTACAACTCCCAAGCCAACGGACTCGTCGAGCGGAGACACCGGGACGTGC
GGGGTTCCCTCCTGAAGACTGCGGATGGCAATGAGAAGAAATGGGTTGAAGTCGCACCATCCGTATTCTGGGCCGAGCGCGTCACCATCTCCAAGACCTC
CGGAATGTCTCCTTACTACATGGTACATGGCATCGAGCCCCTTTTTCCGTTCGACCTCCACGAAGCTACCTATCTCGCCCCTCCTCCCGATACCACTCTC
ACCACTGAACAGCTCATCTCCATGCGCGCCCGACAACTCCAGAAGCGTCCGGACGACATCGAACGTATGCGCGAGAAAGTTATTCGGAGCCGGATTGCTT
CCCTCGAGGAATTCGAACGTCGGTTCGCCCGGACGATCAAGGACTTCAACTTTCTTCCCGGACAGCTCGTTCTGGTTCGTGATAAGAAGATAGAAGGTGA
TCACTCACTCAAGCATCTGCCTCGCTACATGGGACCTATGGTCGTCGTCCGACGCACTCATGGCGGATCCTACGTCCTGTCCGAACTCGACGGTTCCATC
TCAAATCTACGTTATGCAGCATTCCGCGTCATTCCGTACTACGCCCGACACCGCCATCTCCTTCCCGTCCCCCATTCTGCCGAACCCGACGACTCCGATG
ACCCCGACGATCTTCCGGAACCTCAGTCCGCCGCGAACTTCGCCGGACTACAAAATACGACGAACGACCGAGTTTTGACGCCTTCGCGGCAGCCTAACCG
TCTAGTACTCTAAAATTTTTTCCACCCAGACCAGGGTTCGCCCTGTGTTGTATCCCGGACCTCGGTCCTGTTCCGTCTCTCATCTTTCACCTCTCTCATT
TGATCTCTCTCCTGTCCGATCCTTATATTCCCTTGCATTTGCCTCGTATGCGTCATCCGACGACTCCGGTGATCCTTCCCCCTTCGGAAGCCTCCGGACT
TGCCGGTTTTACGCTGCGTCCTTTGTTTTCACTTATAATCACTCACGCATTTTCTTTGTTAGTTACCAAGAAGTATGATTAAAATTTACTACATATGTTT
TCAAGAAGTGTCTACGGGCCAAGCGCCCTTTCTCTCCTCTCACTCCCCGTCGTACTCAGCGTCCTCTTCCCTTCTCTGGTCTTCTTCCCGCTCCTCCGCA
TCCCCGGCTTCCGCCCGTTGCGCTTCCTCCAATTCTCTCCGCAGCACCAACGCCGCCAGACTTCTTGTAGCCGCGGCCCGAGTATTCTCCGCCTCCTCCG
TGGCCTGCTTGAGAGCAGCGATTCGCGCGTCCATCGACGACATAACTTGAACGAGGGTCCGGAGCTCGTGGTCTGCGCAAGCCTCCGTGAGGACGGGCAT
CACCGAGCTCCCAGCTCCCGCTCGCGTTGTCCGGCTGCTCTCGCCGACTTCAACCCTCCGACGGCTGCGAGTCCGAAGTGCAGCTCCTCCGCGCGCCTTA
CCCTTGTTCCCCGTGCTCTTGCTGCCCGCCGCCGTGGCTTCCGCCGCTCTCACCTGCTTAGCCCGCGTCTTCGCATGCGAGCACTTGACTTTGGAGCCGG
TGCATGTCTCGCAGGCGTGGCAGCCGGTGCCGATACAGGTAAAGTACCCTTGTTGGCATCGGAAGCACCGCCTCGCCTCCGAAAACTCAACAAGCGGGTG
AGGGCACGACTCCCGGGATCCGCCGTATCCGCACCCCCACTCCACGTTGTTAGGGCTGGCACTCGCGTCTGTTGAGTCCGTTAGCCTAGTGATAACGGCT
GTTCGTACTTCTTACCTGCCGGATTGTACTCGCCGTACTCCGCTACGTCGAGAGGCGCTGCCGGTGGTGGACTCTTCAGTTTGGCGTCCTCCGTGTAGTC
CGCCCGCTTCCGAAGCCGCTTCGACCGGGGCGTCGTCTCGACCTCGCCAGCATCACTCTCGACGGCCTTCCGCTTTCCGGCTCTGATTGCGCGAGCGCGT
CGACCGCGCGTCCTCGGAATGGGCGTGCTGTCGTCATCTGCGTCCGATGTGATTTCAATCACGTCGTCCGCTTCCCCTCCGCCGACGGGCTCCGGCGCTG
CACTCCCGCTTCCACATCCAATCGCTCCTGAGCCGGCGACGAGCTTGGCCTTTTGCGCAGCCTGACGTCGCGCCTCAGCAGCGAATGCGTTCCGTCGTCG
TGCGTCACGCACCTCCGCAGCCCTTCGGGCTTCCTCCGCCCGTCGTTCCTCTGTCGCCTCGGCCTCCCGTCGTTCTTCATCCTCGGCCCTACGACGTTCT
GCATCCGCGGCCTCCCGCGCCTCCTGTGCTAGGCGGTCGTCCTCCGCTTGCCATTCGGCGAGCCGGCCCTGCGCCTCGAGCAACTGCCCCGTTGCTGTAG
CCATCGTGGTCCGAACTTCATCTTCCACGCTTCCCAGCAGTTCCCGCCCGACCAGAATCTCCTCCGCAGCTGACAACCAGTCCTGGCTTCTGTTAGTTGG
GATTGCTCGCATTTATCACCTACTACGCACCTGTTGCTGCTCCATTTCGACCACAGCCAGCTCGACGTCCTCGCGATGAGCGTCGTCCAACTCCGGCATC
GCGTCTCCCATGCCAGCGAAATACTGAACTTCGGTTTCGTACGCGACAACCGCCTCCTTCTTCTTCATTGTTCGGAGGTCGTCGGTCGTGTGTGCGGGGA
CGTGTTGAAGGGAGTTCGACATGGCGGATGCTATTGGTAGTGATGAAGAGAGAAGAGCAAGTGCGAACGTTGGACTTCGTCGAAATTATCAACAATCCGT
CAGGTGACCGCGCTTCCTTTTGTCCCACGCCACTGTTTCGGTTCGCCCACCCACCTTCCCACTTCGCAATTCTTGCTCGCCGTGTACGTTGCCCCGGAGG
GTCAACACATAAAGTCCCCGGGGGATGTAAGGGTTGAACCCTTTCGTTCCGTGCACTCCGGCTTCCCCTATCCCCTATCGACCCCTCTCCGACTCTTCGG
ATGCGCTCGCACATGACTCGGACGTCACGAACCCGTACCGGACGCGCGTGATAACGGATCAGACAGCACGGATCAATGTTTAGTCTTTTTTGTTTTCGGA
CTCTAATATTTGGACTATACTAGCACCTTTACTCGTTCCTGGTCCCTTTTCTTCTCGGACACTTCCGATATTTTCTTAGCTACAAAAACCGTCTATACTC
GTAGTTAGAAGAATAAGATTCGTTCCCCCCCACATCGAGTCAGATTCTAAGCCGTCCGAACCTTTCTTCTCATCCGCTGTCAGAGTCTGCCGCTGTCCGA
GTCCGAGCCCGAGTCTGATCCGAAGTTGCTTTCTCCTGCCGTCCTTGTCATTCTCCTGCCGTCCTCGTCGTACTATCCGAAGCCGAGTTGTCTGTTCGCG
TCCGAGCGCGTCCGAAGCCATCCAAAGCCATCCGAAGCCGTCCGAAGCGTCCGAAGTTTCTCAGGTGTTCGTTTTCACTCTCGGACTCATCCTTATCACA
CTTTACTCACGCGGGTGTCGCACGGACTTGTCCTGCCGGAGGCGGACCCTCGCATTTTACTAGACTACACTACTAGTCTACGCGTACATTCACTACTACA
ACGCTTTGGCAAGATCATAGCAGGGCTTTCCAGGCTTTTTGAGTACAATGGTTGTCCAGCGCTTCTATGCCAGGGGATAGTAGTCGAGTTGGAAGACTGC
CTCGTAAATCCTAGTTAGAATGGGGGCGAGGGTGCTGCTGCACCGCATGAGGACAATGTTGGGGATGCCGTCTGGCCCACAGACTTTGAAGGGCTTGAGG
CGAGCAAGTACCTTGGCTGTACGGTCCGTAGTGGTGGTGAAGAGGTGCGGCACTGGGTCTGGGTAGCTATCCGGCTCCGTCACCTCAAAGTCAGCGGGTC
GCTTGGGGAAAAACATGTCAGCTAGCATACGTCCCTTCTCCTCATTGGAAGTGGCCTCCTTCTGAGAGCCATCGGGCATGTTGAATTTCAGGGCGGGAAC
ATGTACCTTGCCCCCGTCGGAGCCTGTGCCTGACATGTACTTGTTTGCGATCCAGAGTTCCTGCAGGTCAAGGTCCTCTAAGAAGTCCTCCCAATGCTTG
GACTTAGTCTCCTCCAATCGTCGTTTGTAGACTGCGCTGACGTGCCGAGCCTCTTCGTGTATGGGAGATGCGACGCCTCGCAGATTGTGGGAGGCACGTT
TGGTTCTGGTGCACTCTTTACGTAGGGTTTCGAGCTCGGCGTTCCACCATCTGCGGTTGTATGGGGCCATACCGCTTACCTTGATAGTGTCTTGGATTAT
CCCCTGTAGAAGTGCGGTGAGTGCCGTCACGGCGGTGTCAATATCATCTGTGGTATGGATGTCAACGGGAATACCAGCTGCTGGCAGCCGTGATGAGAGT
TCCTCGTTGAACGCCTTCCAGTCGACTGTGCGAAAGTTGCATGTGCATCTTTCTTCCGCTAGATCTGTTGAGAGGTCCAGGATGGTGTCGATGGGGTAGT
GGTCTGCCCCAACCGGCGTCTCCCCTGGGTGAACTTCGCAGACTAGTACCCGGTCGATGAGGTCAGCTGATACAAAGACGTTGTCGACACGGTACTCGTT
CTTCGTTACCATATGTTCAAGGGTGGGGACTCCAGGCTCTAACGCCATTTCAAGCCCAAAGTCGGAGACCAGGTCGATAAGGAGTTGCGCGTCCTCCCGG
GCTCTCGGAGTGAAGAGGTGATGGTCAGTTGGTTTGTCCCACCACTCATGGTGCCGGTTGAAATCGCCGGCCCAGATCATTTGCGGGTTTTCGTACTTGG
TGCGTAGCTCCATGGCTGTTTGCCGAATGGCATCTAGAACTAGGGAATGAGTACAGTCATTATATACGTTGAAAATGAAAATATCGCCTGCGTCCGAGCT
TAGACGTATGGCAGTGACATCGCCTGTGCCAGCGATGACAACTTGTTCGTAGGCGTCGGTGCTTATCCTGCTATTAACCATGATTATAGATCTCGTAGGG
TAGAGGTTTTCGGCCTGGGAGTAGGGGTACAAAGGGACCCAGTTGCGATTAGTGCGAGTAAATAGGGCTGGGCAGAGGTAGGGTTCCTGAATTAAGAGGA
TGTTGAATTCTTCATGTAGTGGCGAGTTCGAGACCGTTTGCTGGGCGTTCATAGATTTGTTAAGGTTGTACTGTCTAATACGGATGCTGTTGGAGGTTTT
GTCAGTCATGAGGCTACGGCAGGGGGGGACTTCTCTTTGACGCTGTTCATAACGCCGTCTGCGGGGAGATCCCAGATTATGGTGGACCAGTCCATGGCAT
CTGCGGTTGGCGCTCCTTGGCCTTTGGAGTTCCGTAGCTGACTGCTCTCAATTAGTGGGCGGAAAGCATCAGGGATGGTGGTTTGTTGCAGCCGGTCCTT
CTTGGCCTGTCGCCAATCACAGTCGGTGAGGTCCTGCTTGGAATACCGTCCGGAGTAGAAGGGGGATTGCCGCTGCGTCCAGGGTTCGTCTGTGGGGAAG
TACGGAAGCGTGTTGCTTTCCAGGCGCTCGTCGAGCAGCCTCTGGAGCTTCTGTTGACTTGGGCAGCTGCGGTCCCAGCTGGCATGACCGCCAAGGTTGC
ATGACACGCAGGCATGTGCTTCCTTTCGATTCAGCTGGGGACAGTCCTGGGCGTCTTCGTGGTGTTGGGTGCATGTTGCGCAGATGGCTTCTGATGCCTT
GCAGGCGCTGGCGATGTGGCCGTAGTGTTGACATTTGAGGCACCGTAGTGGCTCGACTTTGCTCTTGTGGCACCTGTAGTTGTTTCCCAGAACTAGAAGC
CCTTGCCGAAGCAGTTTGTTGGCATCCAATGGTTCGGCGAGGGTGATCGTGGCGTGTCTGTGCTGTTGGTCCTTGCCGCAGCGTGATGCTGGCTTCATCC
ATTTGATTTGTGAGATCGCGTTGGGGGGGAGGTCGTTCTCCGTTTCAAACGTCCTCCAGGCATCCGCCGTGTCGATAGGCTGATCCACTGGTAGGTAGAG
GGCCTTGATGGTGTATTTCTTCGGTTTTACCATGGCGCCTGGGCTGAACTTGGCAATAAAGGTGTCAAGCCTCTTGCCGCCGAGCAGCCAGCTCTTAGCT
TCAGCTCGGTTGGTCTCCAGAAGGATACCGCCCTTATCGAGTTTTGTGCAGCTAACGAAGGCCCACGCCGCATCTCCCCCGATTCCGTGCTGTTAGGGCG
ACACTAGTCAAAGACTAACGTGGCTCCTACAAGAATACTAAAACCAAAAGGATAGATGAAGTAGCTTAGTTGACTTAGTTCTCACTATTACTAGTGGAAA
TCCCAAGAGAACGAGCTAGCGTTCTAGGGCCTGTTATTGGTGTTTAAATACTAAAATACATGCGTAACCCTCATGTACTACTACATGCCTACTGCAGCCG
TCTTTCCATGGAACGCGCACCGATTCCATGAGGTGCTTGGTAATGTACTGCGGACATGTGTTGTGCGTGAGGATCTTACTAAGGTACCGTAATGTGAATT
AGTAATAGGCGCGTCCTGCGCGTTTAGATAAGATATCAAGAAAGATAGTATTCGGAACAGACCGGACCATAACATCACCCCCCCTCTAGGATTCGTCAAT
TCCACTTGACGAAACCACTACCTCTTGATGTCCAACATCTCCTTTGACGACATCATCCCTTGGCTCCCCATTTGGGATCGTTTCTCCCCTGCTGAGCAAG
CCGGCTTGATTGCCATGCTTGTCTTCGTGGCTGTCGGGTGTGTCGGGTGGATCAGCGCTCCCCTCGGGTTCGTCGATCTTGGTCGTTCTACTGATGGTCG
GGGTAGTGAATACATGTTTTGGTTTCCAGATCAGTTCCTCAAATACCGTGGCCGCAATTCGACGTGGAGCTGCAGAGTGTCGGGCGTGGAAGGCCCAAGT
TTGCTCGGGTGCGTTTTCGAGGTTCTTCTCGGGTTCCCATGTGTTATGCTCATCAGTATACCCTTTCCACTTGACTAAATATTCTAGCCGTCCTCGTCTG
AGTCGGCTGTCTAGAATATTTTCGACTTCGTACTCGTTCTCGCCCTGGATCCGTACCGGCGGGGGTGGTGGTGTTTTTTGTCCTGGTATCGTTGGCATGT
TGGCCTTTTCCGTTCGGTGGGTGGAGATCGTGGGGTGAATAGATAATGTTTTTGGAATTTTAAGGGTTATCGCGTTTTTTGTGGGTACCGCGACTACTTC
GTACGGTCCGATTTTCTTTTGTTCCAATTTTCGCGAAGGTCGAGACGTGTTTAAGTTATCGGTGAAGATGAAGGCTTTATCCCCTACTTTGTATTCCGGC
ATCTCCCCTACTCGTCGGTCCGCGTACTTCTTCATCTCCTCCCCTGCTTTTACCAAGGCTGACCGTGCCTCCTCCCAGCTCCGGGTCATTCGTTTGGCAA
AGTCATCAGCGGCTTCCACTTTTGACTCTCTCCGTGGTTCAATCCCCATTCGCGGGTGACGTCCATAATTTAAGAAGAAAGGGCTCTGCCTGGAGCTCGT
TTGAGTTTTATTGTTTAGGGAGAATTCACATATCGCCAGCCATTCCGCCCAGTCGTCTTGTCTATGGTTGATGAACATTCGTAGGTAAGTCTCGATTTCT
CGATTTACTCGTTCCGTTTGTCCATCGGTCTGTGGGTGGAAGGCTGTGGACAGCCGTGTCTGAATTCCCAATAATTTATTCAGTTCCTGCATCATGTGTG
ACGCAAATTGGGGTCCTCGGTCTGATATGATAGTGGTAGGTAGGCCGAAGTCCTTCCAGACGTGGTCCCGATATAATTTAGCTAGGCCTAATGATGACAG
CTCTTCGGTAGTTGGTACTAGACGGACCATTTTGGTGAAGCGATCCACTACTACTAGGATTGTGTCGTAACCCTGTGACCTCGGCAGTTTGGTAATGAAG
TCTGCTGAGATATCCGTCCATGGTTCTGACGGGATGGGGTTGGGTTGAAGCTTTCCCTGCGGTTGTCGTGAGTAGGCTTTGCTTCGTTGACACTGATCGC
ATCCCTTGACATACTCCGCTATGAACCTGTTCATTCCTGGCCACCAGTAGTTTCGTGAGACCAGCTCAATTGTCTTCCATCTTCCTGGGTGGCCTGCCAC
CGTTGAATCATGGTGCAGTTTTACGATCTCCCTTCGGACCTCCGTGTCTTTGGGTACGTATACCTTCCCATGATATAGCACCAGGTCTTGCTCTTCTGAC
CACTCCGCCTCTCTCAGCACCTTCGTCGGGGATCTTTTCAGCTCCGTTACCGCTTTTACTACCGACTCATCGTAATTTTTCGATTTTCTGATTTTCGACA
AGATGGTAGATTCCAGTCCCTCGATCAAGACGTGGCCTTGTTGCATGGCTTTGATTCGAAAATACTCTGGTTTCAGTAGAACCATCGTGTTGTCCTCTTC
CCCCCTATCAAGGTCTGGTCGTCTCAACAAGACATCTGCTTTCATATTCGACGCTCCTGGCTTGTGTTTTAATAAGAAGTTGAACCGTGATAAATACAGT
GCCCATCGCGCCTGGCGTCTGTTGAGTTTTTTGGTGGTCATGAAATATTCCAAGTTTTTGTGATCCGTCCATATTGTAAATTGTCGACTATTTCCCTCTA
GGTAATGTCGCCATGCCTCCAGGGCCCGAATTATAGCCAGCATCTCTTTGTCGTGGATGTCGTAGTTTCGTTCTGTTTCCGTGAACCCTTTGGACAGGAA
GGCGCATGGTCTCCACTTGTTGTCGTCACATAGCATTGAGAGTACCGCTCCTGATGCGTAGTTCGACGAGTCTGCTTCGATCTTCATTTCCTTGTCTGTA
TCCGGTAGTACCAGGATTGGTTCCTCGGTAAACAGCTTCTTAAGCTTTTCAAAAGCTTCTTGTCTCCTTTCGTTCCATACAAACTCCTCATCTTTTTTGG
TGAGCTCGTGCAACGGTTTAGTGACGGTGGCGAAGTCCTTTATGAATCGTCGGTAATAGTTGCTGAATCCTAAGAACTGTTGCACTTGTTGCACGTTCTT
CGGAACCGGCCAGTTTTTCACTGCTTCTATTTTCGCCTCTTCCATCTGCACCTTTCCGTCCTTCACTACTACTCCTAGAAACTCGACTTCGTCTACTTCG
AATGCACATTTTTCTGGTTTTATATATAAATCGTTGTCTTCAAGAATCTTCAGAGCCCGTCGTACTACTTCTCGGTGTTTTTGTACATTATTGTCCGTAA
AGATAAGTAAATCGTCTAAGTAAATAACTACAAGGCCTTCGTCAATCAGTTCTTTGAAAAGTTCGTTCATCATTGTTTGGAAAGTGGAAGGGGAATTGCT
AAGTCCGAAGTACATGACCATTGGTTCGAACGCCCCTCGTGGCGTTTGGAACGCTGCCTTCCACTGGTCTCCTTCTTTTATTCGTACATTGTTATACCCC
CAGCGGAGGTCCATTTTGGTAAATAAGCGAGCCTTAGATACTTTGTCTACTAGTTGCAAGATGAGAGGTAATGGATATGTGTTTTTTACGGTGTATTTGT
TTAGGTATCGGTAGTCCTGTACCAATCGTTTTTTTCCATCCTTTTTCTGCACGAAGAATACTGGTGAGGTTTGCGGGGATTTGGAGGGTCTGATGTACCC
CTTTTTTAGGTTGCCGTCGAGAAAGTCGTTGAGTTCTTGTTGCTCGATTGGCGACAGTGGGTACACCTTTGAGGCCTTCGGTACAAAGTCCGGTGTAAGC
TCGATCGCGTGGTCCCATGGTCTTGCCGCCGGCATCCTTTCTGAGTCCCGTTTTCGAAATACTTTCATGAAATCATGATAGTAGTTTGGTACCATTTCTT
CTTCAGTTTTTTCTTTTTTGCTTTCTATTTTCTCCCGATCGTGCTCAATGACATAGTCGTATTTTCCTACTGCTTTCAGATGCATTTCCTCCTCCTTGTC
TTCCGTTTCCACCTGCATGTGTCTTTTCCACATTCGGTTAATGTACATTCGGGCTACCGACTCGTGATATTGGTTGGTTAAGTCATCCAGGCCCCGTAAA
TAACCATTTCTCAGCCTATTCCACTGTCTCACTCCTGCCACTGAGATGTTCCTCGGTTCCATTTTCCGCACTTCCTTCACTTCTTCCTCATCTTCCTCGG
TTTCTACCTCCCCTGGGTACGGTTCGTCCTGCAAGTCTTCTACTTCCTTGTTCATTCTCCTCTTGCACTCTCTTGGGCATCTGGTCATTACCACGTCTCC
TGTTTTCCAGTTTACTTCTGGGTTATGTCGTCTGAGCCAGGTGAGACCTATGATGACGTCTACGTTTCCTAGGTTGGTTACGTAGAACGTGGCCCATTCC
GCGTGTCCTTTAAAACCCATTCTTAGTTCTACCTTTTCTTCTACTCTTCCCGCGTTGTTGGGGGTGCCGTCTGTGTTTCTTATGATTGCGGGTCTAGTCA
GTTTCTTGGTTTTCAGTCCGTGCTTTCTGACGTATTCGCGATCGATGAACGAATCTGAGGCACCACAGTCCAACATTGCTTTGGGGTCGAGAGTTTTCAG
GGTATCTAGGGAAGTAATGGTGATTTTTATGGGGACATAATTTTTTTCATTGCCCGTCCGGTACAAGTACACCTCCTTGGTTTTGTTCTGCGTCTTAGTT
TCCGTCTCGTTGGCTTTAGTAGTCGAATCCTCATTATAAATAGCTACTGGTACATCGGATTCTACTAGTGACGAGTCCGGCTCCTGAGTGAGTACGGAAA
AAGAATTCTTGGAGCTCAGGTCGACGCTTCCTGAGTTCCCTCGGAAAAACCCTGACGGGTCAACTCCTCCCGCCAGTATTGCAACTGCTCGTCGTAATTC
ATGGCCCTAATGTCCAATCTTCTTTGACAATTTCGGGCGATGTGTCCCAGTCCTCCGCACTTAAAGCACTTGACCGGGGTTCTCTGTGTTCTGTCTACGT
CCATCGCGTTTGGATCCTTCGGACGTGATTGCTGGTTCTGTTGTGGGGCCGGTTGCTGCTGCCCTTGTCCCCTCCCTTGCCATTGGCCTTGCTTTTGGCC
TTGCTGCTTCTGCTGGGACTGTCCCTGTTGTCGTCCCTGTCCATGCCCCTTGGCATAGGACTGCGCTTCGCGCCACTGCCTGTCAAACCGGATTGCCTCT
TCGCTCCATGCCTGGTAGTCTGCGGGGAGCGGGTGGAGGCTGTAAAGCCGGTTCAACAGTCCAGGGTTCATTCCTCGTTTGAATAGCTCCACCAGTGCTA
CGTCGTTGTAGCCGGTATCCGCCCGTAGCGCTTCGAATTTCATTACGTATTCTTCAGCTGGTTCGTTGCCCTGCCTGAGGGCGGATAGGGTGGAGATGGC
TGTTTCTCTGGGGTTTGGGTCTCCGAACATTCTTTCCAGTTCGTCGGAGAACCTTCGGAAGTCAGAGACCACGGGGTCGTACCCTCCCTGGTCCCGCCAG
TTGAGCGCTCGGTTAATGACCTCGTTTTTCCAGTTGTCGACTTTCCGTCCCTGGATGAACGAGAGGGCGTATAGAACTTTGGTATTTTCATTGGTGAACT
GCCACTGATTAACCGCGATGTACATCCGGATGCTTCTGAGGAACGAACGGCATTTGGCACGTTCGCTGTCGAATATTTCGGGTTTGGCCAGCTTAGGGCC
TACTGGTCGTGCGGGTTCGGCAGGTTGGGGAATTGGGTCAGGAGCGGGAACGGGAGCTGGTGCTGGGGCTATTGGTGGCGGACGGGTTCGTACGTATTGG
GCTAGTTGTTCGTATCGGGCTTCCATCTGAGCCAGCCGGTCCATCATCATCATCATCATTTCTTGTGTCGATGGTTGTGGAGGTGGTGCGGGTTGGTCTG
ACGGGCCCGGCATGGTCTGGTCTCCGATGTTATCGAAGCTCGATCCGCTGGAGTGGGACATGGTGGGGTTGTTGGTAAGGTACCCTGTCAATTGACGTTG
AACTTCAAACTAGTGCACGCCGGCACCTGAGCGGACAACGTGAATGAGGAAGGAGTTCTTCGGCTTGGCTAAATACGAAGCTTCACACCGTCTTGCTGAA
CCGACGAGGTAGAGCCTTCTTTCTTGCTCAGCACCTTGCGCGCTGACCCCTCTCCGAGGATTAGTGATCAGTCGGCGCCTTTAGATTCACTCGGGGGGTC
GTCTAAACGTTACCCTGCTGGAGTATTGAATCTGCGGTTCGAATTGGGTGGGAAGCTATAGGGGTGTGAAACAGACAATCAAAGCCTAACGGGCTTATCG
GCGGAAATTGGAAAGAAGTAAGGCGGTAGATAAAATGAGGAAAAGAAACGTATCCTGTCTTGAGGTCGAGAGGTCGGTCTTCGCAGTTAGACGCTGCAGA
GTAGGATGGATGAGAATGTAGAGCGTAGGAGGGACGTTGAAGGGTTAGCTCGTTCTTCTGTTAGGGCGACACTAGTCAAAGACTAACGTGGCTCCTACAA
GAATACTAAAACCAAAAGGATAGATGAAGTAGCTTAGTTGACTTAGTTCTCACTATTACTAGTGGAAATCCCAAGAGAACGAGCTAGCGTTCTAGGGCCT
GTTATTGGTGTTTAAATACTAAAATACATGCGTAACCCTCATGTACTACTACATGCCTACTGCAGCCGTCTTTCCATGGAACGCGCACCGATTCCATGAG
GTGCTTGGTAATGTACTGCGGACATGTGTTGTGCGTGAGGATCTTACTAAGGTACCGTAATGTGAATTAGTAATAGGCGCGTCCTGCGCGTTTAGATAAG
ATATCAAGAAAGATAGTATTCGGAACAGACCGGACCATAACACGTGCAGGGCATCTGTGGCTTTCTTGGTGACGCTGTTGCTGTTGGTGGTGGTGGGGTA
TAGGCTGGCCTGTCCAGTGGGCGGGTCGACTAGGATGCGTCGACGGTCCCTCTCCATCCTGGCCTGTGTGGCCGGGCGCAACAGGGTGGGTGGGGTGCTT
GTGCCTTGGTCTTGAGGTGCGGCCGCTCTTGCGTAGGACCTTGGTGTGCTTCCGGCCGTGGCTTTGAAGTCTCCGGCTGCGACTTTAACAACGTCAGTGC
ATTTGTCGAGCTCCCGGCTTGCCTGTGATACTCCCTGACGGACGGCCGTTACCGTCTCCTTGGTCAGTTCTGCCAGCTTCGCTGTGAGGTTGTTCGAAAT
CTCCTTTGCTGCTTCCCGCAAAATGTTGGTGGCTTGCGTGACCTCCTGCTGCCGAATGATCTCCTCCTGGAGCGATGCTAGCGTGTGTATCGTTTCGCTC
GTGCCAGTGTCTTGCACTCGAGCAGCAACCTTGAAAAGTACATTAGTAATGAGCTTAAGGTCTACCTTTGTCATTTCTATCATCCCCATGTCCTTGAGGT
ACTGTGCTGCTTTTTCTGTTGGGCTGACGGGCTTTGGGTTGGCTTGCGAGCCCTTGGTACGCTTGTGCGGGCGTAAGGGCGTAGTCGCGCCCCGCGCTGA
TTTGCTGCTGGGCCTTGAGGCGTCCGCCGAAGGAGAGCTCAGGCTCGCCTTCTCGAGTTCCTTGCCTTTATGCTTTGCGCCTGTCGTACTCGTCGTGTCG
AAAACCAAGGTCCCTTGACGCATACCTGACATATGTGGGGGGGCTGCACGGCCATCTGCTGGGGGGTGAGCTGCGTCAGTGCTGTCACTACTTGCTTTGC
CAGATTCCGGGGCTGGTGTCTTGCGCCGCGCCGCTGCGACGTCGTTCTTGGCCTTGACCGCCTCGAGGGTCTTAAGGAAGGTGAATCTACTGGTTTCGCG
CCGCGCTGCTACTCTGCTGGCCCTGAGCTTGGATGTAGGTTGCTTGGTGATTTGATGATCACTGTCGCTGTCTTCAGTGTCGTTGTTATCGTTGTCGTTA
CCGTTATCGTCGCTTTCATCCTCGATGTCGTTATCTTGATGTGTGTTGTCGTCGGTGTTCGTGGGTATTCCTCCTTCGTTTGGCGCTGTGGTGTTGTCTG
ATGGTGGTGGAGGACCCTGGGTAATAGGTCAGCCCCCTGATCCGATTTCAGACATTTTTGAGCGGCCGAAGGCCGCTCGGCCTGAGGACTTTCAGACATT
TTACGCCCAAAAAGGTAAAACACCCTGGTCCTTTTTTCGGACATTTTTGGGATTTGGTCCCTAGGCGGGATCCATTTTCGGACATTTTCAGTGGAGGTGC
CGACGTTGGGTTGCTCGTCATACATTGTGTGTCGTGTATCTCAAGAACATCGGACTGCATCTGACTATGTTTACAGTTGTGGTGCTATATGCCAAAGGCG
GCGGTAAGAATGGTCGACATGTGTCACAATCAGAAGCCTTCAATGTTGCCGCAATGTCATGGATAGGCTTGAAGGTGTACGAGCACGTTTGTGGGCGGCG
ATTTAGCAACATCACGGATACTACATCGCATTTCCTTACTCGTTACTTTGCAACCCTTCCCTCGCTCGCCTTCTTGTCCAGGCTCAAGGATGCCCCGTTA
AAACCTGCAAACTCAAGTAGCAACATGGAGATGGAGTTGACGGAGCAAGACTGGGAAGTATATAGGCAGTTATATGCATCGAAAGCGAAGCTAGCAAAGG
TAATGATACTATCAAGGAAGAAAAATAAGACTGCATGGTTATTGGACGATTCGGAAGGGTAGAATGGGAGCTACGTGTGTGGGGGGTCTGTATACACTGT
TCAAAGCTTTCGTGAGGCATCTACTAGCCTTGTAGAGCCCGTGGGATGCCTAATACCATATTTCAAACATTTTGAGAGCCCCAGAAGGCCTGAACCGAAA
ATTCGGACAAATTGTGAGGCCCGCAGGGCCTCCTCTGAAAAATGGACATTTCGTCGAAATTTGAGAAGGGCCGGGTTCAAATCAGACACTTTCGGCCTAT
ATCCATTCAGACATTTTGGGCCTTGCTGGATCAAGCCTTCACGGTCATAAACCAGGGTCCTGGTGGTGGTGGGCGGAACCAGTTCCGTAGTGTGGTCCCG
GGCTTACTGCCCGGGGTTGTGGGGTTCATAGGACCTCTTCTTGCTTCCCTTTCTTGCGGACTTACCGTGTAATGTTGCCAGCCTAGGCGGGCGCTTATTT
TTGATGATCGTGGTAAAAGGAAGAGAAGAGTCGGATATTCTTTATATTCTTTATCGGCGGAAGATGTCAGGAGATACTGTCGTCAGTTTCGCATGGCTCA
CGTACCGCTCAACGGTTTGTTTTCGCGCTCTCTGGCATTTATTTCACTTGCACTTTCAGTTTCAGTTTAATGATTACTTCCTTCTCGACAAGGGTCAGTC
GCCAGGCTTGAATACTAATCGTGAAATACGGACCAGGATTGGCCCTTGACAACCGGAATCGAGCGTGGATTTGGGCTCTCCTCGCTGGGGAGATTGGAGA
TGCTCTCGGTGGAGTGGCTTTCACTATTTCTGCAAGCGGCCTGCCTCCGACTTGTTTCTGTAGCGCTGAGATAATCTCGTCTTGCCAGACTACAAAATGG
ACGAAAGGGGGGAATCAGTGTGATGTATCCTTCTTGGTGGTTCGAATTACTGGCTCGGAAAAGCGAGTACTCACTCCATCCACGAGAACGCGGATGCTGA
TGTTGCCAATTACACCCATCGCACGTCCAGAAGAACCTGTATCACATATAATCAGCATCACACCCGTCAGCACACTATCCTATGCTATCTGTAGGCTGGG
GATAGGGGGATTCTGACATACCGGTAGAGATTCTGAGTCGTGGTACTTAGAAACTTGACAGCGAGTCTGTTGTGTATGCAGTAGACTTCGCCCTCAGTGG
ACACCCAGGTGCGCCTCGCCGGTATGCTCAGGAAGGCTGGTGGAGCTGACATGGCAGCTTAGGAGAAGATTTCCGTTGAGCGCTAACTTGTGTAGCTTCG
CACCATAGGACAAAATATTAATGTTAGCTATAGTTCGTTTTATAACATATTCATTGTAGCGCAAGTATGCACCAGTCGCCTCCAAGCCTTTTGAAGAACT
CCATTATGTAGCAAAGTAAAGTCTTTCGTTAGTTTGGTTTCGCTCGTTCTTCATCGCATTTCTCGTTCTAATGAATTTCGGCCTCTGGTGGTGACTGACC
GTGGGAATATTGAGTCACGACCGAGTCCATCGTAGTCTCGAGCGCTATTACTAGGTCACCTTCGTTCTTCTCTGATGTCCTCAGCATTTGAGAAATGGCG
CCAACGTCTGTCTGACATGACAGGTCTCGGGGGAGACCAGACAAAACTCCATTGTCAAGGCTGCGAGCAGTGGAAATCCCATTTATTGCAGTACAGTGCG
TCGTTGTCTAGAATTTGAAACTAATCGACACGACGCTGACTCGCATTCGCGCTCGCAGGCCCCTCGGTGCTCTTCCTCATGAAACACTTGAAGCTCTCCG
GATGCGCCGTACCCCCAGAAAACATAATTTGCGCGCCCTGCGATCCCTCCGCCGCCGCCGCCTCTTCAACTCCCCGCTCGGGCGGCTTCTCCCCCACCTC
TGGTGCCATTCTCCTCTGCGCTGGCTCCTTCTTCTCTAGATCACACATGGAACAAACCCTCACCCACGAGCTCGTCCACCTCTACGACCACTGCCTCTTC
AAAGTCGATTGGGGGAACCTACGGCACCACGCGTGCAGCGAGATACGCGCGAACAGTTTGAGTGGGGATTGCAAGTGGACGAGGGAGGTGCGGAGGGGGG
TGGTCAGGTTCTCCAAGCAGCATCAGGAGTGTGTGAGGCGGAGGGCGGTGTTGTCTGTCACGTCCAACGCTGCGTGCCCGAATAAGGAGGCGGCTGAACG
CGCTGTTAATGAAGTTTGGGGTAGCTGCTTTGCGGATACGAGGCCTTTTGATGAAGTGCGTGTTCAAGCTACGCTCAATGGGATGGTATTTCTGACACGT
TCTCTGCAGATATACTAAACCTTTATTCGTCTTCGACGCGCGATCGCCGTGGCCGTATCGCTAGTTGATTGCAGCCGCTAGAATTTGCGTGGTATTGGGT
CATCGCGGGGGTCATGTTTTGGGAGTTGTCTGGAGACTGACAGGCGTCGTATCTAGCGGTGTAATGGAGCGGGCAAGAAGATAGCGAGATATGGATGCAT
TGGAGATGCAAGGCTATCTTCCTTCAAGCCTCGTAGTACGGCCGTGGATTTATTTCATCAGGTTGTCACGAACTCAGTACGGCGAATCATAGGACTGTCA
CATTGGAATAGGAGGGCTTGCACCCGGGATTCAGGACGGACACTCAGCGTAAGGCGATTGTGATCCCAACACCTTAGCTCAAGATTCCCTTTGCTACCCT
CCCCTCCCCCTGTCCATATTACACTGCCAACGTCGACGCCAGTGGTGCAGAGCGCTGATTTTATGTGATACAGGTAGGTAATTCTGGAAATGCGATGCAT
GTAACAGGCAACACCAACACCCGCATTCTCGTCGAAGGAGTAAACTGGCAACTACTGAGATACCCACTCAATGTACCTTCGACCACCTTTGCAGCATGGC
AAGATGAGGTTATCTCAGTGATACGGAAACAAGCTAGAGGCAACCTACTCGCAGAAATCGCAGAAGCCGTCTCGCCGTCTCCCAGCGAGGAGAGCACAAA
TCCATGCTCTATTCAGGCTAATACGAGCCAATCCCGGTACGTGTTTCCTTATTTTTGCGACTGAGGCGTGCGGTGGAGCTGACCATGTCGAGCAGGAAGC
AAGACGAAAGGGAAAGAAATGCCAGAAATGTTATGTGGTAAGTAAGCCACGGGTACGTGAGCCATCCTAGACCGACGGGCCGACATTCTCTCGTTTAGCA
ACCTCCGACATCCATTCAGTTGGAAGCTTGCCACTTGGGGGGAGGACATCAGTACGGCCGTTGATTCAGACACTATTGATCCTACGTTCCACATGATTCA
TCATCGCGGCCGCCCGATGCGAACTAAGTCGCAGTTTCTGGAGTCTTACGGTTTTTAATGGTATCTGTACTACAGGAAGAGGTCAACAAACACTGACAGA
AAACTTTTTGCCTCCCAAATATCCAGACCGCAACAGGCCTGTGAACTAGTCTCCGATCAAGTCTAAATCGGGACTCTATTAAGCATGAGGCTCGCTGTAC
TGATTCGGTTGTATTGTCCTACCAAGTATCAGATGTTTTGATTCCAGAAATGATTGTCCCAAATATGACCTAGTGCGTTCTTTTGTATTTCTTGTTGATC
CTCGGAATAACCCTTGCTAGTGGGCGCCCACTACGCGCATGTCAGGCTGTTCAGTCCTGAGTAAGCACTTGGGTCGTCGCATCCCGCCACATACTGCGCT
CGTCGGTGAACAGCCATGCTCTACAGCTACCGATGTTCGAATCAGTTGTGGCGGCGGTTCAGAGATGCGGACGAAGAGCAACTAGCAGAGTCATTCACAA
AGACGGTCGCGGCTGTCCGGCAAGATGCGTCCGCTCTTGTGCGCCGCGATCCACATTGGAGGTCAGCGAACGAACCTGAAGCTCGAATTTAGCCCCATAC
TGGCCCCGACACATGCCCACCATGGCACGATTCGGGCCCCTGTTGATCACGCTCGTTATTATCGCGCCCACAGTGTACCACAACTTCCTGACGACCTCCC
GATACGTATCAAAGCAATTATTCCAACAACAAAAGTGCCGTTTTCTTTAAGAGTTCGCGATGATTCTTGGGAAAGCTGTTGACGCTCCCCCACAGCCTCC
AAGAGGCAAACTTATACGACGACTCACCAATGTACTGCGATGCAGATGCCACTCCGACGTGCTACTTCGACGCCTTCGATGATAGCTCTACAATCTCGAA
AAGGCAAGTCATTCTGCGGTTATAGAGGCGTGCGCCAGGAGCTGATTGGAATATTACTACCTCTCAACTTACAGCGAGATATCTACACCCCGTTCAACAC
CGATGGCTTTCCGCGAAATCTCTCCAGGATACTCAGAAAACATCTACACCATCGATCCGCGGATCATCAACAACAGCAACGCCAACACCCCGCCTCCACC
GGACGCATATGTTTCCACCACCGAGAAAGAGCAGCAGAAATCGGTTTGGGACGAAGACAGCCAATATCCCGATTTCTTCACCGTTACACCTTCAATGGAT
GCGATCTTGGACTCATTTTCTGCGCAATCCGCCTTGTGGTTGGAGACACCTCCTACGATCCCGTCAAGCTCACAGTTCGCCACATTCCTGACTGATGCTG
GTGCATTACCCAACCCCCACAGGCTACGGGGCCCTTGCTATACGCCGAGTATGGGTGCCGAAGCATCAACCTCCCAATTGCCGCAACAAAGTCCCTCACC
GATGCCTTTGTCCCAAGGTACTAGCCGAACGATGTGGCCTTTGACTGCTTCTCCCGAGCTGTCAAGTAGTTGGCAGGAACCACCACACCATTACCTGGAA
CCTCCGCAACCCGTCGACACACAGTCGGCTACTCAAGAAACAACATTGCTGGCTCGGCGCGTTGGTACGCCTCGTATTATGCACGATAGTTCGCTCCGCA
GAGACAGTTTGTTATCGCCTCCTCCGTTTGTGCGCCGATCCGCTCGCCCTAAGGCAAGGGTCAATTACAGCTACGACCCCCTGCCTGCCGAAGCCATGTG
GGAAGAAGAAGAAAAGTCTCATCGGGCCTACCACAAACACTCATCCACCTTTGACCCATCAGCGAAGGACAGGAAGAACAAGACAATGAGACTGCGGGAC
GCACCATACACGCCGTCGGACGGCCCACGCGAAGTCTCCGTGTGCAGCGAAGGCGAATGCGCAAACCCAGAAAGGAAGCCGATGACGTTCACTCGCAAGG
CTGATCTTATGCGGCATAAAAGATCGGTCCACGATCAGATAAAACGGTTCCGTTGTGAGGGGTGCGAGAAGCCGTTCCCCAGACATGACGCTTTGACTCG
CCATCAGAGGTCGTGTCGGAAACTGCGGGAAAGGCTTGAAGACTCGGAATCTGTCGTCGGGTCATGACGCGAATGGCAGCTACCTTTCTCGTCCCATTCC
CATCTACCAGTCTATCCGCCTATCTGTCCATTTATCTGTACCATATTGCAATCCCCGGCAGGTTTCCGAGTAGCTTTATCTATGTAGTTGTGCGTATGAC
GAACATCCATACCCTTTCCTCTGAAGTTCCGTGTCAACTCGGACTGTGACTCCGTGTCATAGCATCATCTGTATCTGTAATCCACACATACGTATACCTG
TCCTAGTATCGGTCATTAGACGGCCTCTGAAGACCCGACACCATCAATCTACGTTCCCCACGAATTACAATATTCAAATAAATCAAACACCCACAACTCT
GGAGTGATACTGCCACATATCCTGATAATCAACTGGAGAATTCCATAGCCACACGGGATGATCAACAATAAGTGTACTCGGATCTGGGATTTTTGACAGA
CGTTGAGGCAATTACGCTGCAAGTCAAACTTTGGGGATGAATACCCACAATACAACTACATGGGGAGGATGCACGAAGCCGACTTGCAAACAACCTGTCT
TCTGTATCGTTGGGCGAGTTCTGAACCACTTAAGTGATATGTAGCACGGAAGTAGACGCAGATGTCCTCCGAAAGCTGTCGTAATCTACTACTGCCATTC
CAGAGCGGCGGACTAATTAAGGATGAGAACCACATGTCCAGTTTCACTATTCCTGGAATGATACGCACAGTAAACATGAGGGCCTGCCACGCCTGCGGCA
CGAGGAGTACGATGGTGGCGCCGAGGACGCCTTCAGATTAACTTGATGCTGTTGAGGAGTCGAAAGTGGTACTTTTCTATTCGGAAACAGGTCGGAGAAC
GCTGCACGATTCCTTTTTCCCATTACCGTACACCAAGTCCAAGCGACATTCCATGCACGTCGGCGGTCTGGCAGATCACTGATCCAAGTCGCATTGGCCT
ATTTTGGGTTACGTTCGAGTCATTTGAAGCCTTGGGCATAGCCTAGTACTGACGGGTGGAGGAGAGTACCTGGAATCAGTAAACCGATAGTAAATTTAAA
TGAAGTCTCCCGTCTTCCCAGTGGGCGTTAGCGCTCAACAGTATATGTTGTTAAGGGCGCTTAACAGCAAGGCTGTGCAATACCACGACCCATCCTTAAC
TCATCCTCGTCCACTTCCTGCATGCCACTGCGATATAAACGTATGTTTGGAACTCAGAGTCCATCTGAACTCTGCCCTATAGAAAAATTACTCCAACATG
TCGCGATCCAGAAGCACCGACGATATTAGCTCAAGCACTGGCATCAGCATCGTAGTCGACCGTGACGGAGACGAGGAGGTCCCCATCTCGAGCTTGTACG
TCCATATACTGCCTCATCAAGGACAATGTCCACGAAGCTTACTTTCCCCGGTCTCAGAGACTCCCAGTTTCTGAACGCTGGTTTCCCCGGTGTCGGATCG
GGGGCGCCTTCCTTTCGCTTGGACCCAGGTCTCGTCGCCACGTTTCCCGGTGAATACCTATACGATGAATGCAAACCCGTACGGCATACTTACGATTCTC
ACTGCTTAGACCCCCCAACAAGTGCTGCTTGGCTGGATGGCGTCGGCACCATTCTGTCCGAACAGCGGGACCACGACTACTTTACCAACCGTCTTCACCA
ACCTAGTCCGGAACCTGACCGCTACCCCCCTTCTCCTCTGCTTCCATACGCAGGCGAAGAATACTTCCTCAATTCACCGCTGGTCCCATCATTCAACAGC
TTATCGATATCATCCCCCGTCCCCCCTTCCCCGTCGACTGACTTCGATCAACATGGGCACCATTCAGATACAAGTTTCGACTTTACCAGCTCGCCGTTCT
TGCAGCTCGCCTCCAGTCTGTCGCCGGGGATGTCGTCGGGGATGTCTAGTCCCAGCTTCCTTGCTGTTGATCGGAGTAGTGCCTTATTCGGTAACGACAA
CAAGGACCCCACCTTTGATCGCCTTCCCAGTCTTCGTGTGGACACCATATTCTCTTCGCCTGGAGAAATCCAGCATTCACCGTCGCCACTCTCAGAGCCG
TCTCCTTACCCTTCTTCACCCTTTCCCCCGCCCTCCTTAACACATTCGTCGCCATCAGCCTATTCCCCGCATCTAGGTCTCCCTTCCTCATCAAACCATC
ATTCGTCCAACTATTCCGCGTTATCCGGAGCCTTGGACGAAACTTGCGTATCTGATAGCGGGCTTGACGAGACTTTCGATCACACTAGAGGTGCATTCAC
AAGTGGCAGTCGGCGGCACAGCCATACCGGTCTGAGGGCTGATGTGCCTTCTATCCTCATGGGTACCGCGCTGGAAGAGCACCACAATGATCCCCGCAAG
CCGGTTATAATGGATGCCTCAAGCTTTCCCCTTCGATCATCACGTTCTGCCGTGCTAACTCCCGAGCTCCCACGCCTTCAGCTTGACGGCGTCGGGCATG
ACCTTGCTCGTGGTCGTGCAGAAGATCGGCAGGCATTGAGTACTCCCGGCTCGAGGCGTGCTAGTCGCAGTCCATATGCCAGGCCACCACCCATCGACGT
GAAGGATGCAAGCGCTAGTAGTGGGCATAAGCGTAACAAGACGTACGATCAATTCCTCAACGTGCCTGGTGCAGCCCCTGGGATGCGATTACAGCCACCG
AGCACGCACCATAGACGGCACAGTACGGGGAATCATGGGCGTGACTCTCCTCCAGAACCGACGGGCTCTACACTCATCGTCCCAGGCCCATCGACGAGTA
GGGCCTTCACTCCCCCTGCTCATCCCACACATAGACCTAGTAGTAGTGAGAGCGGGCCGTTGCTGTCACCTGAAGAGTTCAAACCTCGTTTCTACTCTCC
GAAAGTAGAGTCGCCTGTAGCCGGTCCTTCTCGTCAACTAGCTATGGTTGATTCCCTTCCTGAGGGCGCGGGAATGACGAGGCGTAGCGCCCGTGTTCGT
GCACGAGAGGAGGAACCTTCGGGGTCTGAGAAGGAGGGCCCCCAGAGTGAAGAGTTGTCCTTGCTCAACGAGAGTATTCGTCGCGAGACAATCGCTAGCT
CCGCAACCCTCAAAGCTAGTGGCCACCGCCGAAAGAACGAGGTGAAGTTCTTTTGCCCTGTTTGTCAGAATGGATTCACCGCAAAGCATAACCTACAGCG
TAAGTTTATGAGCCTTCGTTGCAAATAAGCCGTGCTCACCTATCTCTAGGGCATCTTCTTGCACATAGTGGAAAGAAGCCATTCTCTTGCAACTGTGGGC
AATCTTTCACGAATAAATGGGACCGTACTAGACATCAGAAGAAGTCCCGAATACCCGCCTGCTCAAAGTAAACCCCCTCATCGTTTATACTATCCAGCCG
CACCACGCTTTGCCCTTTCCGGTCTTAAGTTATGTATCCATATCGTTTTCATTGTGTTCTTTCTTGCGTTCTTCCCTGCCCTTAGACGGCAACTCCGCCG
AGTCCCCCCATACCTCCCAAACTTTCGGGCTTTGCTGCTCATGCTTACGTTCTATATGCTATCTTGCTTCCATTTGCTCCCTCGTCAATATCTGATCCAT
TGATTCCTTATTGGTATCTATATCACCCGTTAATACTTCTCCTTCTCGTTGACGGGATCTTTCGGTTCATTTCTGGCATCTCTCGCCTCTTCGCCTGCCT
GTATCTTTTTGAACCCATCGCATCATGTCTTCTCTATCTATCTCTGCATACACCACCCATACAATCTGTAACCCTAGTCATTCGTCAATTCATCCGTCTA
CACCCCCTGACCACACCCCGTGCGTATTTCACAACCCTGGTTCTAGTCTTCAGCGCTTCGAGTATCCTCATTCCTCACGGACCTTCTCCAGTTCTGAAAC
GATGCTCACCTGACAAGGTAGGACACTACTCTGATCCGAGGAAATGCGTTACCTTTTACCCATTCTTGACCATAGGTAGGCGAGAATGAGGCCTCCTTGC
CTCCCAACAGTCGCTCATGGTCGACATCGCCAAAATCGGACAATTCCTGAAGTCTCGAGAGCACACTTTTCATTCATTCATGTGAACTTATAGACCCCAT
TCCTCGCTTCTACTCTCGCTTCTCGTGACATGTGTCCCTCGTGGTTATCAGTATCAATGAATGACCATATGGCTGTGACTTTAAGGTAAGCATTGTGTAT
AACTTTCGATGAAATAAAGTCTAATTTAGAGGGTATAAAAGCTCTGGCGCTAATCTTCATAAGCTATAGTCCCCAGATATCTCGAAGGGAATAAATCGCC
GCAACCTCTTCGCTACTCGGTGTGTAAAGGGGTGCATTTCGAGTGACTCCTAAAATGAACACATGATGCTGCCTTAACTCACGCAGTTCATCTCGTTAGC
ATCCGAGTTGACAGCCTGCTGCTAATGGGATAACAGGACCGCTGGTTTCAGGCTGTATAAACAATTATTCGGGTGGACTCACACATCAAAACAAGGTTGG
CTTTGGTCTATATAAACCTACTTGCAACTCAACTTCCCACCGCCTCTCCTCTACCTAGTGAGTGAACAAGTAAGCGGTAGTGCGACTCCGCCTCTGCCCT
GGGTTTTCGCCCGTGGGCATTGGTAGCTGCCACCGTTAGATCTGGTCCTCGTAGTCGCCGTACATCAGTTGTCTCCCCTGAGACACCGCGGCCGCGAAGG
TGTTCAGGCCGCCGACGTTGGTTGCTCTTTCCTTTGTAGTTCGTTGCAGTACCCTGATCATTAGCTGCAGGAACACCTCTTGGGCCAGCATAGACAGCAT
CTCGGTCTCGTGAGACTGCTGTTCGCATACTGGGATATTACCAATAAGCGCGGGTTCATGGAGGTTCCCTTTGATCTCCAACCAGTGGCGGTCCTATGGT
ATCTCCAATGATTCAACTAGCTTGCTCCACCGACTGCAACGAGTCACTTCCGTCGCAATTTGTCGCTGTGCGTGTTTACTACCATGCTGCGCTATGGCTT
ATGAACGTCTACAGGTCCTTTTCGGAGACTGACTCTGGTGTCCCATCACGATAGCGACAGGACAACTCCTGTCAGGAGCAGACTTTAACTACGCTTTATT
ATCCCCATTACGCTTACTTCATCCTCCCCTCCCTCGCAGTCGCTCGTTTAGTTCCTTCCTAGCTACATAGATCGTTGTTGTTGACGGGGTCTTTCGGTTC
ACAACTGTCTTTACCTTGGTCCAAGAACCCATCGTGTCTTGTCGCATTGCTACATCCTGTATACTCGTGCAGGCTTGTAGTTCCTACGCGATCTCAATTC
GTTGATATTCCTTTTTTGAGTTTTGAATAAGTCCAAATAGGTTCAATTTATTCTTTTCTCAGTATTTCGATTTTGAGTTCTTGATCATCGAGCAGATTTT
TAATCAGTGTCACTTATGCACTGGTTCAAGCTCGTGCCCATCGTTCTTGCAGTGCCAGGTACCTGGAGAACGTCTAATACTAATAGCTAGGTGAGCCGCC
TCCCACGTGGTGATGTTGCATGCTGTAATTGAAGCTCCGATTGGGAACTCGATGCCTTGTGCTTGGTCAAAACAGACAAACCTGCACCGGGATGGCATCC
GTTGTGCTGGTTAGTACTTGCTAGCCAAACGGCGGGGGGTTGAAGCCTTCACGACGGCAATACGACGGCCCAGTGGTGAGAGAAAAGCCCCAGGCAAACG
CCCATTTCATCGCCTCCCCGACGTTATCGATGTCGATTACAAGGCGATTATGCCTAAATAGGCTATCGTCTTCCACACGAAGGCTCTTCGGCGCTTCTTT
TAGCGCCATGACATAGGGTGATGCACCGCCAACATCCGACCCAGTGCTACAGCCATGATGGCATGCCCGCGGTTCTCGATAGGCAACAGAGCTGTAGTGA
TACAGCTTATAAGGCCGCCCATAGCGGCCTTTTATCCTCCTTGTCCCCTACCATCATCTCCTGAACCAAGAAACGCTCCCCCCCGTCGAGTCAGAGTCAA
TGTCACACCATGCCCCCTCACAGAATGAAACGATCAACATTCATATCGAGTCATTTGACGAAGGGGCGTCGCTGCACGTCGAAGGGTACGGATTAACTGC
AATTGTAGAGTTAAATTCGTCCTCACCAATGTGAATAGCGATTCCCACCCATTTTCCGGCCCCGTCGATTTCCTTGCCCCGCAAGGTTCAGATGATGAGG
GCCTATGGACCCCAGGGAACAGCGCGCCGACGAGCCCTGCTGCTCTCCGTCAGTCGCAAGCATATCATCGATCATGTTATTGAACTGATTTTCACGTAGC
TCAATCCTTCTTCAATACGAAAGAATACAGGAACCTAATGAGCAACGCCCACTCGGGAAATGTTCATATTCGCTCTGACTCTAGCAGTTCGCTGAACGGT
ACGCTCCTTGCATTGCGTTCTCATCCTTGACTCTCATACCCATTCAACCAGCCAATCTTCTTTCTGGTCGTCTGGGGCCGCAGCCAATTGATACAACATT
CGCCAGCTACCGTTCCACAGCTACCGATCCCATATTTAGTCCGGAAGATAATTTCGCTGGTCATGGTGCGCTTTATCCACGCTCTCTCCCTTTTCCTCTC
TGACGCCCTTGCAGAGTTTCCAGAGGCCGACGATTCGGACACTCTACTTTTTGGCGCAAACGGCTTCATCAGCGGTACCGGCGATAGCACACAGGAAACA
AGCCCCGTCGACACACAACTGGACCTTTCGTCCTTCGCTCTTCATACTGCGCCTGTTCACACCGATAGCATGGCTGACTTTCTTCAAGTCCCCTTCAGGC
CTGGCAGGCCCCGGAGCAACACACACGAAGGGACAGTACCAACTGTCGCCCCAAGAGATGTCTTCCCCGCTACTTCAGTTTCGTCAGTGCTCTCGGAAGC
CGAAATCTCTGCGCTGCAACTCAGCTACAGCCAAACTGCCGACGCCTACGATTCGGCTATTTCTGATGACACTCCTCAATCAGCTATGGAACCTGTGATG
AGATCGTCGTCGTCTACACTCTTTGGTGCTCTGGGTCCCGATCAACACTGGATTGATCCTATAACCAAGGTCGATCCCCGTCGTCGCAAAAGCGACACAG
GTGTTTCGGTGAAGCCGTCAATGGTTCAATTGCTAGCTAGCCACCGCAAATCCTCTAGATCTCAGTCCAATATTAGTCCAATATACCTCGCTCAACAATC
TCTCACTAGCCCCCAGCAGCTCGCATCATATCAATCTGGTCTATCTGTTCCAGTCATACCAGCCGAGCCCAGTCCACGGCAGCGCAGTGGCTCTGTGACA
TCTTCCCCTCGAGGTCGAGGTATCATCAGAAGCACGCCCGGTTCTCGCAGGCACAGCCCATATCCTCAACCTTCGAAGTTACCCTCCCCTTCCTCGGAAT
ATAACAATCCCTACGTGGACCTTAATTCCGCATCGTATACTTTACTGGATACGAACGGATATCCCGTCAAATCCGAAGAGTCCTCTCAAGATCAGGTTCT
TGCTATCAATGCATTCCCTGGCCTTTCCCGCAACCGTACCGTGCCCGCAGGCTCTCCCAACCATGTCCCCCTTGCGGAAAACCCTCTTCTAAAGCGCAGT
ATCTCTGTCAGCAGTTCGAGGAGCAAGTACGACATTCCAGCACAATACAGCAACAGCACTCACCTACCCTTGGTCGAGGAACGCTTAGCCTCTGTGGCTG
TAAAATCGGAACCCGGAATGACACCCATGGCGCCCTTCTCCACAAGTCCAGCCAGGCCAACCGTCACCTCCGATGCTACTCGAGCCGCAGCTGATAAGCG
TCGAGTGAAAGAATACAAGTTCTTCTGTCCCCAATGTCCCCAAGGCTTCACAGCTCGGCACAATTACGAACGTAAGTCACATCGCTATGCCTAAGGATGC
CTGTTTATGAAGCTTACACACTACTATAGGTCATGTTCATGCCCACGAAGGCCGTCGTCCTTACCTATGCTCGTGTGGAACTCCCTTCACTAGCAAGTCT
GATCGCAAACGCCATATCGACCGATCCAAGAACAAGCCTGATTGTCAAGGTCCGCCTATCGACCTTGATCAACAATGAGATATGCCACCACCATCTCTTT
CATGACTTCCCGCGCTCACAGAGATACCCCATGACCGATATACCCCATAGTAACACACGCCAAATTCTCAATAGCTTATATTTCATTTGTGCATATGTCT
TCGTATCATATTGCTTGCTTTTTGTTTTCATCATTGCTATCCAGGGCTGTATGTATCGTACCCTATCCTTATAATGGTCAGTGTATTGTCGAGTCCCGTG
CTCTTGGCACACGTGGGATTTACGTCGAAGTAAGTTTGATGATATCTTTTCCTTGATTGAGACCTTGAGCGCTTGAGCACCCCCGTAGCTTCGATTTTCG
GCACGTCCCAGACCAAGCATCCAAATATCGCAGTCCAAGCCATGGACAGGCTGTGATAGAAGAAGATGACCAACGCAACGTAGGTAGCACGAGTCATCGA
TTGCATTCAGAGTTTCCGCAACGAAGTTGCCACGCAAATCGGGTCAAACCGACTTCAAGTTGTTCATCATGATGCTTTTCTTCGAAGTGTTTGCCAAACT
TCCCGATGATCCACAAATGGTGATATGGAGTGACAATCAGGATCCCTTCAAACGGTGATGCTCAGAATCGGTTTCAGGCCTTTTTAGCGATTCATCATTG
CTCACGATTGTCAGTCGTAATATAAGAGGCCCCACTGGCAATAAACGACCAGCGAAAGCCCCAATTCCGCTCTGAATGCACGCTGCACAGTTTGTGCGAT
GTCGTCCTCGACAGAAAACGACGCAAGTGATACCGGGGTCTCCACTTCGAATACCAACCAACTACTCCAAGTATGTGACTGCGCGTTCGCTGATAGACAA
CTACTCACTAATCCATATCTTAGCAATGTCGGGCGCTCCTCATGACAAGTAGGCGCTGCGTTGCAGATATTTGGACACACACGAGGTTCCTATCTAGCAA
TGGTATTCGTACGTCTGCAATTTAACTGCTATGCACGAATCCTATAGCCTTTTAGACAGGATGGGCATCAAGAGCTCTTTCGTGTCTGCTGCGCTCCTTA
ATAGTATCATCTTCAGCTGTTAAGAACTGGTACAAGGACTTGGTCTATGTGGTCTACGTCCGCAATAGCAAAAGCTGTACCAGTTCTTTTAAAAGGGGAC
CGGAGCGCGACATCCCTTCACCATCCATGTCTTCCTACGACAACATTTCCGACCGAATCAAAGGTCCTTATACTGGTCCAGAAAGGATTGTGGTGGAAAG
GTAGACCCTTAAATCCCTTCCAGATTATCATTAGGTCACACCTTCTCCAACAGTTCCGGCTCCTGGCAAGGCAAGGACATGCGACCTCAACCTAACCGCA
GCGCTTCCGACTATGGTACCTTCGAACGCCAAGGTACAAATTAGATGACACTTTTACTTCACCTAACGTCTGTTTCTCTAAGCTGCGGCTTTGTTTACCC
AAGTCTCACCCGAAACAGTTGCTGAAGTGCTCCCATACATGGACAGGCACCCATACGAATCTGCTGAGGGAAGTTATACTTATAGCGACCATGGAGGTAT
GAAACCCGAGAACCCAAATTATTTGACGTGACAAAAGTATTGCAGCCACAACGTCTGGGCACAACGAATACCTAACAAGTCCAGTGCCTCACCATGCAGC
GATGCACTATTTTCAGCAGCCCGTTCAAAGTGGTGCACAATGTCGAGCCGGCTTATACCCCATCAGCATACCTCAACCACCATTGTTGGATACGCCAAGC
CCGGTGCCGGGATTCGCGTCTCCGTCATCTACCACGTCTACGTGGTCCTATTGCCCGACTTCCGCTGCTCGTTCTGATGTAAGTGTACATTGGTTGTGAA
GTGATTAGATATCGGTTCTGACACCGCATGCCTTTTGGTGGTGACAGCAGCTCTCCCCATCATCCCCGCTATTCGACAAGCTGCCACGCAGCGCATACTC
CCCTAGGGAATATTCACCCCTTGCCAGTCGTAGCCCGGGGGTCGCTCACGGTTATATATGGCCTCCCGTTCCAGAAAGGATCGTCTCACCCCAGGAATTG
CACGCGACTGAGTCAGTGGCTTCGATTACGCGTCAGGGCTCAAGGTTCAGGGAAAAGGTGACCTCAGAGGCTACTGCAAGGGCAGCCGGATTGAAACGGA
AGAAGGAAGCGACGTTTCGCTGTGAACTGTGTGGAGTAATGTTAACTGCAAAGCATAACCTCACGCGTTGGGCATTTATTTTCTCGCATGGACACGTTTG
TGCTGAAGATTTCGTCTGATTTAGGCCATGAAAACGCTCATCGAGGCATAAAGCCCTTTGGTTGCCGTTGCGGTGCTTCCTTTACGACGAAGGCCGACCG
AAAACGCCACTTGAAGACGCGCATCCAATCCACTTGCCGTGAACTCACCCCTGATGCCGTCTGAAAGTTTCACTCCAAAGAATACCCTCCAACGCTTTCC
CGTCATTTGAAATCTCGCCAATGCTTTGCACGCTGTTCTTTGTGTTATCAGTTTTCGTTAGTCGACTTAGTCCCGCTGTGGCAACGGTCGGCGAATTCCA
AGCATCTGCTCTGTTGTCTACGTTTTCCATTAAAGTACAATGTTTGCTCTGTATCAAATTACACAAATACGATTTTCATGTACAATAGCTACATGCTCGC
GGGGTTAAAGGGGCAATCACATGCGTCGGGGTTACTTCTTGCTTCAGAATTGAGGTACACAAGGTCACACATTCTCATCTCTTGGCCGACTTCAGAGCAC
AGTGTGTGCTGAGGGGCACTGGAGGGACTGGCGTCGCAAAAATGACTCAACCGACAGTCTGACGCCACCAACGTTCCGACATCCGAATGAGCACCATTCA
TCGGACTAGATCCCCGACATTGTTCCACACGTATCTATGCTAGTTCCTGACGAAAAGATCTCGGAATCACCAAGGATTCACGACGAGATTGATTGTTCGA
TGCCTTAACAGCCTTCCTACACATGCTGTTTTCTCGCGGAGCAAAATCCTACGCCACGCACCTCTAAGTTGTCATCAGCATCGAAGACGTTGAAGAGTCT
TCCCCAAGGGGCCGATCAATGTATAAAGCAAGTCTATACATCATGGATCGCTAATATCTATGCAAGCGAAGTAATGGCTTGATCTATTCTCTAATGGCGG
CCAATTGCGGGTCATTGACATCGGAATGTTTCTTGGACCTGTGCTGGTGGCGTTTCAAGTCTGATTTAGTCGTGAAGGCTGAGCCGCAGTGACACTCGAA
CGGGCGTTCATCATTGTGAGCTCCAATGTGACCTTAATGCGGCACGAAATTAGCGAGCATTGGAGGCGCGAACTCTCAAAACGTACGTCTGTAATTGTGC
ATCGCTGTAAATCCTCTTTCACAGTATTGGCAGAAGAATCTGTGTGGATTGACACGTCGTCTTTCAGCAGCGACTATGACGGCTGGGGTGGCTACTGCTC
TCATTGCTGGGGAGGTTGCAGAAGGCTCAGAACACGCGTAATCGTCTTGCGGGGATGGGACTACACATATGTTCAGTGCTTGGGCACGGGAAATAGAAGA
TGGAAGCTACCATAGGTGCACTGTGCGCCACTGTGAGCCCAAGTGTAACCGTCAGCATTGCTGTATTGTTGCTGCACTGCTCGATGCCCGTAACAGTGAC
CGGTAGCTTCACCTGAAAAGGCCACTCAACATACATTCGTGAGACGGGGTAGCAGACTTAGAGGCACCCACCATTGTCATTTACATGATTCTGAGGGTGA
AAACTCAGTACTTCGTTGAACTGTTGTTGATTAGTCGGTCCGTGAGGATAAACAAGAGCGTCGGTGCCAAAGTATGGCGAAGGGTATTGCGGAACTTGAT
CCACAGCGTTCATGTTAGGACCAATGACAGGCCTCGCATCAGATGTCGTGTGCTGAGCGCTAGGGCGCCTAAAAGAGTAGTCTGTAATAATCGGGTTAGA
TTACTCCAAGAACCCCTACAATATTACGACTTACTCGACGTGCGTGCGTGGCCTTGAAGGTTGCAATTCCAGTCCGACTGCGAATCTTGGCTTTCGAGAG
ACATTGGATAATCAAACTTCGGAAGGGGTCAGGTGGTACTCTTGCAAAGGAGACGACCTCTCTCTTTTAAACTGAGAATTTGGCAGTGTGCAAGAGTTAA
CAGCGCCGGCGGTAAAACGAACGAGGAATGCGAACTGGTATTTCCATAGCCGCCCCTGTTTCGTCGGATGATTGCAACAGAATCACATATGCCTCGGTGC
TGGTTCCTCGTTGATTGAGAATTGTCACATAACATAGGATGAAATCCCGATTATCGATGAGCCCGATTCCCGTTCTAGGAACAAGGAGTGGCTGTGGGCC
TCTGTTTGGTTCCAAACCAGCGAGGACAGTATACGACGATCACGACGGGAGAATGGGTAGTGAGACCTGTGCTTCCTAGACATAGTAACAGCAAATGAGC
CAAGGAATATACGATTGGAAATCGAAAGATCGTCCGGTGGATTACTTACACGCCGGAAGACTCCATCACTGCTCGTTGGACTCGAGATCATATATCCCGA
GTAAATTACGGGACGGAAAAGATTGTTGCGAGCATACCAGCTTGCGCATTGGACTGGAATGCGATGGCGATGGTTATGGAATGGACATCAGCTCGCGTCC
AGTGCTCTAAGTAAAGGTCATAAGTCCATCGTTACTTCTCATCATTAGGTTCGGAGTCTTTTGTGGATTTTCGAGGAGGCTTACGAGGGCTGACTGCAAG
ATCGTAGATAGCCAGCAATAGTCGACGCCTGATTCGATAATCGGCTTGTCGCCGGACTAGGGCATAGCCACTCTGTCTTCCCCACCAGCGCTTTCAAACA
CGGCCGTCGGCGCGAGCCAAGCTGAAGTTCTCCAAACTTGTTTCGTCGCCTTTGCGATTCTGTACGTAGCTGTAGCTATACACTGGCAGAAGGAATTTAG
CCTTGTCCTTCGTGCCGGTAAATTTGCTGATTGGAGGAACTCAAGTGAAGAAGTGCCGACACAACTTTCCCACATGCCATCCATACTTTTGCATTGAAAC
CCCGAGGCGCTGGACGCCTCGCTCAACTTGTCATCGCACAAAACTTGGCGGAATATCTACGCGTCTACGTGTTGTTGGATGTCCGAGTAGTACGTGATCT
AACAACTGACCACGCGATACTTACTCCCACCAACAGGCGTAGTACAGCGCAGCGCCAATATGATCCTAGAAGATGCAACCAGAAGATCTTGGACGTGAAA
GGCACAGAAAAAAATACTGCATGGAAGGACAAGGATTGAAGATCTGACAGCCTGCCTCCCCTTGTGTCCAACTTGTGTCACCTTTTCACTGCTAAACACG
TCTGACTAAATCGCTTCTACATGACTCCCGACAAGTCTTCCAGGACTTTCCAGCGTCCATAATGGTCCACTAGCCGGGTTTGGTATCTCAGTATTTTGCC
TCTAGATTCATCGATCTTTCGCGCGGCAGCATACTCGTGCCATATCAGTTCGACGGACTTTATCCAACAAATTGATTATGTCCTCGCCAGTACATCTCAT
TATAACGTATGGGTCGTTTGGATCTTGCCGTATGTAGAGAACAAATGCACCGGATCCTCGCATCCACACATCCATCGACATCGCCCATCCAATTGAATCC
GCATGTTTCATCCTAGAGACTGACCTGATTGCAATTCGATCGGAGGGGATGCGTCCTGTTTCGCCGACTACGTACCGGGTTCGATGAGTAGCTGGAATTC
ACCCGAATGTAATCTCCCTCCCTTTTACGCCCTAGTAACGGTGCCGCAGTCTGACATCTCTATCTCCGAATAGGCCAGAAAATGATAGAGTACTCAGCGG
GATTGACCTTTGCCACAGGACCCGAAGCTCCCAAGACACTGCATCCATACATGTTCCAATAGTCTTCGTTGCGTGTGATTAACATGTAAACACTGCGAGA
GGTTGTGCGCCGGCGAACACAATTACGATCAATGCTGGTAGAGGCATAGTGAGGTCCCCGAGCCTGTATTGGTACTAAGGCGGAGCTAGCTGAAATGCGA
ATTGCGCGATGAGATTCGATATGGCTTGTTGAACCTTCATCCGATCCCAACGAGGGTCTGCAAGTGGCGTGAAACTGCTTTCGCTTTATGGGGTAAGAGT
ATTTAGTTGCGAGAGTTAAGGTGGCTCGGGTTCGGACGATGGTACAGCAATTATAAAATGGCCAAGCCACGGTAACTTTAATTTGTCGCTGTAATGGAGG
CCTATCTGACGGCGGGGGAGAATTCAAGCAATTATTTGTGGGTAGGATGAGCTATCACAACCGTAAAACTAGCTGGTATCAGTCCAACCTCTCTGAGGCA
TGAGGCGGTCCGCTACTCTGCTCCTTCAGCTTGAGCTGACACCCGGCTGGGTCGTATAGGCCGAGCCCATGAGCGTCAAAGGGTCTTGTGCCAGAAATAA
ACTCGTGATCATCGAGAAGTCAAAGATCAAACGCACGGACATTCAACCGTGAACCCCCCGTCGCGATGTCGGGAAAGGAATCTGCGTGGATTGTTACACC
CCCTACGGATAGGGTAGTAGCGGCTAGTTTGTTCGTGATGGGAGGCGGTCCTGGCTTCACAGTGCTTCACGGAGAGGACTGGACTATGTCCATTATCCGG
TAGGGGCTACGAACGGCTGGAACCGTCGGTTACATCGTCGTGGGGTTGCACAAAGCGGTCTGATAGCAGTATTCGTAAGCCATACTTGTAGCAAGGGGGT
AGATCCAGTGCATCGGGCGCTAAAGAAACTACGTACATGTGTGCGTAGTTCGAAGTGGATGGATTCCAAGATGGGCCCTACCAAACCCTTGGTCAAAAGA
TTCTGCACGGTGATAATTATTCGGACGAAGAGCGTGCTGCGTTATCTGCTCCATATGATAGTCAGAGCTGCTCGTCGTGGGTGAGACGGCGAAAACCATA
GAGCAGTTCCCAGCAACGCCGACTGTTGACTCCAAGTCAAAATCACACATGTGACTTCATTGGAATGGAACCGCACGCGATATACGACAGTGGCTTGATG
GATGATGCATTAGGTTCATCTATATTTCGAGCCTCCCTCATACTGGTGTACTGTCCGTCGACGACGCGTTCCCGTGGAGGCTATCGAGACTTGGCAGAGA
GAACCCTAATAAGCTTCAGAACCAGAAGTGCCGCGACTGTAAGTAATTCGTTAATCATCCTTGTCACTGATTGACGTCCACGTTTGTCAGACCAAGCTAG
GACATGACAGGTCGTTCTCTTCCTCAGGCTTCACGAGGTCTCGCGTTGGTGATTCGGCACGATCATGTTGCGATCATGACGGGGGCAACACGACGAAGAT
CTATCAGTACTGGAGGAAGCCGGCTTCCGGGCGTGAGAAACGTAAGTTACTGGGCACAGAATATCATTAGTTCAGTGTTGACATAGTAGCATGAACTTTA
AAAAGCTTACCTATAAAGGCAGTGATATCGAGCCGTGGAAGACTGGACTATATCACTGGCTGAGTTACGGATATCCCCCACGCAGTCCCGCCTCTAAGCG
CAGGCCCGAAGCTCGTCACAAGACAAGTCGCTCGAAGGTGTTCTCAAATTCGAACAAATGAATCGGTGAGATGTTCCGAAGGTGAGCGGCGCTGAGTTTT
AATTTGCCACCGACTTTCCCACAGAACCCTCAAGATTTCTTTCCGCAACTGCGCGGTGGTGATCGGATCGTATTCTTCATAAAAAAGTTGCTGGGACAGA
CGCTAGGACAATGGTGCGGAAGCAGAAAGGAATGAATGAGGTCTGTCCTAACCCATAGATATCTGCCGTAGCTGAATCGAAACACATTCTGTGGCTAGTC
AAATCTGACTACTAGGAGGACAAACGCTATATGATGACATGGTAAAATTCCGACGCGCCGAGGGTTCTAGTGAGCCCATATACATATACCAAGGGATATC
GATACCGAAAATTTCCTGACTCGGCGTACATTGGACGTTCTCTGCCGCTAACTCACATTCAATATCCTACATCACTGCACATCGCGTCAGTTTGGGCCTA
CACGGGAACTAGATTATGGGATGGTGAATGTTGGCCGGAAAGAGACGTCAGAATGACTAGCACGAATATTGCACAGATTAGCCTTCGCAGCAGTAACGAT
CACTCTGATCTGCATATTACTCAGAGCTAATGGGCCTGAAACATGTTGCTCTCCGAGGCTTTCATTAGATCTCGCCTCCGTGATCTCTCCGCTGGACCAG
ATATGAGTATGCTACTGGCATCCGTGATCCGATAGTCGAAGGTTGTAGCTATCAATCGGGCGAGTGGTCTGTCTGCTTACTCTGTCCTGTATCGTATGAA
ACATGTCCAATACAATTGAGGATGTAGCCCCATTCAGTATCGTTCCTTGCGCTGACATATTGTACGCGGCAGAAAGGAATACGACGACTCTCGGTCGTAC
CAGGGGACTACGTATCCGTTGCCAACGCTCGCCCCATGCGACCGATGTGCTTCACGCCAGGCTGCGCACATAGTTCGCAACTAAAGATTGGTGCAGGGGA
ATGAGACTTGATGGGTATTTGAAACTGTCGTTCTTGGTCCCTTTATCCGACAACACGCTGTCCTCTCTCTACTAGGCCCACACTTTCTATGAACTTGGCT
GAGATTCGTACCGCCATGCGGACACTAATCCCTTGGAATTCGGACTTGATTCAGACACGCGTTGGTAATCTCCACAAAAATCGTCGCATTCGGGACCAGC
CACCATGCCGATTGAGAGCGTCTCTGTATTTCTAGTTCCATTCTCCTAGGTCGCCGGAAAACTAGTGCCAGCGTTCCACTGGGGAAGTAAGCGCCCCTCG
GCTAAAGCCGAAGAGAAGGGATCGGAGTTCAGGGACCCTTAATGCTGAGACCCTATTCCGACTTGTTCCTCCACACATTAGCAGCATAACATTGAATCCT
GCGGCGACCTGGACACCGTCGCTTTGATCCTCCACTTTCGGCCCCATTCAAGGTCTCATGGCCAGCCCCCAGAACCCGTATACACTGGGCCCGGCGTTCA
GCCAATCATACAATAATGGGCCTTCAGTTTCCCGCGTCTCATCTGCGACAGCCACGCAGAACAATGCAGCATCCTCAGCAATCCCATCATCGTCAAAGCC
CCCAGCTTCGGGATTCAGAGCGCCAGCACACAAACATGCCCACCACCTGCACAGTATACCGCCGAGAGAGAAGTCGACGCGAACGTTAATCATAGATCAT
ATGCTTTGGGTTCATGGTAAGTCACCTATGTCAGATTATATCGTAGAGTTCCTTGTGAAGCGCGTTCGAGATGTGTACGGGGCTCCGGAGGCATGATGGA
TCGTCAGGAACCCAAAACTTAATGTTGAAGCCTCCTCCGAACTTCGTCCGGGGGCGTCTGTTTGATGGCATGGGCACTGATGCTTGACTTTGAGGCAGGA
AGAACGAGGTTTGCCCAAGCTCGCGCAGAACTCGGTATGACAGATCGTACTGGCGGCCCCTCCTCAATACATTACACCCATCGCCATCGTCCGGAGAACT
ATGAAGAGGATGAGCAAGTGGGCTCGGATGGTGAAGACGTGGATCACTTGAAATCGCGTGCCCTACGGCCGACCGACGACGACGAAGAAGACCGCATTGG
AGCTCAAGACTTAGCTTTAGCCAGAAGCTTGAGACTACGAGCCGAAGGATTGGAAAAGGTCGTTACGGCGATGCTTGATCAGCCACCGGTTACAGTACAC
CCGGTCGATGATGAGGACGTCTTTTCTCCTCCAACCTCGCCCAAGCTTGGGCCTTCCAAACACCCGCATGTCCTACCGAACGGCGTCAGGCTGAGGCTGT
CGTTGGGAACCATGATCAACGACTTCTTTGCACGCCAAGCTCCTCCGCCCCCGTACCGGCATCAGCAACGTATGAAAGACGACAAGGAAATTGCAACCCC
CGTTGACAGTAGACACCATTTGCCCCCAGCATTAGAAAAGCTTTCGTCCATCTCCTCCAGCCCCGCTTCCTCCGATCTACCGTATCATGCTCGCCCCAAA
CCTACCGATAGAGTCTTTGCGTTATACACAGCAGGTGCTGATCCAAGTACAGCGAATGCTCCTCCTGCCCTGCGCTGTCCGCGGCACCTTCACACCAGCT
GCGAGATCTGTGTCGAGGCCAAGTCTCGCACGAAATTAGGACAAAGTGGTGGTGGGAATAGACATAGTTCCTACTCCAAGTCCCCTATGGTAACGCACTT
AACGCCCGGGTCCACACCCCAAGCTTGGGCCCCTTCACCTTCCGTTTACACGCCCTCGTCCTCGGCGTATAACCTATCCTATAATCCGGCTTCTTCGTAT
ACGAGCACATATCCAAAGACAAACAGTACATCTTCGTTGACCGGAGGAGGGGCGCTCAGTGGATGGCAAGATGGTAGTGGAATAGGTTCCGGTTTGGCGC
GTCCTGGGGTTGGTGGTTCATGCCTTCGCCGAAAGCCAGCGCTAGGCAACCGTCAAACTGAATCTCGCTCATCAGGTAGTACTGGAGCCGGGAATGCGAA
GCTTTCTGAGTTAATTCCGAGATTTATGAGGCTATCTGCTTTGGTCGCCCTCGAACTCGGTCGTGAGATGGAAGAAGATAGACTTTCGATGGCAGGCTCT
ACGTCAGGCTCCAACCAGCCTTCCAGCTTCGCTTCGTCGTCCCGCGATCGTGGAGGCAGCGTTAGTTCAGACTATAATGCTGCAAGCACCAGTTCCTTGC
CACAGATGTTTCCTCCTACCTCTCCGGTGCTGCGGAGGGCCAGCTTTTCTTCCAATGCGCCGCCTGTCCCGCAAACACCAAACCAAGCTTCCACTTCACA
ATCCAAGACGGCACCGTATGCATACGCCCTTCAACCGTCGCGTGAATGGTACCTATTGACCAGCGGTCTCTTGACACGCGCAGCTTTAGAGGGCTACTTA
ACAGCTGGGTGGCGTGGTGTAGAGGCTATCGAATGTCTATTGACCGTTGGGTTAGGCATGAGTGGATCGGACGAATTTTCGGATGACTCAGAGGCTGCAA
CATCAGAAGACGACCATTCGAAGGAAGGAGGAACCGAAGATCCATCGTCCAAGGCTTTTGAGGACTTTGATCCAGATGATTTACCAGCTCTTCAAGATGC
CACTCGTATCTTGTTCCCTTCCTTACGAAACTACGAGGATTCCGCCGCCGGGCCAGCCGCGGATGGAAGTCAGAGACCGATAAGCCGTAGTCCAGTTGAA
GAAGAGTTTGCAAATGAAATGATGGATCGAATGCGGCGTGTAAGTCTTAGATTTTGCTGTATCCCCCTTGGCCCCATGTGGCTGATCTCTATTCTCCTTG
AATAAGTTTTACGACATTCCTACATCTACCCCTGATCTCTCTACGCACATGGAAGACCTCGCGTGGCAATATCCGGCGGAGCCTGTCGAGCGTGCCGCTG
TCCGATTTTGTGAAGCAGTTAGCCGGTGGCGGGGTAAACCAGAGTTAGAGACTGTGCGTGTTCTTTTGGTGCCTGGCTTTTCTTGCTCTAACCCCGATAC
AGTACAAGAAATGTCCCCCGCGGTCCACGGGACGTGCTGGCGACCCCCACGGCAATGATATACCAAGCACACCAGGCGGTACGGCGCTCACACTAGATTC
CTTGGTTCATTCCTCGCCGATCAGTCCCAATAACCAAAATGTCAATAACCCCAACCGCACGAGGGTCGGTACAGGCTCCGACAGACTGGCACAACCCAGT
AAGACCATGCCCTCCATAGAAAAATACTTTCTGCCTCCATTAAGCGCGTCTAACTTGACGGGCGAACGCGAGGTCGCGTGGAATCGAGGCAACAAACGGA
TGCGATCTCCAGAAGACACCCGTGCCGGAAATGCGAAGAGGATCCATGTATGATCTGATGGTTCTTTGATCATGTATGTGTTACACACTGCCTTGCGCAA
CTGGAGAGCCACTCCCACCTGCTATCATCACCTTATGGACGCTTGCAGGCTTTTATTCATGCTGTAGCATAGCTCCTGGGTACGTTCGATCATACATCGA
CGTAACTTATTGTTCGTTAATTATCCTGTTTCCATGCTGTATTTTTAGATATACGTACATTGTCATTTCCTTGATTTATCATCAGCTGTGTTGTTTCAAT
GTGGCAGACTGCTTCTCCCGTGCGTCTTAGTCGCGTGTACATCCCATCATTCCTTATGTGTCGACCGCTGCCTCATATCGCACTCGCGTACATTGTGAGT
GCGCCCTTCGCAACATGTACTTTTATCTTCCCTTGATGCTTCATTTGCAAGGTATCTATCCTCGGAGCCCCTCCTGGCTGTTGCAAATCGTCCGACGACC
ATACCTCAGCTTGAGGCCTCCATTTGCTGGTGTCACATCAGCCGCTTGCCCATCAATGTCATCAGCCTTGTGATGCGTTGTTAGGCCAGCGCCGGATCTG
ATCAAAGCCTCAGGAAGTCATAAAAGCAAATTTAACCGCCTCGAAAGATTCCTCGCTTCTTGACCTCCCCTCAATAGTCGCTACAATGTCGGTCATCGTT
TACATTGCTCGCTATATCGTCCTCAGTGAGCGGCACTATACGGTATATGCCCTATATCACTTATTCTGATGCTAGGTTTATCCTTGATATTCGCCGTCGC
CGTTTTGGGCTTGAGTGCCCGCACCACAGATACGAGCATTGTATTCCTGGGAGGCATCGCACCCTTCGAGATAATAAACCTCGTTGTTGCTCCTCTCACT
ATTGTTGCGCTTTCCATAATGTAGGTCCCGCTGTCGCATCACTTCTGGGACATCGGTATAACGTTCCCGTAGATTGAGTGTAGGTGCATTCCGACAAAAT
GCCATCACATCTATGATATGGGTGGAAGTTACGACGTTGAGTATGTCGTGCATCCCGATCCGTATTATCGCCGCTCATTCTCCACCAGGTATTCTTTGGG
CAACGTGGGTCGTGGTCGGGGTGTTCGCTACGAGAGTCATCAACTTCAACTTCCCCTTGGGATGTTCTGCGTACATTCGTAAGGAAGTTCGATACTATGC
TGTGGGTAAAAGCGTTGATGGCCTTCCCCAGCCTTCTACCTTCAGCTTTGTAGCCAGATTACTGCTATCCAGGGCCTGTCCTGGACGGTTTTTGTGCTTC
GTACGTCGCCATCCCCTCTGTCGTAGTTCCTTTCGCCTAACGCTTTTACCAGTCATTGGATACTCCGTGATATTGGGAATCATGGCTTGTGTTGCAACGA
GTCGAGGAATTCCGGTGTGGTCCAAGTCCGTTAAAGATGCAACCTTCTCCCACCCCTCCCCAAACCAGGGCGTTCAAATGCCTCCAAAGCCCGAGCTGCA
GGCGAACCATCAGCATGCCCACCTTCAATTACCACAGCAAGCCAACCACCAGCAACCAAGTCTCCAAGCTTCCGCCCTACAGAATAATGGCGTCGGCTAC
AGTGTCCCCATGCCCCCAGATGGTGCGGCCCTTGCCATCTCCACTCCAAACCAGACACCGGCTTACCCTCAAGTATGAGCAATGATGCGACTGCGCCGTC
TATTAGTAAGGAGGATGGCGATTCATTCGGAGGACCTTTGTTAGGGAGCACATCTCCTTGCGCGACATTTTACCCCGAGCAGGAAAGCAGTATATGTGAT
CGATGTATCTTTGAATAAATCAGATGGTCGCAGTTAATTGTGAAATGGGAAGGGCTCTAGGGACTCACAAGGTGGTCATCGCCGGAAAACTGAAGTCGTA
AAGGAGCCCAAACGAGGCGGCGGCGTTTGCTGTCAACACTCTGGCCCGTTCATTAAAAAATTTTACGGGCAATCCCAATGTCAGTGGCTTTTTTCTCCCA
GCGAGACCGACTGGTCACTGCGAGACCAAGCGTGAGAACCTCTGGCAAGGTCGCAGCAGAACGCTTCGGCCACGATAATTCTTTCATCATCTTAGAATTC
ATCTACATTCCCCAGGGTAAGCCAGGCCAGATTGGCAGGACGGGATATGTACCTCGTTTCAACGATGGCCACCAATCTCTGGTTCTCCATCCGTAGGCTT
ATCAGTCGTAACCGAAGTACCTTCATGAATATTCAGTAGACTCAGGATTCCCTTCCCATTGTCTTCCTAAAATCGTCAATTTCGAACCGTTGACTTGGTA
AGTTTTCACTTTTCGAGCATATCTTTTTACAAACCTGCGGGGTTTTATCCTGATTTCAGTTTGACCGCGATGCACGCTCGTCAATATGGTTCTTCTCCCA
CCCCATCATGATTTGGGGCAATCGCTCTTACTATTAGTATTTGAAGCGAAATATCGTTCGCTCAGATCTCCGCGTGCCGTTATGGCAGCGAGCAACAGGT
TCGAAGTTGTAAGTACGTACATTGTTTATGTCTATCCAGAAAATAGCCGTGCAGATGTGATCAAATTCCCTTTGTTGTAGGACGTGCTTCACTAACCTCC
AGGCCTTCCCCGAACAACGACTCAGTGATCTGGGGGCTCCCTGAGCACTACAAAGTCTGAAACATAAAGCGAGCTTTCGGTGCATTAGATACCCATCATC
TTGCAAGAGTGTACAAACCGGATGGAACATTACGACCGCCCGGAATACCACTACAACTACCGGGAAGGCACCTCTCTTCAAGGAGGTAGTTATCAGGTAG
CCGACCCGTCTATCACTATGATGAGTACGCCCCGTTCGTCCAAGTCTCCCGGCACGTTCTGACCTGGACGCATAGACGACAGCCTTGCCGGAAATCTAGA
AAGCCCATCCCTCTGGCCACAACCTGCCATCCCACAAGATATGTACAGTAACCATGCGGGCGAGCCTCAGCAATACTTCCCACCTTACTTGGGTCACGCA
TCCGATCGCAACCGCCAACGATTATATGACCAGCAATCGTACATGATATGTCCCGCTCCGCAGTCACAGTGCACAAGATTTGATCCTCAAACCATTTGTA
CGTGAACCCTGCACTGCGGATCCCATTTGTGCTGAGATAGCTTGAATAGTGATCGCCGAGGCCCATCACAACCACGCGCAAGCACTCGACAGCATTCCTG
ACGATTACAATCATTCTCCCCCCTTCAATGGGCTTGATAGACCGCAGAACAATTCTCGTATGTAGCTTCCAACCCTCGTTTTCAAGTCGCTGATAAGATC
ACTCCGATAGTGCCGTTCGCTCAGCACGGACTCATGGAAGCTTCCACGACTCCGTCGCCCACCTCAAGGCAACTAGCCACCGAGGCCGTGTCCGACGCTG
CTGAGAAGAGACGTGTCAACCCGCACCGTTTCTTCTGCCAGTACTGTGATAGAGGCTTCACAGCCAGGCATAATTATTATCGTACGTCTGCAATAACGGT
CACTCACACCTTTTCTGATTTATTTCTACTTCGGCTCTGTAAGGTCACCTCGGAGCTCACAATGACGAACGGCCATTTGGTTGTGAATGTGGCTCGGCTT
TTACTACTAAGTCAGACCTCAAGCGGCACAAGTTTAAGTCAAAGAAGCACGGTCACGGACAACATCATGCAGCAGACTGCAATTAAACGTGCAAGCCCCC
ATTTGTTGTACTGATGTAACACTCCCGAACCTAAAAAAACAGAGTTCATTGTGATGAACTCACTGAGGCGATTAAGGTTCAGGATCATATGGACCTATGA
TCACCAGCCAATGTCGTGGCATCCGTAGCTCCTTATCAGCCTGAGAGAAGTCATAGTATTTGTGCCTAGCCCTTAATGGAAGAGGCTCTTTCGCACACCT
GATCCATATATATTGAACGGGTCCGTCTTGGAAACCGCCGATGCCGTGGTACGGTGGCCATGAACTCTGATATGTGAAGTAGGAGGTAAATTTAAATTCA
TCTATTTAACTGCCATTTGTATGGATTGTTCCACGTCCCTATCCTGTATTGTCTCCCGTACGCCGTCGATAAGGCACCTCACTCCTTGGGCATTGGACCC
GCCGAAGGGATCCAGGCTTTAAATATGGATCAAAGCTTCCGTACGTAGATCGGAACGTCTCAGCGCCAGTCGGCCGTTGACACGGAACCAATTTCGTGCT
AAGAAGTGTTTTGCCGGGAAGGGTCTGACCCCTCTGCGTGTCTGGTCGCCATTAAAAATGAGGTGGCAATGTAACCAAAACCGAGAAGCGAGCGGGCATC
ATATACACGCCCAAAACTTCCTTCGATCTAACAGAAAACAATAGGAAGTAGCCATCGGGATATAGCAAACCGCTGAGGCCATAAGGAGCGAGTATGTAAT
CACCGCATGTCAATCCTCCGTTGATATTTCAACTTCCTGGGTCCTAGATCCGTGGCACCGTCATGAGAGTCATTTCCATCCAATGATAGCTAGCCACCTC
GCTACTTGTCTCAACGGCTCACACATAATTTTAGATATCAGAGTGTAACTTGAAGTGATAATTGCGCCCATCCCTGTATCTGGTAGTGTGGGCTAGGCCC
CGCCAACAACGACGCAAATAAACCTTACACTGACGTTGGAGTGCATAGTGTAGGGCGATCGGGCTGAGCGTTTGAGGCTTGGTATCTCAAAAGCGCTGCG
CATAAACCGTAGACCCGTATGAAGGTGGATTCTCTGAGACTTTGGAAGAAAGGACGCACACTCTCATATCTCATGGGGGATTGATGTGCCCGTACAAATA
GTACAGGACCGGGCTGCCAAGAGCTCGAGTTACTGCCGCATGAGCCGACGCCGTGACATCGACGGTTGATGTTGAGCAGTATTGGAGATCCCCCTTGGGG
AAGTCTTTCTTTTTGGCCGTGAAGCCGGCAATCGTTGTCAAAATAACGGAGGAGGTGGACAGACCCCGAATTGTACCTGGAAAACTGGGGGTCTCTTCTT
CCTTTCTGGATGTCTACTGAGAAGCGAGGTGTCGTCATCTTGTCTCGAAAAGCTACCACCTGTGCCGACGTGATAACACAATGTCGTTAACTTGGAAAAC
GTAAGAAGTCAATGTGAAAGGCAGTACCTCGGCTTTCCGCGACTTCTGGTACTGCGCGCCGAATCTTGCAAGGAATATATCACCGGGACCCACCTAATCA
TGAAGTTGGCCTTCCCAAAGCAATGCGGCCGCCGAAGGTCTGACCTTGCTTAAGCTAAATATGCGGGTTATTTGATTCCATCAAGGTTTCGCAATTTATA
CGCCTCATGCGCACAAAACATCCCACTCTTCCCAACAACTGATGCCAATTTCGTGTCAAAATTCGGTCGGCGGACACAGTAGTACGTACCCCTCGCCCCA
GAGATAAGATCACGAATTTCAAGCCGGCACGTTCTCGTTTACGAAGTGGGAGATAGAGGGAACGTTCCCGGCTTTTTGGATATGTCAAACTTCTCGCGTT
CGTTCCATGTAGGTCAGAAGTCTGGCCTATGTCAAGGTGGCCCTGAAATCTGACTTCAATAATCTATTGAGAAAATTTGCCTGAAAGCTTTTCGAGGGCC
AGTTCACGAACGCCGAGGGGATCAGAATATACTGAGAAAACGCATTCGCAGTCCGACTCACCTGAAAAGTCCAGATGTATTTTCGTGAGCACAAACTCGG
AAGCAGGCTTCACTTCTGGAAGCGGGTGAATAATTTCTCCACATCTGAAGAAGGTACGGCATACATCAAGCTCCTGTTGAGACCCTTATAGGGCAGAAGC
CGTACCCGATCAGGATAGAGAACGCATCTCATCTGTGCTCGTTCGTAGGATTAGTTATTCGTGGTACATATCGGCGAAACGAGCAGGCGCTACCAAACGA
CTGGTACCGGGATTAACGGTACAGCAATGGTATCGTCATGAGTGAGGTATTCTGTGGTTGAAATAGCCCTATGGTCCCCCTCGTTGACTTCGTTATTGTG
CTCATCTCATCGGTACCCTGGTAGGAACTACTGGGGTCAGAAAAGCATCATATCCAAAAAAACACTCACGAGCTAGTTGATGGGCGGACCCGAGAAAAAT
CGCGTCGGCTACTCCGGGCCTCGCGACGGGCCGCTAGAAATGAAGCAAAAAAGAGTAGGGTACGAGAGCGACGGAGACGGCCTTTTGTCCAACGGCTACA
TAATACATAGTTAGCGACGATGCTGAGGGGTCCACATCCTCGTTTCTCTTGAGATCCATACTCTTGTTCGTGCTAACTTCGAGTTGATCCCACCGTCAAG
CAAAAACAATCTCCATCTCGACGTCGAGTATTGTAGGGTGTAGAGTGAATGACTGGTCGCGAAAGGCTGTCGGCGATTTCGGTCCCTTGATAAGATAAGA
TGGTGAGTGCTCTTATACATAGGCGCTCGCCAGCAACTTTCCCCTAAGACGTCCACTTCGACGATGCCAGCCCTAGCCTTCACATTCGGACCAGAGAGGT
TTACATGGGTGTCGTTAATTGGAGAAGTATACCTTCATGGCAAGATTGCGGTCAAATATTCAAGTACCACAGCCAGATCCCGATAGGTTAGATACCTCCT
ATCGACCGCGGCGCAGCGTTGACAGTTTCCACATACTCGCAAGTCATATCGAGACAGGTATCTCTGGACATGCGACGGGTGTAACTGGAAAGATGAATAT
ACTCGCGGATGGAATGAGCACGACCTTGTCTCTCGCAGATGTCCGCCCACCCAGGCCCTTTTCAGTTCGGCAGGACGAACTTATCACGTTCTTGGATGAG
CAGAACTTCGGGCAGCTCGCAGGCATAGCGGAAACCTCTCCCGCGAGGCTGTCTGAATAGTGGAGGGCACGTATCCGCACGTGGACTAAAGTAAACAATG
CATTCCTGCTTCCGCGCTCAACAGAGCTGAATTATTGGTGGTAAATAGCGTAGGCGAGAAGAGGAATTCGCAGGTGAGTGAATGCGAGGGTTGGGAAGGA
TATGTTCCCACCAAAACCGAAGTAGCATGGAAAGACGTGAAACCGAACACCACGCGATGAACGGAACGGAAGACGGAAACGCGACCAAGCAGCGCCGCGT
GCGACTTCTTGGACTCAACTCTCGCAACTGAGGGGAAAACTTGCGTATATCATAGGTAAGCAGATAGATACTATATATACTGGTAGTAAACACACCAGTT
CTGCGTGTGTAAGTAACTAAGATAGTACCTAAGACATAATGTGGGAGCGCAGCAAGTAGTCAACGAGACTATGAAATACGTACAAAATACGGCGAATCCA
GGATTGGACAATGTCCGATCCCTACAATAGCCAAGGAGAGGATCCAATATTTTTTGGCATGACAGTACTCCCGAAGTAAACAATTGTAGGAAGGGCATCC
CTAGCGTACGACTATCTTTGAACCACTATCTCGTCCCCATATCAACATAACCGTGATAATAATTTGAGAAAGCACGGCGCGAATTCTTAGGATACAACGT
ATAGTCCTTGAAGGCAAGTGTCCTGTAGGTCCCTTGAACATGGACTCGAGTAGCACAGCGGTGAAACGTAGAGAAACAGTAACATGGGCCCTCTTGATGT
TAGGGAGAATACTGGAAAGAGGCTGTGGCTGTGGCACGATGAAGGCGACGGCATTGCTCACAAAGAAAGAAAGTGAGTAGGTAGGGGAGTAGTTGGTGCT
GCGACATATCCCGCAACGCCTATGAGAACGATGGTATGCTACCTGCATATGACCTAAGCCCAGGTATACAGAGGATCATAGACGACGCGATGATGCTGGG
TACAGCAGACGCAAGTCGAGATCCAGATCCAGATCCAAATGATGACGGCTCACAAAAACAAGGCATCAAGGCACGATCGAGACGACGCTGGGCGACTCCA
TTGGAAGTTCGCTATTCGCCAGGACCCGTTTGTACTAGCCGGTGAAACAACCACTCCGTACAGGTTTAATGGCCGGCAATGAGCACCTCTGAAGAGGATG
AGAGTGCAATATGGGGAGAACAACGATTGAGTACGTCTATCAGGCACATGAAATCAGGGTAGACCAGCAGGTTAAGGCAGTGGTAAGGTCCACCTGGATT
ATTCACAGTCAGGTCGACTCTGTGGGAATGATGCAACAGGGCCTAAGTGAGAAATAAGCCATAAACTGCTATGGTAGGGACGTGAACCCGGTCTCATACT
TTTGGAGCATGGACATAGCGCAGCAGATGCTCAGGCCGCCGGGAAGGTAGGGTCTCTATAGTTGGCTTCTGCCGCCAGCTAAATTCCATTTTCCCCGCCA
CATTGCACGAGTCGATAGCTGTCGAGCTATTTCGTCAGCGAACGCTGAAATATGCTGATTTCGCTGAAGACACATTTGATCAGTCACCGGTTGAAGGAAT
ATGTACCGACGGTGAGCTCCTAGGCCATGCATTGCCCTTTTGACAAAGCCATCAGGAAGAACACATCAGTAGTGCACAGCAAGGAAGCAGGTGCACAGAC
ACCCATATCGGCGATGATTATCAAAGTAGAGTCAACAGGCGCACCGTCAATCCATCCTCCACTGATGGCATCAAGGCGGCATGTTTTCAACGAAGCGATT
CCGACCATGTCAGCATCGCGCCTTATACTATCTTGCGGTGTACCGGGTAATGATAGGACGTTCTACACCGAGCAAGATATCCCAAAATATGACCCACAAG
GTCCTCTGAGTGCGATCGCTTCGGTTCCTCGGTAGACAAAGATTTGAGCATCCGAGTAATTAAAATGCAAAAATGAGTGGGCCATTCTACGACCCCGTCG
CACTTTGGAGTCCACCAGTAGTCCACTACGTTGTCGGGAAAAGAACTCGGGCTCGGACGAGCCACTTGAAATCACGTGATGTGCATAGGTATTATCCCTG
GACCGGCGCCGTGCAGTGCAGCAACGTTTTCCCAAACAACGACGTCCATCACTCGCAGAGGCCACAGCGATGGCCAAAGACCTCCCCTCGCTCCCGTTGG
TGTCCCCGAGCGCCATCGTTCCCGCCTCAGTATGCATCGGACATGTGTGAGTCCCACGTTGGCGGTTGAATCCTCCCGGGCTCACGATATCGCATATCCA
GCCAGCTGCGGGATCTTATCATATGTCCTCGTGAACCAGGCGTAGTAAATTACGTCCAACATCAATCCATTGTCGAGCACAATCTCAGGGCCCAAAACTC
AGTGCGTCGTGTCGTCGCTTGTTGCGGAATTTGTGCGATAATCTCCCATTACAGTCCCCACATACGGTTACTACCTTGAATTGGACCCCAAATACCATCG
CTTCACTTCCCATTGATGACGCAGACTCTACACTCATTGCTGTCGGTGGACAGGAGGCAGAGATCCATATCTCCCTGCTCCGGAAGAAGAGAACACTATG
GCAGCTTGAGAGAACTCTGGCTGGCTCCATCAACAACTCGGTGCTCCTTACCTCGAGATCGAACGAGTCCAGCGCTGAACCACGAGTCGGCATCAGCAAC
AATGATTGCTCGGTCAAGTTCTACGATGTACCGATCCGAGCGCAGAGCCACTCCAAGCAGTTGAAAGAGTCTGGGATTCTGCGCTTGAACGTGCCGGTCA
ACCACTGTGTGTATACTCCTCCTATGGTCTAGGGTATCTACTGAGTGTAGTGGTAGCTTCGATATCTCCTGATGGACGGACCCTACTCTCGGCAGGCGAT
TCGCCGAAGGTTTACCTCCACCGCATAAGTGGTGGCTCTCGGATAACATTCTCTCCCATACATACCCTTACCCTCCCACCACCTGACTCATACCCACTAA
ACTACTCGTCCTCTCTTGCGGCGTCCTTTTCCACTGCCTTCTCTGCCAATGGGTCCAAGTTTGCTGTAGCATCTCAAGAAGGTCTTGTAGCCGTATGGGA
CGTTCGCAGCTCCAAACCTCTCAAGGTATTCCAGACTGATAAATCCCGGATGCCCGCATCTCCTGGCAATGGGTCGGCGTCTGGTTGGCTATCTGACGAT
CCATGGGATTGGACGCGTGGAAACTCTAAAGCACCTGGTTGGAGCGTGCGAAGTGTCAAGTTTGGTGGTATCGCTGGCAAGGAACTCATGGTATTCACTG
AGCACACCTCCCTTATCCATGTCGTCGACGCTCGCACATTCGAAACAGAGGAAATAATCCGTATGCCTACACCTCGCTCTTCTGCCACGACATCTACAGG
CCCGACTGCAGCCGCGTCGCCGCAGCATCACCGATCATCTTCCCCGCATCACGTGCCACGATCCCGATCGCCTCAACCTCAACCCCCTATGATTGTTCTC
GCTCTCGAAGATACCTTCAGAATCTCTTCATCCCCTTCGCGACCATCAGCGGGATCCGACACGCGGTGGGGCTCAAGAACCAGCCGCGACTCCGAACGCA
ATGAAGAAGATGTTGTGGTCATCCCAGCTCTAGGAGACCGGGAAATGGAGCACAGCGTTCAAACACTCCTTGGACGACATGGCATACGAACACGGCAATA
CTCAGAAGATGCAGATAACTCAAGGAACACCGCCTATGCTGCCTACCGATCCCGTACTGAGGAAGAAATGGAAGTGGATGAGCTCGAGTCCGATTGTATA
TCATCTCATACTCCTTCTCGGTCATCTTCCCCGTCGCCATCAACCCATCTCCCAATACAGGCGTCTCCTGGGCGCTATACTCTTTCCCCACAGAACCCCA
ACACCTCCAGACGCCATCAACAACGTCGATTACGACCACTTACCCCGCCTTCTGGTGCTGTTGGCCTCTCGCATCCTAGCCCCCATCAGCGAGACTCCCG
TGTGGATGTTCTCAACAAATTTGAATACGCTGAAGATAGGGAGTGCGGGCTGGATCTGGCCGGAACCTGCTTTGATCCCAGCGGAGGGTACGTCTATGTT
GCGAGCACCACTGGTGTGGCCGAATGGAGTGTACATGGCGCAGATAAGCATTGGTGGGTCGACGATGCCTGGATATAAACGTACCAGCGCTACCCACTGG
TCATCCCCCCTTCATTTGTCAACCCAATCTGTCATCGCTTTCCAATCACTCGCTGTCCGACCGTCAGTATCTCTTCCAACACACCCACACGTCTCGGTTG
TTCCACTGTACCACACGTTGAAATCACTATCCACTCGTCATTTTATCCACTACCTTTTTTATCCTTGTATTTTGCTTGGCTGTTTTATTGGATCCACCTG
TAATCATGCGAACTTTGTACGAACATGTATCATGTAGCGTCTGGCGGTGCATATATTGTGTCATAATTGATGGTGTGGTGTGCGCGTGTTCGCCTCTTGA
GCTTGGTGCCCCGCAGACAACTCCGCGACCTGGGAAGATTTTCGACTTGGACAAACCGCATATCAGATTGTGGATCAAACTATTTGATTACTTGGTAGTA
GGTACATGTGATATGCCTCGAAAGGAAAGAAGTATTCAAACCGATGTGATTCCGTTGAATAAGGGACTTGGGAAGTTAGCTGTATTTACGAGCAATTGGC
AATTCATACTCGTATAGAGATAGGAAGGAACGTAGTTATTCTAGGAAGTGAGTCCTTGAATGGATGGCTTCACGTACTTTATGGGCTATGACATGAAGAG
GAGGGCAACATGCCCAAGTCGTACATAACGGTGTTAGTAGTATAGTAGCACAATAGCCTTTACAATAGGAAGACACGGTGCAATAATTCAGAATCAGGGA
CACTTGTCTTCCGCCGGATGGACTGAAAATGGCATAGATTGAAAATTGCGGAACATCCTATCCTACATGAAACCTAGTTGACACTGAACAGACTGAGATA
GCGCCATGAATGTGGACGATTTGTGCCTAGATGAAGTTATCGGACCGTAATCAGATCTACATATATGTCTGTTGATTGTCCCCCGGCAGAAAGTCGGCTG
CTGGTGCCATGGTGCCCATGGAGTGACAGTATGAATAAGCTAGCGGCAGCTATCCATGAAGCCGTAGATAGATAGTGACATACAGCGACTAGTGTAACAA
CGTCAGGGCGTAGGCTACTACCTGTCCAAGAAATCAAATGAGGTGATCGTACGGGCAGGCTCACAAAGACGTTCTTGATAGGCATGCTCATGTCAACCTC
TGGGCCATGCCATCCTTGTACGCTCAGCTGCGAGCATCTAAGCGGCGTGCAGGCACAATGAAAGCAAGCGGCCAGCATGACATGCGACGCAGTTCGCGAC
AAGAATGGCATAGTGCCTTGCAGGTCATGACATGGCTCAGGAACAGAGCCCTTGTCTTGCCGCACGGCAGAAACTGAGAACACCGTCGAGCCGCAGGCTT
CTAGGAAGAGTGTGAAGGCGAAGATCGAAACAAGCGATGGGTAAAAGAAGGCAGTCTTCCAGATACCAATCTGATGGTCGGAGAAGGGAGTGGCATAGCT
CGGTGAGCTACGTTCCTCAACCTCCTGGACTAGCAAATTGGTAGGGGAGAAAGGTGGGGGGAGGAAGGAATGGGGAGCAATGATACCCAAGGCTACATCC
TTTTATACGCTTCATAACGTTGAGCCCTGCATTGGCGCTCTGGGCGAGGTGAGAATATTCGCAGTCACGCAACGAGGTAGCAATTATCGTTATCACTTTG
GTGGGTTTCTTTGGCTGTTGATCTTGATTTCGGTGTTATTCCAGGATCGGAGCTTGATGGGTAGGCCATTGGACGCGGATAAGTTAGTTACGAAGAGATG
ACGGATGAAATCATGACCTGCGCGCGGCTGTGATGAGCGGACAAGCGAACCGAGGTGGCTGGGAGGGGTAAGCCCATGGCAGTACAAGGATGGGAACAAT
TATCTATTCGAGAGATGAGCTACACATCAAATAGTCACATAAACCAGTTCGCCCAGTAGGGGGATTCCTATAAGAAAGGTGCAAGTCCCTTGAGCAAAGT
AACACCTACAACTATCGTTCTGGTTGCATAATCTACTCATTACACGGGTGCAAAGGAGGGTAAGGCGATAAAGGCTTCAGCTATCCCGACATAACACCGT
TGGATGAAGGTGCTATGACACGGACCAATATGGGCAAACTGAATCGAGCTGATGCCATGAAATTGGAGATGAGCGTCGACACGACTAGTAAAAGCATGCA
GCTTACCGCCGACCACATCAACACCTGTCTTTTTAAAGTAACGGCAGTAGGCATCGTTGCTGGGGCATCAAAACCTGCTTGGTCATGAGGCGGGGTTCAG
TTTACCGATCAACCAAGGAAGACAGTCAGTGGGATCGATTTCACCGTGTCGGTGTCAATCATAGTCCTACATTGAGTCTGGCAAATTCTGTGACAATTAA
TCTCCCAAGAGAATTTCTGACCGCGGGGAGCGGTGGTCAACGAATTTGGTGACGGGCTCACTTAAGTGTGGCTCTGGTCGAGTAAGGCTTTCTCCATCAG
GATGCAGACAAGGGAGCTAAAAGTGCTGCATTTTTCGGGAGTAACGCCGGGGTCCTGCCTATCTATTTGAAGCATAGGCCCGCCAACAGGCATGGAGGCG
TTTGCCTTCTATCCATTAAACCAAATAAGCTCAATCAGAGAGACCTAATCGTCCACAAGTGACAGAAAAATAGTCCTCATCGTAGAATACGTACCTTCAA
TAGCACAGTGTGCCGGCACACCCCATTGGGTATTCCTGACCGTGAAAGGGCAGGCGGAGACGGAGGTGTCCTCCCATAACATACCCCCTGTCACCTGGAT
GATCGAGTTAATGTTTAATCAGACGGTTAAATATTCTTTGATTACTCACAATAGATGGTGAACTATGTAACGCCGCTCTTCGCGGTAGTTACAGTCGTCT
GACACACCTGACGGATCGATGGAAGCGAGGCTGGTGCACTGGGGGATTGATTTTTGCTAAATATTGTCTGTGAAAGCCTTTTGTTCTTCACTAGACGTGG
CGTCTGACAGCCATGGACGTTAGTAGGTTAAGTATGAGATAGGAAGATAGAGTATCCTGTTAGTGCCTATCGAGGGTATAGAGGCGCACCAACATGCCGG
GTCTCGGCTTTTGAGGGAGTCTGAGCTTGAGGCCTGAAACCCTTGATGGAGTGGTTTTCGATGTACGAGATCGGTGGGATACCTTACAAGGACCGGTTTT
GTATGTATATCCATACCTATTACATTCTCAGCGTTGACACGATGATACGGCACGAGAATGGCTTCTTGACCTGTGATAGTTGCCGCCCATAAAAATAAAA
GGAGGAAAGGTATGCGTGTAGTCCTGCCGTTCTTCCAGATACAAAGCATTGGAACAGAAAGGCCAGCTGCCGTGATTGTTGGCATAAGGCTATCCAGCCA
AGGTGGCATTGTCCCACCGTGCTCAAGGCGGTCCTGCGGAAAGCTGTTAAAGATATAAGATATCATGTTTAAAAGGCGCCAAATAGATGTAAAATAAGTC
ACCTTTTCTGCACGATGCATCTGTTCCTCGAACACTATTTTCCCAATGGGGAACGCTGCCAAATCAATGGCTATCTGGGCTCCAACTTCAGTGTTCGTTG
CTGGATGTAGCGCTTGGAATTCATCAACCCTGAGCGGTCCTTTCATAACAATGTTCTAGAAGTCACTGGGCGCTGGGCACTAGCCTGTTGACTAGAGAAT
CGCTGGCTCGTCCTTGGCAACTCCCCGCCGTGCCCCAGTGTAACTCCCGGCGCGCTAGTTCACTTTGTTAAGAGCAATGAAAGGCAAGTGTGTACTCAGC
CATTCTGCACATAATCGACGAAGTACCGCAATGCAATTCTGAACTGGGCGATGTGATTTTGAAAAGACTCAGTATCGGATAACGATGACTGACACTGTAT
CTTGAGGGCAGAGAATGAGAATCGACAAAAGAGCCAGGAGCGTGAGGCTTATGTTAGGTCAGAGAGTCTCGAGCGAACTGACTTGAAATCGGCTAGCAGG
AGGTAGAACGAGTCAAACACTGGATCGGCTCAAAAACAACTTTGGACGTATCTTTGTTTGCACTTCTGGGTGATGCCAAATAACGCGAAGCGCGTGCCGT
AAACGCCTGCATCAGTAAATTCACGGACCGCGGATAAGGCATTGTCGACACGTACATTTGATACAATTAGGTGCCGTCCATACAATCTTGTTGACATCAC
GTTGTACCTACTACTTCGGCATAAATAGGAATATGTTCACGTCAGTCTCCATACTTCCAAGGTTGTCGGGGAGGCAATCAGGTGCGGTTTTTGTAGAAAA
TGATAATCGCATGTCTGTGTGATGCCAACAGTGTCAGAAGCTTACCGTGATTCTATCAAGCTATGATCCTCAATCGGCGTTGGAGCAATATGGTCATCTT
CGTATAACCAATGCTCCGGGTTATAGGTTAGTTAGCATGATGTTATTTGATGATATTGCATGCTAACTTGGTGGCGTAGAAGCCATTCTCGCTCAGTCAT
TGCCATGCTAGTAGTCCATGATGTAGCCATGTAACGAAGACATCGTTCCGTTGCAAGTATCCTCATGTTGTAATTTTCTTGTAACGGGAATACATCAAAA
TCTGATTGTTCGCATTTGGGATGAGTACATGATCGCTGCAACATTACTCTGAAGGCTCCGCTTCCCCCGCACCACGGTGTGCTGTTCGCCCAATACTCCG
TCGTCGTACACGGGGAGCATGAGAAGTCTTGGCTGCGCGTTGTCGGGCCAACTTGTCTCCGAACGCTGTGGAAGGCTTGGACGTAAGGGAATCTTTGGCG
TGCAGCGGAAAGACCTGTCTGATAAAGAGTGATAGCGTAACAAGTTAGCTGGGGGCTTCATTACGACTACTGGAACTGACCTATCATACCACGCAAGAAT
GTCTTGCATATTCTCATATTCATCTGTATCTGGTGCCGCAGTTTCGAAGTAATCCACGATGGCATTGTAGAACCCCAGGTAGTTGAATCCGTTGTAGTCG
ATGCACCAGTTTTCAGCGTCGGTAAGAGAGAAATGAATCTGAAACTCAGATGAGTGTATGAGTACTGCCATATGAGCCAAATTCGACGTACGAGGACAGC
GATATAGGCAACTGATCTTGGCGTGACACGCTTCATGCCCATTAATTGCGCAACTGTTTGCTTGGTGGGCTTTTTGCGTGCTTTCTTGGCTGGCGGCTCA
TTTTCTCTTTCAGTAGTGGACTGGAATACTGACGACGGTGATGTGAAGACGTGGCGAAGGCCCTGACAGAAGGTTAAACTAGGTAAGTCAGCGTTAGAGA
CGGACACTCACTCGCACTATCCATTCACTGTAAAGAAACCCTTTTTCAACGTCCTCTGGATCTCCTTCCTGACCCTGATAGAGGAAACGAATGAAGTAGC
TCGAATTGACGTCGTATGATGGATCATCGTGTTTCCGGAGGAGTGCCCTTACGCTGGTGTTCAAATGGTAGATCTCAGCGGCGAGGTATTTGAGGCAAGT
GAACTTCAAGTTACCTTGCGTCATCCCAGTTGAACTCGATAGGGCAAAGCAGGCGGCCGGTCATGTCGTTCTGAAGGCCGCGCCCTGTACGTTCTTCTGG
TGGGAAGTAATGCGTTCGTGGTGGGGTTTGATCAGCGTTGAGCTTGTGCCCAACCATCTTCCTCAATCCAGACAGATCATCCCCACGCGCTGATTTAGCA
CCTCCTTCCAACTAGGAAGTGGGACCCACAAAGACAAACAGGGACACCAGTTAGTCCGTTCACACCAAGTGAGTACTCTCCCACCCACCTGGACAAAGTA
TCTATGCATATCGTCCAAAGTCTCCTTTCTGACATTAGTTATTTGCGCGACGAATCCAGGAACTACAAGGCAGATTTGCTTGAATGCCCCAAAATCACGG
TCACGGCTAGTAGTGGTGAGTCAACATCATGTTCAAAACAATACGCTACCCAGTCAAAGGCGATGCTCACTTACCTTCGTTTCATAGCACGTTCATCAGC
AGTATCCGTACGATAGGCCTCAGTCGACTCTGCACCAGGGAGTTTACGCCTATCGTGTTCTGCAAGAAGGAACTGAATCTTCACATCCAAACCGGCGGCG
CGCACGATGCCGCGTCCCTCTGCTCGCGTCGACCTTTGCAAGCATCAGTAAATGGTACGTCAACTATTCACGTAGTGTTCTACCTTTCTTTCGTCTTTTC
TCTCTCACTGATAATATCCTGTAGTTCTTGATTAACTTCTTCATACTGGCGTTTATATCGAAGCGCTACTCCTGATAGCACGTCCGCGTCGGTATTCGTG
CCATTTGCAGTAGCCCGGACACCTGCCGCAGGGGCTACTTGTCCCCCAGGATCTCCAATTCCTTGATTTCCGCCGAAGTTGTATCCTTGCTCCAACGGTG
GGAAGTCAAAGTTAGAATCTTGCCGCTGGTACTGATACACCATCGAGGAGGGGAGTAACGCAAAGGCAAGCAGACAATATTACCGATGATGCTCAGGTCC
TAAATACTTTTTTTCTGTTGTCAGGTTGGCAATTTCAAAAATTTCGACCTCCGAGCCCGGAACTGCAGCATGTTCCGATGCCGACTCGTTGGTGCTAATG
GCGACATGCACATGAAATAGGAGCTCCACACTCAGGTCGTTTGAAGTGGGACGTGGCGCCGGAACGTTGTACACGACGTCGACAACATTGTTCTGCCATT
TGGCCTTGAACTTCCTCAGCGGCCTCAGCTACAGGTAATATCTGTGTCATCTTCTTTGAACTCACCACTCAGTTGAATCTCAGTCAGATCGCTTGATCAG
AGCGAGGCAAGCCTCGGCGTCGTGGTTTTTTCATCTAGTCTGCATGGAGCCTTGCGGCCATCTATACTTCATCTCCCTGGTTATCCTACTCGCTTCACTA
TCACTATTGATGCCATACAACTGCGTCGAACCGTGCAAGAAGACCTGCAAGACACTCGCAACACTCACTCGACATCAAAAATCCTGCAGCACGTTTAGCC
AAGCAAAACATGCAGCGAATGCTGCACGAATCCAGGTCTCTGCGACTGAATGGGCATCACGGATACCCGAAATGCGTGTGGTCGTTGGACTGACTACTAC
CACTGAAAACCGCTTGGTGGATGAAGCAAACAATCAGACGGTTAGTTGCCTAATGGTCAAACTCAGTGGTAAAAGATTGTTGACTTGTCCCGATGACTAG
TGCGATGCAGCCTCTGCAACACACTCTCATCAGTCTCCAACAGATCATCATAATTCAACACATCCATCACCCGCCAGTGACGTGCCCATGGAACCTCCTC
TTAGCCCCCCACCACCTCCGCCCCCTCCTTCGCCCCCGCCCTGTTACATGGCATCAGGACGTCGTATGCGAGTGAACTGCGGGCGGCTTCCGACACGATT
TAGGGATATATTACCTCTGGGACCACCTGCCAATGTTACCTCTGAGTCGGCGGCTACTGCAGATCCGCCACGACTGCCCCGTGTCCTACTCATTGTGCGC
GATCAACTCGCAACAATGGTAAATGCTTTTGGGATGTGGCGCGAATATCTCCACCGCCCTTCGTTTGATCCAGATCAGTCAGTCGCATCTGAAGATCTTG
CCAATCGAGCACGATTTCCCTCCAATGTCGCCGTAGACTCTTCGTCTGTACAAGCTGTACCTAACGAGAATCCACCGTGGCCTTTTGCGAGCATGACCAT
CTGGAGATTCATGAACTGGCTTAACAATGGAAGCAGCACGAAGTCAGAAACAGATGCTGATCGACTGGTGCATGATGTCCTGTTGCAGCCTGACTTCAAG
GTAACGGACCTGCATGGATTCAATGCCAACCGAGAGAACAAGCGACTTGATCAGGCATCATCAGTCTTGCCTGGTCCTTTCGATAATTTCAAGACTGCAA
ACATCGATATTTCCATACCTTCAGGTGACAAGAACAAACCTCCTGCTACGTACTCGATTCCTGGTCTCTACTACCAGGATCTCGTTTCCGTCATCAAAAC
GGCCTTCCGGGATCCAATTGCCCAGAAATATCACCTTTCGCCATTCAAGTTATTCCACCAAAAGCCTGGCCTTGACAAAAGCGAACGCGTTTACGGTGAA
CTGTACACATCTGATGAGTTCATCAATGAGCATGACCGTGTTCAGCGGGCACCTGTACCTCCTGATGATCCAAACTGCAAACGCGAAAAAGTGGTCGCTG
CCCTGATGTATTGGTCGGACTCCACGCACCTTGCCAACTTTGGGACGGCAAAATTATGGCCAATTTATATGTTCCTTGGTAACTTATCCAAGTATATTCG
AGCGCAGCCCACGTCTGGTGCATGCCATCATGTGGCATATCTTCCTTCGGTATGTACCTTCAGTTTAGGAAGTATCTTCTATCTTAACCGGAAATTCATT
GGCACTAGCTTCCTGATACATTTGAAGACTGGGCAAAGGAATTCCACGTGAAGTGGTCTACTCAGAAGGGGGACATCCTCACGCATTGTCGCAGAGAGCT
CTTTCATGCCGTCTGGAAGCATTTACTCAACGATGAATTTCTTGCGGCATACAAACATGGTATTGTTATCAAATGTGTTGATGGGGTTGAACGCCGAGTA
TATCCACGGATCTTCACGTACTCAGCTGACTACCCAGAAAAGTACGTTGATGATTCTAATTGATACATTATTGAGTCCTGACTGCATGCAGAGTTCTTAT
AGCCACTATTCGTGATAAAGGAATGTGCCCTTGTCCTCGGTGCTTAGTCTCCAAGGCAGCTCTGGACAAAATGGGCTTACGACGTGACCGAACCATGCGC
GAAACTCTGCGCCGAATCCCTATGAACTTGGTCGAGAGGGCCCGTAATTTTATTTACAGAACGGCCTTGCCAATTGGTGGTGCCGCTGTGAATAACTTGC
TTAAAGCAAGCTCATCTATCCCTGTCCTTGTATGTACTCCTTTCCCGTCAATATTCATATCTGTACGAACCTAACGTACTTCTTAGAATGCATTCACCAG
CTGTTTAACTGATGCCGCACGGGTAAATGATGTTTTTGACACATCCCGTATCCTTGTCGTCGATCTACTCCACGAGTTCGAACTTGGTGTTTGGAAGGCC
TTATTCACCCATCTCATCCGCATGCTTTATGCAAGTCCATGCGGAGGAGAACTAGTCAACGAACTCAATCTACGTTTTCGCTCAACGCCTACTTTTGGGA
ATTCAACAATTCGCAAGTTCGCCAATAATGCAGCCGACATGAAGAAATTGGCGGCGCGTGACTTCGAAGATCTTCTCCAGGTGTGTACCCAATTAATGAC
AGTGCAGTCATTGAAAATGGTATCGTAGTGTTCTATTCCAGCATTCTCTGGCTTGTTTGACGAGCCACACAACAAACGGCTAATGAAGCTACTCTATCAG
ATGGCTCAATGGCACAGTCTTGCCAAACTACGGATGCATACAGACACCACCGTAACATATTTCGACAATCTAACCACCAAGCTTGGCAAAATCATGCGCG
ATTTTGAGAAGCTCACATGTAGCGAGTATGATACTGTGGAGCTACCAAAGGAAACTGCAGCACGGATTCGACGGCAAGCACAATCAGCTCAAAAAGCTAC
CGGAGCTGCAGCTACATCTCAGCAACCTGCTCCAGGTGGTAAGAAAGGTCGCAAACTCAATCTTTTCACCTACAAGTGGCATGCGCTTGGCGACTATGCG
AGAACAATAAAGCTGTTCGGTACAACAGATTCATATTCCACACAGATCGTAAGTTCACTATTACCGCATGTATCTAACTCGTTCGTTGAAGATCTGCATG
CAGGGTGAACTGGCGCATCGCATCGTCAAACGGCTTTATGCCATAACCAACAAACGAGACGCAACAGGCCAAATTGCAAAGCATTATCGCCGTGAGCGAG
CCCTTGCCTTGTCACGAGAAGCTGTCAAGAAGCACATTTTGAAGGCCAAGATTCAGCGTGCTCACCCACTACCCACCCAGCCCCACGAGGAATTACCGGC
CGCCTCCGCTGAACAGTTAGATGCTCCTCCAGAATGTCACTATGTGATCTCGCCCTCACGATCTCAACCAATCATCCTGCCCACCTTTCTAAAGAATGGT
GTCGCTGATCCTGCCCGAAAGGTAAGTCACCGAAGCTATCTAACTCCCAATTAACTGACCGCCTTTTCATTTAGGACTTCCTGCCCAAACTTCAAGATCA
TATTCTTGGTCGCCTGAAGAAAGACTCACCCTTCAATGCTTCCGACTTAACGTCAGGGTATACAGACGAAGAACGAAACACTGTACGGATACTTGGGAAC
AAGATATTCTCCGTACAAACGATGCGCATCAATTACACCAGCTATGATGTACGGCGGGATCAAGATTGTATCAATCCGAGGACCGACAACCGTGATATTG
TGCTATGTGCACCTAGCGGCGACGATGACACTTACTGGTACGCTCGAGTACTGGGGATCTTCCATGCGAATGTCCTCCTCCATGATAATCATAGTGGCGT
ATCTCAGCAGCCGTCCCATATCGAATTCTTATGGGTACGGTGGTTCGGCAGCATCAGTGGTTATCAGGATGGGATGCGTCACGCAAAACTTCCCAAGGTG
GGGTTTGTTGAGGACAATGTATCTCAGGATAACTACGCATTTGGCTTCCTCGATCCTTCAATTGTCCTCCGAGCATGCCATCTTATTCCAGACTTTCACA
CAGGACGAACGAACGACAGACTTGCCGCATATTCAGGTTCTTTTGCTCGCCGCCCTCATGAAACCGATGATTGGGCTGAATTCTACGTTAACATGTAAGC
CGTGACTTTTACTACACTGGTTGGGCACTTCTATATACATATAATCATGTCTAGTTTTGTGGATCGTGACATGTTCATGCACTATTTTCCTGGTGGCGGC
GTTGGGCACTGTACGCAGGATACTCGGCCATCACCAGCCGGCGATCTGGACGTGGAGATGGAAGGAGAGGAAGGAGAGGTGGAGCGCATGGATGAAAGCA
ACTCTGATATAGAAAATGATCCAGATGACTCAGATGCAGGTTCTGAGTCTGACGATGCTCATTCAGATGAGGAAGTACTAGATTTAGATGCGCAACATGG
TTTTGATAGCTTATAGGCAATAAATCTGGTGTGGCGGCAGAAATCATGATCCTGCCCCCTGTTCATCATATGACACCCCCCTGACTATAATATCCTTTGC
TATTTTCTAACAGGCAGGGAATTGTTTTCTAAGAAATTCTAATCAGTGGAAATGAGTCATATGCTTATAGAGTACTGCAAAGAATTGTAAGATCTTGTGG
CAGACATGAGACAGCCATTCTACAGCAGTTAGTTACCTCGCTACTCCTGTTCCCTGGCCGTGGGAATATAGTTTGCATGGAGGTGGCCAGTCTTTTGCAT
GACAGTGGCCCCGAGTCTACTACTATCACGACGCGCACTATCGATCATCATGGACACCACAGCAATGGACCGATCAGTCTACTTCAGAGATGTGCAGGTT
CACTCCAACCCCGACTGCCCCGTAAATATTCAACGGCAGTTCCAAGCATTGTTGCTGCATGCGCCAACGGGTGCTGATGGCAAAGAATCTGACTCGGAGG
GGGCATTCCCCCAACCATCAAGAGGTGAGCAACATCGCCTCCTCTAAAACCCTATCCACTAATCTCAATCCAACAGCCCTAAGATGTGAGACGTGCAACG
AAGTACGAAAACGTCATAAACACAACATTCCCTCCATATGGTACCCAGGTGCCGAGCCCCGACTACCAGTTTCCTCAGAGCTCGTGTTACTGTACTGTGG
CCTCACAGCCTTCCGCCAGCTACAGCGCAAACTTGACGACGAGACGGCGAAATTATGTGAGATGGTGAATGGGCATGGAGTCGTTGGTATGGGAGGGATG
GATTTGGCTGCATTCCTCCAAGGGTTACGGGGTCGCGTCTGTAGGATTGAAGAGCTCACCAAGCAGATGTCAGCCCTCTCATCTCAGGTAACTTCCAAGG
AGTGAACCTTGTACGAACCATATATATCTCGCTTGTATGCATCTATGTAGTTTCTTTCGGTTCAAACCAGCGGAATTCACGGTGGCGGATCACATCAGCT
CCCTCTTTGGTAGTGCGGGTTACAGCTATGATAGTATGGACTCATTGGACTCACGGAAGCAAATCCGACTGATTCATCACGAATACTACCAGTGGTGTAC
AGTGCGCGGGACAATAGCATATATTCCGGCACAATCACGGCCCATGTTGATACCTAAATGCCGGTCTTAACACCATCTAAGCGTCATTGACACATGAAGG
TACAATTAATCACCATGACTCTGTCGGGTACACAATGGAATATAATCATTGAGCCTTTCCGGGAACGGCTTGAGCAAGATGGCGCAGTGAGTGCCTAGGC
AAGGCATCTGAATCTCATTCTTAAGACACTGCAACACAGAAACATGGTTCGGAATAATTAGTATACTTCCTTTACCAAGCATTATATCTCGCAACAAGGT
GTGTCATGTAATTAATATTGGAATACCGAGACGAGGCTACAATACTATGACCGAACGTAGGTACCGTGAGATATCGGACTCTTTCAGATTTCGTGATGTG
AGGGTTTTCTTGATTTCCATAAGTCATGAATTCGCGTGGAACCTCCCATCGACCGCGAGCGTCGCCAGCGAATACGTCTGCACCATCATTGAAGGCGAAA
ACGTCGACTCACTTCACTGGCTCACCCCGGTCTAGACTGCCCAATGCCCCCCACAAGCATGACGATTCGCTAACCCCTCCATCAGCATCACAAGCAATGA
GCATCAGAGAAGCCATTGCGCTAAAACGAGCTGAGGCGAGGAAGGCGATGGGGAATCGGAGTCGTTCAGTGGGTGTCAACGACCTTGATAGTCTCGAAGA
TGCTCTTCCTACTGTCGGCACGGCACCAAAAGAGGACGACGATATATTGGGTCGGGATAATCTGAGGGAAGTGATCGAGCGGGCGAAGAGTACTGGTGAG
TGGACGAACCCTTCTACAGCACTCGCCTTGCTTAGCAGTTGAAGTTGGCCTGACATAGGTTCCGTTAATTTTGCTGCTAGGTCTCTACCTTGCATTCCGT
CTGGGCTCTTCGAGATACACCTTGGCGTGACGCCTGAACGGCTTGCCTCGGTGACGGAGGAACCCGCGCTGCCTCCTCCGGACGATAAAGCCACTTCCAG
ACGACGGGGAGGACGTGATGTCCCTGCTTGGTATGATGCTCAAGATCTTCATGTTCTGAAGGCGGGGAATAACGACATCATCGAAATTCAGCCTGAGATA
TCAATGTTTGGGTCTCTTAAGAACATCGATGTAAGTTTAGCTTTCGCCTGTGTGGGTCACTTATTTATTCATCATCGCTAGCTTCACAAAAACAAAATCG
CCTCACTGCCAGATACGTTCGCTGATCTCGCCTCATTGACGTACCTCGATTTGTCCCACAACAAGTTGACGTCGCTTCCCAGAAACGTCTTCGCCCTACC
CGAGCTGGTGACTCTCAACATTTCTCACAACGAATTAGGTTCGTTGCCGTTCAGTTCGCCCTTCGTCAATACCGGTTCGCGCTCGCGCTCGCGGCCGAAT
CAAAGCTCTGGAAGCTTCTTCATGCCGACCATCACTCGCGCCACCACTCCTCTCCCACGTCTCACCGTCCTTGATGCTTCACATAACCAAATTGTTGGAG
ACGCTATCGATATCGATTTTCCATCAAGTATCGTAAAGTTGGATCTTTCTTCTAATCCTTTATCATCGGTGAAGCCTGAGCTTCTGGACGCGTTGGCGGC
TCTGCAGAAGCTGAGGGAACTCCGCCTGGAGAAAGCAGAAGTTACAAACTCCGTTTTTCATGCAGTGCCTTTCAGTGCTCCTAATTTCCCGGCTCTTCGC
GTCGTCGATTTTGGGGAAACCCAAGTCACTGTCGAGGCTGCGCAGGTAGCCTTCGGTGCACTGGGAAGGCAGCTTTCCTTTGAAGCCATTCGTGACGAAC
CACCAGAAGGCGTGTTGCAAGTTCTTGTTGGAAAACGAGTGTTACGGGAGGCATGGGAAATCGAGATTGAAAAGCGGGCTAATAGAACAAAGGCCAAAGT
CCGAAATCTAGACGAAAGCGCACCGACACCTGCCGACAGGGCCGAAGTCGTGCGAGAGGCCTGGGAGATCGAAGCTGAACAGGGTTTGCTCACCGAGGGT
GGTAGGCGAAGAGCAAGGGCTGCTGCGGCCAACGCAGCGACGCTACCCGACGCCAGGGAGGAGAATTCTCAAACTTCCCCAACTTCGCGCGCATCTTCCC
CGCCTAAGCCCTCGGTTTCCGTTCTGAACAACGCACAATACTACACGCCAGCAACGCAGACTTTAAGCCTTCCCCCGTCGGTTCTCCCGACGAAGCCGCC
CGGGCATTCTCGCACTTTCTCAGCGGCTTTTCCGTCTAGTTCGAGGTCTGGAGTGAATGCGACGCTCTCGACAGACGTCATTGTGCCGACCCCGACACTT
CCCCTCGCTTTGATCGCGCAGCAGCCGTTCGCCCACACACTGAGAACCTTAGTCCTTAACAAGCGACGGCTTGATAAATCATTTGATTTACCGTTCTTCG
ATGGCCCTTGCTTGCCGTGCCTCGAGGAGCTCAGCATTGCTGGCTGTGATTTGTCGGACTCGATATCCGTCGCACAGCACGAGATGGACACAACCGTGCA
ACCTTTGCGAACCAGCGAGCCGTTACTGCTTCTCATCGCCAAGCTGTTCCCCTCGCTGAAGATTTTGGATCTATCTTACAACGTGTTGACAAACGCCTCC
TTGCAAGAAGGAATCCTCACGCGCTTAATACTTTCCGACGCAACGGCGAATCCACCGCGGAAAGGACTCACGCACTTTCGTTTACAAGGAAACAGAATCA
GCGACGTTGGAGGGTTCGCCGCCATCGCCGAGCTGTTCAAGGGAAACAGGGATGTCCCCGCCTGGCATATGGAAGAACTAGATATAAGAGATAATGAAGT
CGCTAAGTTGCCTCCAGAACTGGGACTCTTGCCTCTTGATGTTTTCTTGGTCGATGGGAACGTGTAAGCCAGCTTGTAGCCTGAAATGAGGCGTCGTGCT
CACCATGCTGTTAGATTTCGAGTTCCTCAAAGGCGCGTGTGGGAAAGGGAAGGGACCAAAGGCCTGCTCAGCTGGCTACGGGGAAGAATTGAATGAAGCA
AAGAGCGTCTTTGAATTGCGCTTTCGCGCAACAATATACCCCGCTCAGTCGATAGTGGAAATGCATAATCAGATTCTTAACTTCCTTGAGCCTGCATGAG
CCCAGCTTGACGACTATAGCTGGGGCATTATTAGTAAATATTGATAAGCTATTATCAGATAAGATAAGCATCGCGTCATACACTGATTATATTGTCTTTT
CCTGCCATACTTTGCGGAACACACTTGAAATCCGACCACCTTCCATCTCCACTTCTCCCAACACTGAGGTCGTCTTAATGGGCTGGCTTCCAAACTCTGC
CATCAGGGCCTCATGTACGAAACGAGCATGGTTTGCTGTTCAGTACCATCGGCCTTGTATATGGAACCCTCGTTTGGTTCGGCCTCAGAACTCTCACAGC
AGTGTTCCTCAAGGGCAGTTCGGAAGATATTACCAGCACTTGGCGCCTCCGAAAGAACCCAAGGACTCACCCATCCCAACGCCGCCGCCTAAGAAGAAGG
CTGCGGACCCACTCGAAGCCGCGGACGTCACTCGGGCTGAACAGCGGAGGACCGACTGGCGTATCGTGAAGCATTTAATGGAACACGTTTGGCCAAGGGG
GGATTGGAAAACTAGAGGCATCGTCGTTCTTGGCTTCACGCTGTTGATTGGTGGAAAGGTGAGTATGGCTTACCGTCATGCGTCGGGCTGAGTTCATTCA
GTTTCCTACAAGGTCCTCAATGTACAAGTACCCATTATTTTCAAACATATAATCGACGCACTTAATATCGAAATAACATCGGACACTACAGTCTGGGTTG
TAGCAGGTTCCCTCATTGCAGGCTGTTGGTCTAGGTTCAGTGACGAATGCTCTTAAATACTGACCACCCGAACTAGATGGTGCCGCCCGTATCGGCGCGA
CTTTATTCGGAGAGCTTTTGAATGCCGTATTCGCTGGAATAGGCCAGCATGCGATTAGAAAGGTTGCTCGGGAGACCTTCGAACATCTGCTGAACCTCGA
CATGCGCTTCCATCTCGCCCGGCAAACTGGCGGCCTTACCCGGGCTATTGACCGAGGTACCAAGTAAACAACGTCAGCTTTCCATACCAGTGTCACGTAC
TGACGGGCGTACTGTGAAGGGGCATAACGTTCGTTTTGCAGTCTATCCTGTTTCGAATAGTACCCACGGCGCTGGAGATTTCTATGGTATGCGGTATCCT
GGTGGGTAAGATCGTCCCCAGACTTGATACTTCCATTGATATGGTATTCAGACGTATAAGTTCGGCTGGGACTTTGCTGCCATCACGTCTATTGCGCTGG
TTGCTTATACTTGGTTCACTGTGCGGACGACTTCATGGCGGTAAGCTTAGGCGATTTCTTTCATATCGCACTGCCAACCACCACTCCTGCAGTACCCGTT
TCCGGCGTGAGGCAAACAAAGCGGATAACAAGGCCGCTACTGTAGCTGTTGATTCGCTAATCAATTTCGAGGCCGTGAAGGTACAATCGACACGTAGCCT
CGTGAATTGCTGACCAACTGCGATCAGTAGCATTTCAACAACGAGAAATATGAAATTCAGCAATATGACAAACACCTCCAGCAATACGAGAAGTCATCCA
TCAAGATCACAACCTCGCTCGCATTCTTGAACTCTGGGCAAAATGTAATATTCTCCAGTGCACTCACGATGGCCATGCTCCTGGCTGCGCAGGGTGTCGT
CAATGGTAGATCTCCAGCGACTATCTTCCACATGTTCACCACTCATTGGCTTGATGCAGGCACCATGACTGTAGGAGACCTTGTGATGGTCAACCAACTT
ATCTTCCAGCTGTCGCTACCACTCAATTTCTTAGGTACCATATACCGCGAGATGCGACAAAACCTTCTGGATATGGAGGTGCTTTTCAAGCTCGTTGAGC
AAAACCCACCGCCAAGAGACAAACCGGACGCCCGCCCCCTCGACTTACGTGGTGGAGCGATCCGCTTCGAGAATGTCAGTTTCGGTTATCATCCAGATCG
TCCCATCTTCCGAAATCTTTCATTCAGCATCCCCGCTGGCAAGAAAGTTGCCATTGTCGGACCGTCCGGCTGCGGGAAATCAACCGTCTTCAGGTTATTG
TACCGGTTTTATGATCCGTCCTCGGGAAAAATCTTCATTGACGATCAAGACGTGCAATCCCTGCAGCTGGAGTCTATCAGGAAAGTCGTCGGTGTTGTAC
CCCAAGATACCCCATTATTCCATTCGGACATTATGCACAACGTCCGGTACGGACGACTCGACGCAACCGACGAAGAAGTTATCGAGGCTACGAAGAAGGC
GAATGTACACGACACAATCATGAAACTGCCGGAAGGATACGCAACGAAAGTCGGCGAGCGAGGCCTGATGATTAGCGGAGGTGAAAAACAGCGATTGGCC
GTCGCCAGAGTGATGTTGAGGGATCCGCCAATCCTTTTCTTCGACGAAGCGGTAAGCGTTAAGTTCGCGTAACCTGGCACTGTAGCCGATCATAATCCCT
CGTAAGACGTCGGCGCTTGATGCTCATACCGAAGCCGAGCTAATGCGGAACATCAACAACACGCTTCTAGACAAAGCTCGGACAAGCATCTTCATTGCAC
ATCGGTTACGAACAGTTGTTGAAGCTGGTACGTTAACATGTATCTCATTTTTTCATGCTCGTCGGCTGATTAGTCGCTTCATTAGATCTCATCATTGTCT
TCAAAGACGGCGAAGTTGTTGAGCAAGGGAATCACGAAGAGTTGCTCCGAAAAGGTGGGCTATATTATAGCATGTGGCTCCAGCAAGCCTCGGATGCCTT
CAAGGATGACCGCCCCGAGGACGTCATATCGTGATCCCCCGATTCACTCCCAAACTTCCATCGCCACATACCTCCCATTTCCTACCATCCCTACTCGTCA
CGGATACTTTAACTTTATAAGAGCGCAGATTATAACATGTAGATTGAATCTCCGTCCCTAGGGACGATTCCAACGTTCTTGTAAGTTTTGAAAGGCGAAT
ACACTTATAGTGAGTATTCCGCCGCTTGTGTTCCCATTCCCATTCCACGCTAAGAAACTATGGAAAGGCAGCGTAGAGGCTGCTAGTAGGTTTTTAAACT
AATTGTCCGCATCCTTTGCGCATATCGGAGTGCGAGATGCTAATACTGTCACAATGCGTTTGCGGTTTCCCAAGTAAACTGGATCCCTGCTAGCCCATAT
CTGTTCCCCACTCTTGCCTGCGTATGTGCTGGGCCACGTGGAAGATTACTACAAGTGCTATCATATCCAATGAAGAAGTATGCCGAGAGGAAGGCTGTCT
TGAGTAGTCACTCCCTGGTCGATATCAAGCTTGAAGTAAACGTCGATTAAGCTATAGGATTACGTTCGAGCAATCAACTAGTTCAACTAGGATCCAAAGG
AACGCATGAAGAAAGGATACAGAAGAAGGAACAAGCAGACTACGGGCTACCTGTACCATCACAAATACTAAATCTCAACGCCGACGAGCACATATCCCTT
GGGTTATACTAGCATTCGCATGTTGGAATCCTCCCAGACATCTACTATACTGAGCAGGGACACTACCGGAGACTGATATATTGCAGTTTTGCTGGATTCA
ATCCCTAGCTTATTCTCATGGCCACAAATTAATTATCTTTAAATGTTTTAACGTGCTATCTTGGGAGGATCAACGTTTCAACGTCCAGGTACTTAACCCG
GAGCCCGCCTCTTCTCTTCGCTCAGTGCGGAAAGTGAGCAACAAGTCCGACTCTCTTGATTGTATTTCATTTCGACGAGGGCAGCCCGCTCCTAGGCCTC
TCGCAAGACAAAACCAAGATCCTGCTAAGCATCGCTGGTAAACCGCTAGCCAAGTGGGAGTTGAACAAGATAATTACCAGCGTCAAGCTCTCCTTCGCGT
TTGTTGGAGGACACGCTCTCACCGTCGGAGTCTCACGCTGACAGCAGGCGGTGAAACGGAACATATTTCTACCTGTAGTGTATCAGATCTCAGAATGTTA
TCAGAAGGAAAGGTGATCAGAAGGATAGTCGCCGGGATCTACAAGCGTATGCGTGGATATTTTGAAAATCGGACAGCCCACCGTCGGTCCGTCCCTTCGT
CTTGGATCTTTCTCAGAATACACGATGAACCATAAACAATCTCTCATGTACCTTGTTTTCATCTCTCTAGCTCAGTACCGGGGCTCAGTCTCGAATAGGG
ATAGGGGTAAGGGGAGCGTAGAAATACAACTATTCAAGATACATACTGCACCATCATTATCATTTGCAAAGTTAAGAGGTTGATTTCATTGCACGACTTG
TAGACTCTAGCAAAGTCATGATTCGTCGTTCTGAGACGCACGAGCAGCAACTACTGCGACGAGCAGTTTGGTGTTTCCGTTCTCTGATAAGAGTTACCCC
ATGTTAGCTCTAGGTAGGTCCAAGATAAATCCAACGTCAGGCCTACGTGAAGTGTCTCCGTCAGCACCCCCGTCTTCTGAGGACGGGATTGCAAGTCTCT
TAACATAGACTTGCACCCCATTCCCTGATGCGACGCACAAGAATCCTGGCAAATGGATAGGCTGATCGGGGGTGATTATTGTAGGCAGTGTCGTGGGATA
AGGAGCAAGAAACTGTCTCCCCCTTTGAGAAAAGGTATCATCGGGGTTTGGAGGAGGGTTATGATGCCCGCGTATAGTGTGACTTGATCGAGAGGGAGAA
TTGTTATCCGGAGCAGCTTGAGAGTCCGGCGCATTAGGGGGTGGTCCAGTTTCTCGAACTGCATAAGAAGGCGGAGGTGGGTAGTGTTCTGCAAAGGGAA
GCTCAAGCGAGTAAGAGCCACTCGGAGTGCTATTAGGTGCTGCCGACATATCTTCTTCGGTACCATCGGGATTAGTCGCAATCGACGAGTGTCTTTCGCG
TGTCGACTTTCTAGTCAAACATGTATATCTACAGGCAGTGGCGGGTTATGAATGAACCACGAGATCGTACATAGTACTGACCTGTTTTTAGCATCCAATC
CAGTGCGCCCTGGGAAGTACTGAGAAACGATCGTAGACCATACACGTCCGTGCCTTTCGACGGCAGAGAAGAGCAAAGTATCCTTGTTGGACGGGTCAGA
GAAGGAATCCACGGAGGGATTAACAAAAATGGATACTTCATCCGCTGTCCAGCTTTCATGCCTAATACTCGGGTCAAGCTTGTCATACCAACGTTTCGCA
CATTCTGTCCGTCAAAAATGTACATCAGTAAGGGCATCAAATAGAGCTCCAAATCACTCACGGCTCCCATTCCTCGTCTTCACTGCTGCAGCCACTTGAG
ACCACCTAGGCAGTTAAATATAATCAATTTCAAAACTACCCAGAGTACAAGAATGCGCGATACTTAGTGCCAAATTGAGATACGGCTTGCATTAATCGTT
CATTCTCCTCAGGCGTCCAGGGTCCTTTGGATATAAGTGACGACATTTGATTGTGCCACCTCTTACGACAGTCCCGATTATTCCTCCCAGGGAGGTGTTT
CGCTATTAAGTTCCATTTCTTATTCGTGGATTCTGGGTCCTCTTGAAATGATTGCCATCAAACCGCAGATAAGGGATGAAGTATTCGGGGTTACTCACCA
ACGTATACTGCAGCTCGAAGGATTCGGTCTTCTTCATCGGTCCATAGTTTCCGTTGGCGTGGCTGGGACGTGTCCATATCGCTGGGAATCAAGTTAGACG
TGAGCAACGCAGAGGTGGATTTGATGATGCAAATGGAGGTCGGACTTTTGTGTATAGGCAGATTATAGAGGGTGGGGTTGGCGTAGACACGTTAGAACGA
GGTAGAGTTAGACGAAGGGATCGAGGTAAAACAAACAAGACCAAGACCTCAACTTCGAAGTCTAACTAGCACTCCAGCACGTGCCCGCTCGGCGAGTAAA
GGTGCTGGACGGGAAGTACGTTCAGAAGGTGGGTGTTGTTACAAAGACGTGGACTGGGGTATCATTCCGCAAGAACTACAAACACATAAAGAATAATGAT
CAACTTACTTTGAAAGACTACATTGTAAAATACAACCATGTATACTGCTGCGATAGTCCGCTCTAAGGATGTTGTAAAAACCATCAGGCCCATATCCAGA
GGGAAAAAGAGTCGCCCAAGTTTTGGGGTTCATGCGAGAAGTATTGCGAGGATATGTAAACAGGGTGTGCTGTGCTGAGGATATGTTAGCGGGCCCAGCA
GAGGATGTCAGGCGAACAACGTACAATCAAGAGGGAGTATTGGGGTTTTGGGGGGCGGGCGGACACAGGCTACCCCATAAACCATTCACTAATGTATGAA
CAGTGTTTTGGAACTCTCGTGGTTCACACATAGCCACGGCCACGGCCACGGCCATGCGATTTTCGTTTCGTGACTGATCTACACGGGCGGTAATGAGACC
GTTCGGCCCTGCCATCTGGAAGTCTGCGACGTCCGAACAACCCTGGAGCATGGCCATCAAGTCGTCGTGGCTGTTGATTTGCTGCTGTTCTAATTCATTT
GTCGATTGCGGAGTGATGGGGCTAAGAATCCCGGTCGAGGACGGTGATGTTGCGCTAGACGGCGATGGCATCGTATCTACAGAGGGTGGCGACGCTGGAG
AGGGCGCCATCGAGAAGGATCCGGGGAAGGTGCCGTCAATCGACGTAAATGAAAAGTCGAACGGTGAACTAGGCAGTGATTGTGGCGTGGGCGCGAAAGA
ATTCTGCGCGGAGGATGACGCCAAGTTCTCCGCTGGCCATGACATCTGCATGCATTGCGGGTCGAATAGATTTGAATCAGACAAGTTAGAGTGTAAAGGC
AGTGAAAGGTCATTGTGTCCGGCGTGTGTCGTCAGTGAGTCGAAGGCCATGGATGCATTGAGCTCGTTCATCAAGGCATCGAGGGAGGGGCAGCTTTCGG
ATGATGTACTTGGCGAGGTGGATGAATCGGGTGTGTGGCTTGCCATATTAAGGAACTCAGGGGGGACTGAGCCGACAGCAACTTTCATGTCGCCGTTATC
AGCGGTAGGGAACGCCAATCCCTCCAATGAGGTTGAAAGAGCGCTTGTAGGAGGGCACTCAGGCACATCCGGGATGCACGGGAACGAAGGATCGACTGCA
GGGCTGACTCTCGAAGCGGTGTCTGAACACGATGATACCGACGTCGGTGAGCAGTGTCTTGGATGATAGGGCGCAGAACTCAGTGACCGTCGCCTTGACC
GTATGCCTTTGCTGCTGTCGGCGCTTATTCTCATAATGCGGCTATAACTTCGGGTTGTGAAAGATATGAAGTCAGCTGCTGGGAAGGATGGGAACGGCGA
CAGAATCAAACCCACCGGTTCTTCGCTGAAAGCCCAGTCCGGCCAGGGAAATACGTCTTGACGATTTTTGTCCACGACTTCCCCATTGTTTGCACGGCGT
CAAGCAGTTGGGCATCCTAAGCGAGATCAGACAATGAACTTGCATCACGACGTCAGCAACTTACTTCTTCAGGTGACCAAACAGTGCGGTCAATATCGGG
GTTGAGTGTGTCACTCCAACGTTTCGCACATTCTGTAAGGTCATGAGTGCATGCTCTGGCTATGAAAGGGTGCACTCACGATCGTTATTTCTCGTTTGAA
CCATGGCGGCCACTAGGGACCATCTACTCAAAGACATAAACAACATGTAGCTACGCAACGCAAAAATCGCTCACCTTGTACCATGTTTGCGGACGGCTTC
AATCAGCCGTTCGTCTTCGTCAGTTGACCAACCACCCTTTGACACGATGGACGCCATTTTCGCAAACCAACGTTTCCGACAATCTTTGTTCGTCCGATTG
GGAACGTGCTTGGCAATTTGGTGCCATTTCGATGGGGGGTTCCCGTCCGGGTCCTCTGTTCCCGTCAGCTAGTGTGGAATGAGCACTAGCCATGACACAC
ACCTTTCTTCACTGCATTGCGGAGGAGGTCGTCTTCTTCTTCAGTCCACGATCGGCGTTCTCTGCACATCATATTGGGAAGGAAGTGGATCTAGCAAACG
AAATTGAGGAAGATGATATATGTGTGTACCGGTAGGGGGTAATTTAACGGGCACCCGATCTGAAAGGTCGGTTAGTTTTTGTAAGAGCGAGGGTCATCGA
ATTAGGGAATCCATTCGTCTGAGAAGTGATGGCCATGATGCGATGCGGATGCACTGGCTGAAGATTGCGGAGAAGGTAAGTTTGAAGCGTTTTTCCGCGT
CTGTCCGCAAAGGAGATACTTCTTAGAGATCTAGCATAGCGAATCTGTTGTCCCCCTGGAATGCGCTGGCCCCGCAAGGAACCTTCATCGGTACATTGTG
GCCGGTCAGTCCTTCAGGTTCAATTGCCCAATGGGAAGAGCGCCCCTTCCCATCGTACCAAGCTGATGCACGCCAGATGCACGCCAATACACTCCTATGA
AGTGAACACAAGAAGACGCGACAAGGGCGGATGCTCAAACGGCATTCTTCGAGATCTTTCCTCGCCAGAACAAAGCCGAGGGACAATGGTACGGCGCTTA
ATTCGGCGTGAGACGGTGAGTAGTAGATCTTGTTTGCGTTTATTTGCCATAGCCCTCGCGAGCGTAAGCGAGACAGGAATACTGGCTATCGTTGATTTGT
TGCTGATGCCCCATAAAAGGCGACGCAGCATCAACAGGAACTTCTTGAGTTGCCATCAAAGAGGCCCATGGGCTTTACATGTCACTCTAGGGGAACTCGG
GGGAAAGGTGGGTTGTGTGAAGAACCTGCGAAGCAGTAGCCAGAAGCCAGTCCACTCATATTAGCCCGAATAGTTCATCTACAGGCGTTGTGATCTCCTA
ATGCATCGGTATGTCGCTCCATATGGGACATGTCTCCTGCGCCACAATATTCACCGTAGACGGGATCCAAGCTAACACTCGACGTCCCGCAATCGCGGAG
GTACGATCCACACAACTCCACATTTGTCGACACGGTGCCCACTCAGAACAGCTCGGTCTCGGCGACATGTCCACCAGCTAGCAACAGAAAGGGCGCCCTG
ATCAATCAATATTCAACCAGATGCATGTCATAGCATGGGGTTAGAAGAGTCTCTTAACTGACTGCATCAGAACGTGTAGCCATCTCTCCAAGCCAAAGCC
TCGCCCAAACGTTACCGTGATGCTCATTCTCCAAAGAAACGGGAAGCTAATGATACAGCTTCTGAATCCTCGAATATCCTGATAGGCCTAGCCCCGCCGT
CATGTGGTGGGTCGTCATTTCCAGGCGATCGCACCGGTGCCCGAGGTGGCTTCTGGTTTGAAGTTGAATTCCTGCGACAACATACACGCCCATCAATCGG
TACCCTTTCCATTCTCATCACCCTTTATCCCATGATGATTCCATGAAATCCGTCCAGTGGTTGCGCAGCCCTCTACACACTCTCATCACCGAGGACGTTT
TCTGTCCTCGCTTCATCGTGCCCGAACATAACGTTATCCGGCAGGCAAAGGCATTGAGGCTACGAGTCCACCATGGCGACCTAGATAGATATGCGGCGTC
GAGGGTTGACCCAATCATATTTACTACGGCTACATCCTTGATACCACATCCCGCGACGCAATCTAAATGAACGCAATCTACCCCTCATTGGACCATCCCT
ATCAAATTCGCTAACAGGCTGACGTCGCCCTTCGGAAACTTGCGGTTCTCCCTCTTAACCTTCGGAATCACCCTTGTCCATGACTCTTGAGCTAGGGACT
CCGATTAGACTCAGATTGTCTATGGCGAGACGATCGCACCCCTTTACCCGCGGACGATTCTGATTTACCACTTAGGACGCTCATCCCCGTCCTAGCACAG
TCATATTGATCGCGTAGTCCCACTATTCAATCATTATCTTTCCGATAAGAGTGCCCACATGGTAGCATTCGTTGATTGAATCGAAAGTTAACATCGAAAC
AAGCCTTTCACTCTGATCCTTGCTTCTTTTGTATCTCTCATGCGTAAAACCACCACTAACATCCTAAGCCGTACCCACTTTGGAGGGATAGAAGACATTG
GGTACAAGGTTAAACCGTAAACGCGATTGTCATGACCAAGTTCGGATTTGAATACGCAGAATTGCTCGTAAAGCCGATTTTGCGGCTACGTCCCGATACC
CCCGCAATGAGCAATACCCCGAGAGTCTATTGTACATACGCACTCTTCTCCTTCTCCTTCTTCCACGTCTCTTCTACTGTGCCGTTTCGGCGGATAAGAT
GAATGGCGTAGTAAGCCAAGCTATTATTGAAGAACACCGTTAGGTTCTTCTTCCACCGTTACTACATACACGCCTTATTCATCCGTGGTGTGGAATACAC
CGGTCGCTCCGCACTTGCCTCGCGCCCATAATTGATATCTTCTTTACACGCGAGATGCCTTCTCCCAGAAGTAAGTTACCGAACCCTACGGCATCTACAG
GGTCAACGAGATTGGGGAAGAAGAATATCATTGGAGGTTATTTCCAGCCGATCATCAACCACCATAGTCAGCAATTGAAGACATTGCAAAAAGACACACA
GAGGTCAAAGCCAAAACACATCAAGCTAGCGGGATGATTGACGCTCTCGGTGTCGGGCATGGGATGATATCATTCCGCAGCATAGATAGATGCACGATGG
ATCCCTGGCGGCTGCACTAATCAGTCAGTTCCTAACGGCCGACGATATGGTTGAAGATGATTGGAACGTAATGTTAATCATGTCAGAAAGGTCTCCCGAG
TCGGACAGGGAGGCGCGCCAATAAACATTCTCGGTAGGTCAATCATTATCGCCTACCAAAGGCCAACATATAGATGGACCCGCCTTCTGGATCATCGCAT
AACGGCTCCGAGTCCAGACGTCTAGGAGTAATGATCTCTGCTCTACAGAGCGCATCAATAATGCCCACGAGCTGTCACGGAAGTTGGGGAATCTTGGGGT
ATTGAATCGACTTACCTCCTCCTAGGTTGTCTAGTTATGGATGTATCTAGTTGCCGGGCGCGATCTGGTGGCGTCCATGTCCCCGTTACAATCGTAATGA
CGTTGTTTGTGCCTGCAAGTTCGCAGTCTGACATAAACTCAGAAGGTTAAATTCGGTAGAGGCCATGCAAGACAATACCTGCGTGTGGAGGCGTCTCAGT
TTTGAAACAGCACCCGTATGCATCCAGCATGACAGACAACGGACTATCAACTAAAGCCAGTGTTGAGTGGATATCGGCCGCTGGACGCTACTATGGTATC
CCCACAAGACACCGCGCCAATCACGGGGAGGGTTCCAATAGACTCGGGTACCATTTGAGAATTCAGTGCCAAGAGGAGAGAAACGGATATCACTGCCTTG
TGATGACCCTCTATGGACGAGCGCCGTGTCAACGAGGTGTATCTATAGAACGGCCGCATACAAGTGAGACACACTAGAGGAAGAAAAGATAAGGCAACGA
TGGAATCTGAATCTTACACGGTCGTTGTACGCCCGTTGTACGCCACCATCTTGGACCGGGGTTAGAGGAAGGCATCACGTGAGGGCGCCACGTTAGGGGA
AAGCAGGCCTGGTAAACCCTGCGTTATGAAATAGCAGGGGAAGCGTCTCTCGACCCCGGGGCAGGCTGGGGCAGTAGAACGCTTTATAAGTCCTGATGTG
CGCATCGTTTGATATAACAACCACTATCCGTTTCCGACCACTCCAATGGCTCAATCTGAACGCGTCGAAAAGCTCCTGGCTACCATCCAGATATTGCAGG
ATGCTGCAACTGGGCTAGTAAAGGAATGGCAGAAGGAGGACAAGGCTTCGCAGCAAGAGGATTGGGTAGGAAGCAAACTCCCCTCCGTTGAAATCTATAA
TGCGACCCGTACTATCATGGCCTCCTGTGGCCTGATTGGCGAATTGGTCGACGAACCCCAAAGCCGCTTGTTGACCGTCGCCTGCGAATACTTCGAGGCC
CGAGCGCTCCATATTGCTTCGGAGCACCGTATCGCAGACCTTGTTGCTAACGCCGATCCGAAAGTTGGCGTTCACATCGATGTGTTGGCGAAGGCAACCG
GTATCGACTCGCGCAAACTCGGTACGTCAGAGTGTCGCGGAGTTGATTCGACTGGATGCTGACCCTGGCTTAAAGCACGAGTCCTAAGGACACTTTGCTC
TGCCCACATCTTCGCAGAAGTCCAGAATGATCACTTCGCGAACAACAGCGTCAGCAAGACACTCGTCCACAACGAGCCATTGCGAGCCTACATTGTGTCT
CTGTATGTGATTTCGTTTGCTTGCGTAGAGAGATGCTCACCTGGATGGCGAACCTAGCGCATTGGACATCTACTCAGCTTCTGATAAGCTCCCGCAAATT
CTCGTTGATCCCATCAAAGGGAAATCCAACGACGTGAAAGTCACCGCTTTCCAAGAAGCTTTGAACACGAAATTGTCCCGCTGGGAGTGGTTGGAAGAGG
GTGTTAAGCAGCCTGACGGCACGGTCACCCGGAGACCAGAATTAGACATTTTCGGATTAGCCATGCTCGGCGGTGGTCGTGTATTGGGAACACCCTTATA
CTATGGTGAGCTACTCCGCAATATCAGAACACCCACGGAGTACTGATCGTCTATTCATAGACTTCCCATGGGAGTCACTAGGGAACAGCTTGATTGTGGA
CGTTGGCGGAGGTGTTGGTAAGTTCGCTTTTCCCCGTTTGTTCGCTTCACGACTAACGGTGATAGGTGGCATGAGCATGGACCTCGCAAAGAGGTATCCC
AACCTGAGATTCGTTGTTCAAGACAGAGCGCAGGTCATCACGCAGGCTCGTACCGTGTGGGAGAAAGAGTTCCCTCAGGCCCTCGAGAACAGGGTTACGC
TGATGCCACACAACTTCTTCGACGAAAACCCGGTCAAGGGCCCAGATGCCTTCTTGCTCAGATATATTTTGTAAGTCACCTCGGCGGAGTTGTTGTGCGA
AGCCTCATCTCTCCCACCAATACCACCAATAGGCACGACTGGGAAGATGACCGCTGCGTTGACATCCTGAAGGGCTTGACTCCGAGCATGGGCCCCAACA
CTCGCGTCCTAATTGCCGATCAAGTCATGAAGTGAGTCAACGCTCTTTGCAAATTATAACGACGACTCACCTAGGATTTTCCATAGCACCACCGTCGGCT
GCCCGGAATTGCAATCCGCCCCAGCTCCTCTTCCTGCAAACTACGGTGCTTTCACCAAATTCGCCCACTGCAGAGATTTGGACATGATGACCATTATCAA
CGGCATGGAGCGTACGCCAGCTATGGTTCGTGATTTGGCACACAGAGCCGGGCTCGAATTGAGCAGGATTTGGGAGTGCCGCGGAATCGTGTCATTCTGC
GAACTCCGTCTTCCTCAATCAGCCTGAATATCATACTAGAGATGCAGATTGTACATTACTCTTGAATCTATACATTCAACATTGGATGGTTCACTGAATC
CTGGGAGATGGATAACAAGGCTTCAGTCTCCGACTTCTCTGAGTCTGAACATACTGCCTTCGGAGCCCGAACTAGTTATAAGCCTTGTTCAATAACTAGC
TTTTCATAAAAGCTTCGTGGCCGTCTTCATCGTCTTCGACAACCATATGGACTACCTAACCATGTGCCTTGGGTGTACCGTTCATCTAATTCCTGCAACC
CCGATAGCCTAACTTCTGGCTTCTCCCGTTTACCCGTGTCGTCTGTCAAGGAAGTAGGAGAGATCTACGCGCTTGCTCGGTGTTCCGTTCAGCTTCCATG
TCTCAGCTTCAGGCCCAAGGATCACCCTAGCAAGTATCACTTTAGCTCTGTCCAGTCCGATCGAAAGTCCCGACCAACGAGGCACTGTTTCGCATATATC
TCCGCTGGCCCGAAGGAGTTGCTGGGACCAGGCATTCCGATGCTAGGACATTTGACGACTGGCGAAACATGCAAACCGACTGATCGTTCACAAGAGAGTC
TCTTCGAGGTAGAGCCACAACGCCATCACACCGTTCCTCCTATTGCTAGAGTGGGAACGGCGATTGCTTGAATGTCAACCATTTACACGATGATTTGTGC
CAGTAACCACAATCGCACGAGCCCCACGACTCCGTCCGCTGAGAAACGGGCCGTCGGGCAAGGTCAAGGCGCCTTCTGACCGACTTCGAAGTTACTGTAC
ATCGGGTGTCCCCGAGAGCCCAGTAAGTCACCGGAGACATCTATCTACCCATAGCTTCTGGTAGTATAGACTTATCAAACCCCGCTACTCTCGCCCACTG
GTGTAGCAAGCACTCAATCTGGGAACCGATGTCCACGCAGGCGAATAGCTAGCTCCCTGACGGGGTCAAGGTGGGTGTTGGTATTCAAATTACACTTGGG
ATCATCAGCTACGTGCTCAGTCAATTAGATGCATCGCGGCTTACTTCACATGTACGACACAGGCCTCCAGCGAGGCGCGTACTAGAGCCTCCTTGATTCC
CGGACAATAGACAATAGACAATCAAAAGCGATCGAGGCCTCCATCATGGAAGCATAGCTTCATACGATCAGAACTGATATTTCCTTATTGGAGCGATGTA
AGTCTACGGAGGGAGTAAAACACGATGGACTTCATATGGTTCAACCAAGCGCCTCGCCCAAAGTTTGTTAATGCGCCGCAATGATTATTTATGTCTTTAC
CCCAAAGCCCTCGGATAGAAGTCTGTATGCCAAACGTAGCAAGAGCGGTGAATGCGGTCTGAGAAGCCGAACCTCACCACTTCAGACGCGTTGAAAATCG
TCACCCGCTTGGGTGAGCACCAATTCCTTGAATTCTCTGTCAGTGATCACTCCGCAATTGCTTGGGCAACAACCGTCTCTACAAATTGATTCCTATCAAA
AGTGCCAGCCTTCAGGACTTCAGGTGTCCGTTTATGTCAGATCCGCGGGATCTTTCTCAAGGTATATTTTGAAGAAGCGTCGTCCATCAACTATCAACTG
AAAGTAACTGTCAGGCAAGGACCCCTGTAGAATTTTATCAATCTCAACACTCTTTGCGTGCGACCCCATGACTTCGACGTATGTCCACTGGTCAAACTGC
CTGGATACTCCCGGAAAAGGTGCCTGATCGATTTTCGTGTGTTGGAACCTTTGCACAACCACTTTGACGCTTCCTTCATGTGGTGCAATATGTGTATATA
ACCTCCGGTTTCCCAAGCTTGACAAGGGCCCTTGACGGAAACTGCGTAGTTAAAAAACCATGTACAATTTAGTAGCTGTGTGTATTCGGTGGTGCTGATG
CGCCTGGAGGGAGATGATATATACGTAATAGTCAGAATTGGGGAAATTAAGCAATGTATAACGTGGGGGATAAGATTAGATCATCCCGATCTCGGCTGGA
CACAGACCGAGGAGGACCTACAACCATTCCACCGTCTGAAAAGAGGGTTGCTGTCAATGAGAATGCTAAGCGGAACGCATGGGTACACTCACCGCAGGAG
GCTTGGAAGAGATATCATAAGTGACGCGATTGATTCCAGAAACCTCGTTTGTTATCCTGGAGGATATACGTTTCAATACTGCTGGAGGAAAAGCATACCT
GGCAGTCGAGGTCAGTATGCATTTATTATAAGATTATGAAGTTCACCGTACCAATCAGCTGTCATGAAGTCCTCCGATTGGACAGCCCGTAGAGCAATAA
CCTGCGAGCGACATGGTTGTCAACAACCACATGGGTGCAACACATGTAGGGAAAGTTACTCACTTGCTCGTACGTCCGCGCGTCGCCCATCACTCCAACG
GCCTTGACAGGGAGAAGGACAGCAAATGCCTGAGAGATTTGATCGTAAAGTCCGGCTTTTCGGATTTCTTCGATATAAATACTATCAGCTTGTTGCAGAA
TCTTCACTTGATCACGAGTGACTGGGCCTAAGATACGTATGGCCAGGCCAGGGCCAGGGAAAGGATGTCGCTGGACGAGTGGGGCGGGAATGGAAAGCAA
CCGTCCCAAGGCTCGTACTTCATCTGACAGGCCCATCAGAATGACGAACGACGTGGAGACGACGGACAAGGTGGGCAATACCTTTGAACAGTTCACGCAA
CGGCTCAATGAGTTTGAGTTTCATGTCTTTGAGAAGTCCGCCGACGTTGTGGTGCGTCTTGATGGTCGCGCTAGGCCCTTTGAAACTTATGCTCTCGATT
ACGTCTGGGTACAATGTGCCCTGCAACAGCCATTCCACGCGGCCTTTAGCCTCTGCTCCTTTCTTTTCCTCCTCTTCGGCTTCGGCTTCAATTTTCGCTG
CCTCTTCCTCGAACACATTAATGAAAGTATTACCAATGATTTTCCGCTTCTTCTCCGGATCTTCTACACCGTCCAACCTTGAGAGGAACAAATCGGAGGC
GTCTACAACGGTGAGATTGACCCCCAAATCCTTATTAAGCATGTCGAAGACCTGCTGAGCTTCGTTCATGCGGAGTACTCCGTTATCGACCATGATAGCG
TGAAATCTGTAAGTTTGAGAGATAGGTGTTAATATTAGTCTACACTTGGTCCCAAGGACAACTTTCCTGTCGCCGATGGCTTCGTGCATGAGCTTCGCTG
CGACCGTGCTGTCAACCCCCCCACTGACAGCACCGATAACTCGTCCTTTGGGTCCGCAAATCTCACGGATACGGGTAATCTCTTTTCCGATAAACTCTTC
CTAGGGAGACGTTCGGGGACGGGGACAGCTCCAAGAGGCTACTAACGCACCATGGTCCAATTTTGTTGACATCCACATATGTTCAAGATGAATTTCCCAA
TGACTTCCTTTCCGCGAGGGGAATGCGTGACTTCTGGATGGAACTGTATCCCGTAGAACGGTTTAGAGTCGTGCGCGATGGCAGCATAAGGAGCTGACGA
AGTTCTTCCAATAACATGGAAGTTAGGGGGGAGTTCAGAAAGCTGGTCACCGTGCGACATCCAGACCTAAAGAGAGTCAGACTAAAACTGCAAAGATGGC
GTAAGTCCGCAAGCACCTGCATCTCTTCACCCAGACCGTCGAATAACGCGTCGACAGAGGACCCACTGTCACCAACCTTCGAAATCTGGATCTGGGCGTA
CCCATATTCGCGATGCTCGCACTTCGCGACTTTGCCTTGAAGATTCCAGGCCATTTCCTGCACTCGGGGTCAGTGGTTGCGGCGCTTGAGGTGAATGAGC
CGACCAACCTGCAAACCATAGCATATGCCAAGGATCGGTACTCCGAACGAGAACACTTCTGGATCGACGTGAGGAGAGTCCTTGTCGTATACCGAGTACG
GCGAGCCCGATAGAATGATCCCTACGTCCAAATATCAGCGTGATCGCGGGGAGAGGAAGGGCCTGCACACCTTTTGGTTTGAAGTGCACATCCTTGAGCT
TCGTAGTGCAGGGCATCAGCTCTGCGTAGACTTTATGTTCTCGGCATCTTCGAGTGATGAGGTGACTATACTATATGTGAATTTCTTGAACATTTGCGAT
CGTACATCGAATCAAACATCAAACCTGGGATCCAAAGTCGAGAATGAGGATGGTATCGAACTGGTCGTGTATTTCTGCCATGGTCGTCGTCTGAAACAGA
AAGGTTGGACAGGAAATCACAGACCAAGATAATCGCGAGTTGCCCTCACAATCGTTGTAGATGAAATTTGTTATCTTATCTCTGAACCTGGCGCCTACTG
ATAAGATTAGTTCGGACAGTGTTGGTGGCGTAAGTTTACGTTACTTGATTTACTTCCAACTGTTGCTGACGGCAAAGAACGTTTGAACGGTTGATCCTAC
CCTTCAACGTGCTGAATCCGGGCTCATGTGCCCACGCGTGGGGTACAGCAATATGCACAAGTGCGCATCTCAGCTACTTCGAGACTCTCGGCCCAGGGTT
TGCGCTACGAGATCATCACTAATAACCACTACCTCGGTCCTGCATCTGCAGGACTAAGGTGGCTCCCCCCACTTGAACTTATGCGCCTCGGGGCCAATGA
AACAATAAAAAGGAGGGTGCCACTCCATCAACGGTATTGAGCTGTTCAAATGCCTCTCCACAAGTACACGTACACCAACGGTTATCGGGCTCCAGCACCG
GACTCGCCAGTCACCGAGGAGACTAGCGGGGAGAAGCCCTCCTACGTATATCCTGAGCCAGCCCTAAAGCCCACATCGCTCAAACCAAATGAGAAGGGGA
TACTGAAGGACGCTACTTTCCCATCCCTCCTCGCGGGTACCAGTGCTCCAGGGGTTCTCCCAAGCTGGTTCAAGAAGGACTCTGAAGTCGACGTTGTCAT
CTGTGGAGGTAAGTCATGAACAACATATCACACGTGTTGATTGAACTAATCACTGTGAGCTAGCTGGACCTTCCGGCCTTGAAGTAGCGGTCTCCTTGCT
GAGGCAAGGTGTATCCTTCCGAATTGTTGGTACGATATATATTCTTCCTTTCTTGCATTTCCATACTCACCAACGTGTGTAGATAAGGCCGCTGCTCCAT
TGCTAGCTGGCAGAGCCGGTAAGCCCCTTACTCATTGCTCATTGCTCGTCAAATTCTTATTTATTTGGAAAAGATGGTGTACAACCACGTTTCCTAGGTA
TGTCGATTTCTCAGGCAGGAGCCGTCGTTGTTACTCAATCATGTGCCTATCCAGAAACCATTGGGACTTGGGGCTTGGCTACCGAAGTCGCTGAAGAAGG
ACCTTTGATCGAGCGCACGGCCATTTGGAAAGACGGACGTTGCCTCCACTGGGGGCACTCCCATCAGTCCGATTCTCGCTACCGCGGCCTTCATATTATC
ACGCAAACAGCCATTGAGCACATCTACATTCGCGACCTTCTTCGGCACAAGAAGCTAGTCGAGCGAAGAACCACTGTCAAGTCCTTCACTGTCGATGAAT
CAGGCGACGACAGCCACCCAGTTAGCGTTACCCTGATAAACGAGGATACTGGCGAGCAGGAAGTCGTCAGAGCCAAGCACCTTGTCGGATCCGACGGAGG
AAATAGTACTATCAGAAAGCAGGCTGGTATTCCCTTCGAAGGAGAGACTACAGACATTCACTGGGGTATTCTCGATGCCGTCTTTGAAACCGACTACCCC
CATGCCAACGTATTCGGGTGAGCTGATGTCATACATATGCTTTTCTCCGTCTAATGCCGTCCGAAAGTTTCGTTATGAACTCAGAACATGGGGGTTGCTG
CATCATTCCCCGTGAAGATGGGATGATCCGGCTTTACACGGAGATTTCGTCCGCGAAAAACAAGACGCTCGTTAACAAGAAGGGTGGCAGATTGAACATT
ACTAACGTCACTCCGGAGGAGATTCTCGAGCAAGCAAACAAGATCTTCCATCCCTTCAAGCTAAAGTTTGGCTCGCCACTCAGTTGGTTTACGGTGTGGA
ACAGTGCGTAGTTCGGGCACTTCCTTTCCGCGGTTACTCACGTCTCTGTTTAGTCAGCGAACGTGTCGCGCAACAATTCTCCTACAAAGACCGCGTACAT
CTTGTTGGTGATGCATGGTAAATCCATTCTTCCAGTGGAACAGACCGGTTCTGACCATCTTCTTAGCCACGTCCATAGTGTCCTTGGTGCATTCGGTCTG
AACGCCAGTATCCTCGACGCCGCTAATCTCGGGTGGAAACTCGGTTGGACTATCAAGGGCCTCGCGTCTCCGGAGAAGTTGATCCACACTTACGGGGAGG
AGCGCCGAAGGCATGCTGTCCGGATCATCGAGGTTTCTGGGACATATCTCCGATTCGTTAGCGAGTCGGGCATTGACGTCTCGAAACTCCAAGGCATCGG
AACAGAGAGGCGAGAGGACCAAGAAGCAGACGACGGGCTCGTCTTCGACAAGCAACTTCAGGCTGTTGACCCGGACAAGGCTTTCTTGAAGGCCTTCTTC
GCTAAGAATATTCCATTCTTGCTGGGTATCGACGTTCCATATGGACACAGCGAGTTGAACCCCCCACGCACAGTCGAGAGTTTCAATGGCGTTAGCTCCT
TGAAGACCGTGTCAAAGAGGCAGGCGACTGAAGTGAGATGGGGAGTTCGCGCCCCTAACCCCCGAGTGACGTTCTCCCTTACCTCCACTGGCTACCTTTA
CGACACTTTCGAGGGACCAACCAAATTCCCTATCATAATTTTCGGTTCAGATCTGAAAGGGCCTATCCGTCGACGACTCGCTGCACTCGACCAATACCTC
AGCTCACCGAACTCCTTCGTCAACAAATTCGGCCGCGAGCAGTTCACGCTCGTCGGCATTACTATGCAACTTCCAGGAGATATTGATGAGACCCTCGCTG
CAGACGGCGACTTGGAATACCTCAGGAAGAACGTCAGGTGGATTTCTGATGATCACCTCCCTGGGTCTGATGCCCACACGGTTTACGGTGTCAACCACGC
ACTCGGTGCAGTTGTCGTAGTGCGACCGGACCTATGGGCCGGAATCACGGTTGTACCCGATGAGGGAGCTGCTTTGGATGAGTACTTCTCTGGTTTCTTG
CTCGCTCAGTAAACGTGCATTAGAATTTTCTATCGCTGTGCCTCACAGTGGGATGGCTCAACCCGTCGCCGACGTCTTGGTAGGCGCCTTAGAGACAACT
TGTATTTTTTTACCCACCGCAATGGCTTTGTATACATTCCACTTTGTACAACTCGAAAATGCATCACGCTTGATCACGCTTGAAGGGTTAATAGATATCT
GTCTGATCTCAAATTTCTGGGAACGGCCAACTCGCCCGTACCCGACTTCACCATTAAACGCCCCTGTTGGCGAGTGGCGAGTGGCGCAAAAGGTGTTTGA
ATAGCGATGGAAGGCCTCGGGTGAAAGATCAAGATCATAGGTTCCCCTCACGAAGTTGACAGCAGAACGTCGCACCCTTCTAGAGCAAGAGCACATTATG
GACAGGCGACCATTTACCGTGGAGCGAGGTAGTAATTTCATTGACTGGTTGTTGAGAGGACATTGAACGGGTTTGAACTAGGGCTCATTCTACATGTAAG
AAGTTTCAATATGTACTAATTAAACACATCCCATGACTCATAGAGCGAATGTAAAGCAATGAATATATGTATACCACGGGGGACCTAGCTCCCCAAGCAA
GGTAATCGCAGAAGTCCCCTCGTACGTGAAATGAACATCCGTCGAACGTAGGTCCGCACTGAATGTCGTAGGTCAGCTACAAGGCAGAACCATCCGAAGC
CTTACTCTCGAAGGGATCAAGCATGTCAGCGTGGGTTACATCCCGTATTAGAACCGCAACGAAGATAATTGCATCTCAGCAGTAGTGATCGTACAGAAGT
CCGATTCACCCTGAGGTTATAGACATAGTGAGACCGGCGGTTAGAAGGGGTCGAGAAATTAGCGTATCGCCGCCGGTGCGGTATCAACATTTTAAACTTG
AATCTTGAGTCCGTATACATGGGACGTAGCGACCAAAATGAACATGCATGACTTCTGACATTCATGCTTCAGCACCGAACGCTCGTCGGTTAAGAAAGGG
GTCAGGAGAACTCCCTTTCTGCCACCGATCACATGAACGTTTGGATAAGCGCTCGGTCGGCACGCTTGCCAACATCGTTGTTCGATTCGGTTGTCAATAT
TTCCAGCATCATTACATTACCTTGTTGCTCGCAGGATTAGAGAAACATGGGTGAGTACTCTCTGACTCTCTCCACGATTCTGGCCTCAATTCCGGCGCCC
TTTCAGGCATTCCAAAGGTCAGACATTACTTCATTGCCACGCTTCTTTGGTGCTGACTTCTCGACCAGTTCTTTCGTTATATCTCGTGCGGTCCATCAAT
TATAACCTCATAGAAGATATCTAAAGTCCTCGTAGTGAACGGTACCCCCTCACATCGCAGCTAATTCAAGAGAACAAGATTCCCGAATTTGGTGCGTGAA
CACGCGTTCTACCGTTGGGGCTTACCTGAAATGGTGGTGAAGACAACCTATATCTCGATTTCAACGGCATCATTCACAATTGTAGGTCTCTGCCTATTGT
TGAAGCACTTTCCTCGCTCATTTATGAAGGCTCTCACCCAAATGACGAGGATGCCCACTTTCGATTGTCCGAAGAGCAAATATTCACCTCCATTTTCGCA
TATGTGGACCACCTTTTCGCCAAAATCAAGCCAAAGAAGCTGTTCTTCATGGCTGTTGATGGTGTGGCTCCTCGAGCAAAGATGAATCAACAACGTAGTC
GTCGTTTCCGTACTGCCAAGGAAGCAAAGGAGGTGAGAGAGAAAGCTGAGAGCAAAGGCGAGAAGTTACCGGATGAGAAAGCGTTTGATAGTAACTGTAT
TACGCCTGGTGAGCTGCTACCTCCTTCCTCTTTGAATCCGCTCATACTATGCTAGGCACACCGTTTATGACGCGGCTGTCCGCGCAACTGAAGTACTTTA
TCAATAAGAAGATCTCAGAAGATTCGAGTTGGAGGGATATCGAAGTGGTATTATCTGGGCATGAGGTCCCAGGAGAGGGCGAGCACAAGATTATGGAATA
CATTCGTCTCTCACGCGCACAACCTGACTACAACCCGAACGTGCGCCATTGCTTATATGGCCTCGATGCTGACTTGATCATGCTGGGTTTGGCGAGCCAC
GACCCGCATTTTTGTTTACTACGGGAGGAGGTCAAATTCGGACCATCTTCAAAGAAGAAGAACAATAGGTCGGTCGCTCCTTGAATCTTCGAAAGAATGG
TGTTAAATGCATGAGCGTCTATCAGCCTGGAATCTGTAAACTTTTATTTGTTGCATCTCTCCCTACTACGGGAGTATCTAGACCTCGAATTCCATGAAGT
CCAACACGTCATACCGTTCGCCTATAACCTCGAGCGGGTCATTGACGATTTCATTTTGCTGGCGGTATTCGTCGGGAACGACTTCTTGCCCAATCTCCCT
GATCTACATATCCACGAGAATGGGCTTGAAAGGCTGTTCGAAGTGTACAAGAAAGTATTGCCCTCAATGGGTGAGCTGAAGACAATATCTCGGGGAGCCA
TCACTAACGAAGTATAGGGGGTTATATCAACGATGGCGGGACCATCAATACACAGCGCTTGCAGGTGGTTCTGGATGAGATGGCACAATGGGAGCGGGAA
GTCTTCGAGAAGGAATATGCAGATCTGAACTGGTACAAGGGAAAACAAGCGAAGCATGTAAAGGATATGGAAGGAGCTCGAAAGAGATCAAGATTAGGTA
TTTCCACCACACGCCGTTATATGCCAGTTGGTTTAACCCATTTTCAGTATTAACCGCACCGCAACGCCAAATATTTGATGAGGTTAAGGCCTTCGTGATG
GAGAATCGGGCGGCCATGTCAACATCGCACACGAGATCGGCACGGCTGACCATGCCTAACACATTCCCTGCTCGGGAGCGAGCTTTTATCTCAACACTGG
CACAAGAGCTTCATCTATGTCTAACATGGGACGAGTATGATGAAGACGACCAAAACTTGGTGACATGGCGATTTCCGGGCGCTTCTCTAGAGGAACCTAT
TCCTGCATCACGGACGGGAAGTGATGGCGGCGGCGATGAAGCTGAGGAAGGAGATGGAGAATGGGAGGATGTCGACGAGGAGGAAGATGAGGAAGCCAAC
TCCGCTGTAGATCGTGTATTGCAGAAGTACGAGAAGGCCCAAGTCATGGACGATGACGCCGATGGTGGGTTTGACGCCAGGTATGAGCGGTCTGTGAGAG
AGAAGATGGACGAATGGAAACGTGGTTACTACATGGTAGGCTATCGCTTAATTGCGCCGTCTCTGGTTCCGTTTTGACCTTATTTTCCAATGTAGGGGAA
ACTTGAGTTCTCATATGATGACCCGCAGTCGATGGGGGATTTAGCGTATAGATACATAGAAGGGCTACAGTGGGTGATGCACTATTATTATAGTGGCGTA
GCATCGTGGGGCTGGTTTTACAACTACCATTACGCCCCGCGTATATCTGGTCAGCATTGTCAACCTCTCGCGATTATGATATAGCTCATTTGGCACGTAG
ATCTGAAGGGCGTAGACAAGATGGAATTCCATTTCGACTTAGGCAAGCCCTTCCGACCTTTTCAGCAGTTAATGGGCGTCTTGCCCGTTGCAAGCATGGA
GCACATCCCCGAGGCATATCAGGTATGGTCACGAATAATGGCTTCTAATATAGTTTGACCAACGGCGACATTAGGATCTCATGTACAGCCCAAATTCTCC
GATTCTAGACTTCTATCCCCTGGAGTTCGAACAAGATCTCAATGGAAAGAAGCAGGACTGGGAAGCTATCGTCAAGATTCCGTTTATTGACGAAGCTAGA
TTACTTAAGGCTATGGCCAGTATGTTTCTACCCCTCCGACTTGATACCAAACCGTTGGTTGATTACTTGGTTTACAGGTCGTGAGCATCGGCTGACTCCA
GCAGAGGTCAAGCGAAATAGCTTCGGGATGAGCACGAAGTTCACCTACAGTCCAGGAGAGCCCACCACATACCCCTCTTCACTTCCGGGCTTCTTCCCGC
CCATCTACCGCTGTACTTGTATCATGGAGCCGTTCGACCTACCTACACTGAACGGTCTGCATCTTGTGCAAGGTCTATGTGACGGCGTCTTCCTTGGGGC
AGAGGCCCTCGCAGGCTTCCCATCGCTCAAGACTCTTCCTCATACAGCGCAGTTGGGCTTCCACGGTGTCAATGTCCACGGCTCCGAGAGTCGCAACAAA
TCCATGGTTGTTCATATTCAAAATATCCATGAGGATCGCAAGACGGAGGATATTGCTAACGAATTTCTGGATCGCCGTGTGTTCACTGGCTGGCCCTACC
TTCAGGAGGGCTTGGTAGTCTCTGTATCCGACTCACTGTTCAAGTATGAGAAGATGTCAGTCGTTCCCAACGCACCCTCAAAGGTCGTCTCCAACCCACA
TGCCCCTCAGGGGCTTGGCCACTGGAAGATGAAATCAGAGCGGATCGAGCAAGTTTATTCCAAAAAATGGGGTGTCATAACTGGGGATGTCGAGGTCCTC
CTCCACGTCAGACCACTAAAAGGCCTGTTATAACTTCTTTTCGGAAGGGCTAAAAACTCACCTTGATCACCTTAGGGTTGAAACGGTTGGAGACCGGCGC
TCTTGTGAAAGACTACGAGGAGCCAAACAAGGAAATGGAATGCGCCGTTCAAATGTCCTTGAGCGAGGTGGCCTCAGAAGACCCGCGATTCCTTGAGCAA
GATCCACCACCACTTTCAGAGGAATTCCCTGATGGCACCAAGATTTTTTTCCTAGGCGAGCACGCATACGGAGTGCCGGCCCAGGTATCTGCAACAGCAG
AAGATACGCTCTCGGTGATATTGGCCGTACGTTCTAAATCATCCATGTGCGTGTATGTCACTAATACTGGTAATCTAGTTTTTCCCGTCAGAAAAGGCCG
AGAACGAGAGGTTCAAAGAAATAGTCGATGCTAGAGACTCAGGGCGGTATTACCCATCCTTCAAAACCGCTGAGATCATCGGTGTCTCCGGGCGAGCGCT
ATCCAAGATTACTTCGAGCCTGATGGTCATTTCATCTGATCACCAAAAAACCAATCTTGGTTTAAGCCTTAAATTCGAAGCAAAAGGACTGAAAGTGATC
AACTACTCTCGCAAAGATGGTCGCTTTTGGGAATTTAGCCAGAAGGCCGTTGATTTGATACGGGAGTACAAGGTACGTAGGTCTCCGTCTACATTTCCAA
TTACCATCTAACGGAATTCCAGGCAAAATTCCCTGAAATCTTCCAAACGGTCGAGAGAGGAGGCGACGGTATGCTTTGAATCGTCGATCGTCGCCACTTA
ATTCATATATCCTTTTTGCAGCTATGGCGAAGGCTGAGGAGGTCTTCTCCGGTCCTGATCCTGATAGTAAAGTGAAGGAAATCAAAGCTTGGCTGAAATC
TAAGGGCGTCAGGGATTTTGAACCTGTGTCCTTATACGCTGACCAATTGACTAAGGTACGTCAGACTTGTTCTCTCAGCTGATAACGGCTAACGACACAC
TTCGTCATTAAGGAAACGGTCTCGAAAATCGAGGAGCTTGCCGACAGTTTGAGCGCAAATAAGTCTTCTTCCGCTATTAAGAAGGCAATTGTCAAGGGGA
TTCCACGGCAGGCAGTCCTAAAACCATCTCATTCTGTCTATCGGCTACAAAACCAACACTTTTCCTTGGGAGATCGGGTAATCATGGTACAGGACTCTGG
CGGCGTGCCATTGGCTGTCAAAGGCGTTGTGATAGGGTTAAATCCCAAATCGATGGATGTCGTTTGGGACGTTGCGTTCATGTCTGGTGTGACTCTAGGG
GATCGGTAAGTTCGTCCTTCACTGGAGGGACATTGTCCTGAATTGGTTGTAGATGCTCGCAGTATCGCGGCGCCACTGTAGAGTTCAACACATGTCTCAA
TCTCAGTCGTCCTCAATACGTCACCTCAACCAACCCCAAGTTCCACCGACGGTCAACAACAATCCACCATTCAAGCCTCGCTCTGGACCTTATCCACACA
TACGTCCTGGTATCGGCCAAACGCCAGCTTCCGGCTTCCGTGCTGCCCCACCACCCCATGCAAAGTGAGTATCCATATTCAAATCGCAAATCTTTCCCTG
CTAAATCTCAGTATAGTCACCAAACCCACGTGCAAATTATGTCCAATCCAAACGGTGTAGGGAGAGGTAATATCCCTCGTCGCGGCGCTCCACCAGCGCA
AAACGGTCGAGGAACTGTTATGCAGCCAATTGCAACGACTACAGTACAAGCTGGTCATTCTGGGCCGCAAGATGGTCCCCATAGTCCTCCGCATGGCGGG
CGAGGTGCCACGCGCGGGGCGTTTATCTTCAACCGTGGTAGAGGGAATAGCCCTAGTCGTGGTAGAGGTGCATCGAGAGGTTTTCGAGGCAGGGGTCGGG
GTTTAGTTCCCCAAACCCAGGTGCCCTCTTGATACTCTCACATCGTCTCATTTGCTCCCGCTTCATTAACTATCAATGTGATTCTACCGTTGCAGCAGAC
TCCATGACACCATTGAGTCAAGGCCAATTTCCGTCAGGACACAACGCTCAGCTCTTGATCTGCTCGCGTACTAAAGTTACACCTCCCCGGCATCGAATAG
GCTTCTACAAAGGCGTGGCATTTTGATGATTTTACCCCAATTCTCCGTAGCTGGAACGGGTTTTCGAGCCCGGTACTGGCCACTACCTATCTATTGGCTT
TAGAAAGGCCTCGCGCCTCGGGGAATGGCCCGGATAGAACCCAGTTGAACGGAAACTAAAAGCTAACGTTGCAAGAGGAGAGATAATCCCCGTTCTTCCT
AAAATTGTTACTTGCTTCGCCCTGGCCTCGAAGCAATCCCATGACCATCAAGGTGGGACTCAATCGGCAGTGAGCCGCAGATGTTAGTGGCATTCATCGG
CAACACTACCGAAGTCACGAGTACAGAAGCAAACAACAAAGCTCTGGAAGGCGACGAAGTTTGAATAAGTCATTGGATCGTCGCCATCGTCTGGCATGGC
GAACGTCTTAATTCCCCCTCCTGGGACGATGTACTACGGACAGTAAGTCTGAACTGTGATGAACTACTTCAGACTTACATAATCATGAGATTGGCGCCTC
TCGAAATTTTGGAAGACTCGATGCAGTCTCTGCAGAGGTATATACCGCCGGCGCTGCTGCTCAGACGGACCCGAGCTTCGCTTCTAAGGTAATCTACATA
TATCACCATTAATACACAGTAGCTAGGTGAGGATCTTTCTGTCCAGTCAAACCTGGCACCTACAGCTCAATTACCATACAGCGGGTTGGTGTCCGATGTC
GGGTGATAATGTGTCTGGTCTGGGTTCTTGTGGATTATATGATCTCACCCCCCCTTCCGCAACGGTCGTGAGGCTCAATCAACTACGGCTAAGAAATGCA
AATGCTAACGAATCAAGTAGACGAGGCATTTTTATTCAACGCGAAATACCAGTAAAACTTCAGCCGTGTCTACTGGTGGTATCATGCAGTCTGGAATCAA
TATGACATCAGTGAGTACCGTCCGCGAATCTCTTGCAAGTCACCAATAGCAGCCTTGCTCTTGCGCAGGGATCGATAAATCATCGCCCTACTAAACTCCA
CGGCCTTTCCATGTTCGTTACCAGAATCCCTCCCAATTCGCCCGTTCTTCCTGGTTCGTAGTTGGATTTCCCCAAGGTTTCTCATACAATTTAGCTCTGA
CTTCGAGAATACGGTTAGGCTCGATATCGATGTAAGTTACCGTTCCTTTGGGGTGCTACAACAAAGTCAATACTGGTGCTTTTCATCACGGAAACGAACA
CTGGGCTACTAGTGGAGGCTTCTACTTATAATTGGATTCTGAATGCCCCGGAGATAGGCGATGATATATGATTGAGAGGAATGAGACCAGATGTCCTCCT
TTGATAAACTGTATTCGATGAAACTTTCGATTCATCCCCAGGAAAGTATGTATCCAAAGTATCATGGCGGAACTGGAACGCACGAGTGCTCCATCAGGTA
CGCTCTCATGTTCGCGGCAAACTTCTCTTCTACTGATGCCTCCGTTTTGCCAACAGAATGCGGATTTGGAAGATGAGAGGGCGAACGTTGTTCCTGTCGA
GCACTCGAAAAGAACTTCTAGACCCAGGGGCAGATGACAACAGACTTTGACAAGGTTCCACAAAGTAAGTACTGTACCAGTGACCCATGGTGTTCGCTTC
TTTGGTTGTCGCATCTGTTGCAACTTTCTATAGTAAACTCACCACGGGGTGGGGCAACGTGGGGAAGATCTTCCAATGCAGCGCCGAGAAATCAAGGTAA
GAGGGGTATAAAAACCACGATGATCCCATAGACCACCACTCACAACTTACAGAAATGAGTAAAATCGTAGGAACACCCAAGATCGACCATGGGGTTGATC
AGAATGGTTCTCTCACATGCTCCATCCCTGTCCAGGTGTCTCCCGCAAAGATGGCTCCTGAGATCATCCTCTCATATCATTCTGCCTCAAACTCTGCATC
TGCCATCGGAATGGGCTGGGCAATTACGGGTGTTTCTTCCATCGAACGTGTGCCAGCGACTATCGCTCAAGATGGGTTTCGAGGCGAGTTATTGCCAGTA
CATTGGGATTAAAAACCTGACTATTACGCATTATCCCTTAGGCGTCATCAACTACGACAGCAAGGACTGTTTCTCTTTGAATGGCCAGCGCTTAATGAGC
GTTGGCAACAATGAGTATCGGTACGAACTTGAACAATGGTCAAGAATTGTCGCGGAGGGTTCCGACTCTGCCAACCCTGATTCTTGGGTTGAGTACCTAC
CCAATGGATCCAAGCGTACCTATGGTGCTTCATCGGTACGTCTCACTGTTGACCGGTTCTCTGAACCTATATTCATTGGAGATGGTAGAACTCCAACATC
AAAGCTGTCGGTCAATCAGCCACCCGCGTTTGGAGCGCTACAGAATACATCGACGCATTCTCTAATTACGTTTCCTATTCTTACCTCAACGACTCTTCCC
AACCTTCTGGTTCCGGCGCTTTCTATGTCTCTCAGATTTCCTACGGCGGTAATCGCAGTCTCGAAATGGCACATCAGCGTCGACTCGATTTTACATACGA
AACTCGACCCGATATCACTGTGACGTACGTTGGAGGAGCAAAAGTGATGATAGACAAACGCCTCGTTTCAATCGCATTGACTGTACAAGGCGCGCTTGCC
CATACCTATCGGTTGACGTATGACCAGGCACCATCCACCGGCGTCAGCAGATTGAGTCAAGTTACCATCGTCGATCCATCAGGTGCCAGTGTTCGTCCCC
TGAAGTTCTCCTGGGTCAATGGTAACCCAGCCGTCTTCGACAACGTCAAGGCGCCCGTTGTGCTCAACCCGAACGATACTACCGCAGAGATCTACCCCTT
GGATGTTTCGGCAAAAGGCAAAAGCGATATCGTTGTCGCATCCAAGCGTCTGTCCGGTGGCGTCCAACAGCTTCATTTAGACGTATACGAGACGGACGTA
AACGGTAACATAATGACCACTCCGAGCTCACAGTTCGATGGAATGGAATATCCCACTCAGCTCATCCCACTGGATTTCAATGGGGACGGCCGAAACGATT
TCCTGCACATCACACAGCAATTAAACTCCCATACCCTCACTGTTTTGCTATCAACTCCTTCCGGTTACGTGGCTCAAGCGGGTTACGTGTTTACACCAGA
GTTTATAGGAGGCAATTTCTACGCCGGGGATTTCGAGGTAGATTTATTGGTGATTGAATGAGCTCGATGCTGACATTCTGTAGGGAAACGGACACGTTGG
TCTGGTGTATATATATCAGGTTCTCGTCTCTGGATCACCCCAAATCAAATTTGTGCAGTTCGTTTCAGATGGCTCGAAGTACACGGCGCTAGCTCCTGAG
TTGGGCCCGCTCGGCGTTTCCGTGGACTCAGCCAAGGTGGTCACCGGCGATATGAATGGAGATCAGTGAGGCCTTTCTAACGCTTTTCTAACTTTGGCTT
ACTTATGTGTCGCCAGCGCCGAGGATGTTTTCTTGATCTCTTCCAAATTCGTGCAAGGGAGCAATAGCGTGCATATCGACCTACTTCAGTCACAAGAAGG
GCGTCTTGTTTATCGCAGCGATCAACCCCTCGCTGGTGTAGGCCAATCGATAGCGTGGGTCCCCACCATCGCGTTTCTTCCGTATGACGCCGAAGACAAT
GGCAAGGCAAGCTTGCTCGTTACGACCAAGGACCTTTCTGGGAACTTGCAGGTACAGATGCTTCGTAGTACAGGCCCTACGCTCCTCCCGCCTGGCGAGC
CGATCACAACGAACATTGCCTATAGTGGTAACATAACACTGGCTAGGGCTACTAGCCCGTTTACTGTCGACGTTGTCAACACGTTCGCTACGATAAGCGG
CACAACGAATGTCGACGTACTTCGATTCTTCAGCAACAGTTTCGTCAGGGTCACAGGCGTTACTCAACCTGGGGTACACTCGTCCTTCGTTTCATGGGCT
GATCTGAGGGGTATTGGACGTGCTGACTGCCTGCTTGCCACCCACGACACCACTGGCAAGTTGAGCATCGCCACTATGCCTTGCTCGACGCTGCAGCCCG
TCGACTACGTGACTGGTTACGAAAATGGTCTTGGCGCGAAAGTAAGCGTCACGTACGCGCCACTCAGTGACCGGACTACCTACACCACGGACGCTACACC
CGAAACCGACAACAACGAGGTTGGATCCCCTCTGTCCGCCATCAATGGTCTATCCCGGAATGTATCGTTCACTTCAGCGCTTTCATCCACCTCTGCATCC
CCAATTTCAGCAGTCGCAGCTCATTCACGCTCACAAATTGTTTACTTTCCTTCCTACGTTGTTTGCCAGCTCTCCCAGGCTCCATATGCTGCACAGCCCA
GCGTCCTCGACGAGACACGATATACTTACAAAAACGCCCGCTACTCCTACGAAGGCCGTGGATGGGAGGGTTTTGAAAGCATTACCAAGATAAGCAAGAC
GTTGGGTTCACAGGTAAAGACCGAGTACTATCAGGAATTCCCTCTTCTTAGCCGGACGAAATATGTGTCTTCCGCTGTGGCGAATACCAGCACACTGCTT
CAGACCACCTCGAATGTCTGGTCGTCCATCTCGGGGAACAATGGCAAAACTCAGCATATTGCTCTATCCTTGACCGAGGATAGCTACTACGAGGGCGGTG
TACCTAGTTACGATGTCAACGTAACCTATCAAAACGACTCGTTCGGAAACATCACAAGCACAATCATCCAGACGCAGGCCAGCGCCTCCCCTCTTACCAT
TTTGTCGGAATATCAAAACGACACTTCGTCTTGGGTGATTGGCAACAGAACGAGCGAAATCGTCAAACAAGGAGATGTCGTCCTTAAACAGACAAATTAC
ACATATGCTCCCAAATCAAGTACGGTCACCGCAAATAGCCAATGGGTCAAGGATAGTATATGGATAACTCAAACCATGGAACTCGATGTCACAGGAAACG
ACGTCACCGTCAGTGGGCCGGGGCCGTCTCTCCGGAAACTTGCTTACGATAACACGTACACGCACTGTACTTCTTCAACGGTTCACACGTCCGCAAATAA
CACGCTTACGGAAAGTGCTACATATGACCTTACTATAGGCCAGCCGATCACCTCGACGACTCCTAATGGTGAAGTAACAACTCTCAAGTATGATGTATTA
GGACGGGTAGTTGAGACCTCCTTGGGCAACACGGTTGTCGCAAGGCGATCATACGAAGTCCAAGGGAACGACTTCCGCAAGGTCGAGGAAAGTCTTCTGG
ACTCGCCCCAAAGCGCCTTGTACAGGACCGTTAGCCACATCGACGGGTTGAACCGCGTATGGAGGACAGAGAGACCAAGGCCGGATGATCCCACCGACAT
CATATTCTCAGACATAGAGTATGACGGCGCTGGTCGCCTTACGCGCTCGAGTCGTGATTACTTCTCAGGATCCACTCCACCATACGCCACTGCGAGTTAC
GATGCCCTATCCAGAGTCGTGCAGAAAACCATGCCTCCAGCGAGCTCGGAAGTTCTGCCCCTTACCATCACATATAATTACTCCTTCGACAGCGGAAGGA
CAAAGGTTGTAGAGACTCGTTCCGATGGCAACGCCTCGAACGATGCCACAACTACTCAATACGTGCAGGCCCTTCCCAACCCCCAGCCTTCCAGCCAAAA
TGTCGTACGGAACTTTATCGTCGAAACCGTTGACGAAGTCGGGCAACCAGTCCAGACCAGCTACGACGCGATGGGAAGGCCTATCTTAATTACTGATGCA
GGGGGAGTGCAGCTTGCTGTTGGTTGGGATGGACTATCCCGAATTATAGATAAGAAGATCTCTCACCCAGTCAGCGGCACGCCAAAGGTGACCCAACATA
CATCAGTCGTTTTTGACGATCATACCTTCCAGAGGACTGTTACCAACAATCTGACCGCAACCAATGTCGTGACAACAATGGATTGGGCTCAGCGGCCGCT
CCAGAAGATCACACCGGACGAAACACTAACATTTTCGTACGATACAGGTGGCCAGTATACGAAGGAGCGGCTAGTGTCTGTATCGTCGACGAAGAACATT
CAACACGTGTATAACTACGATATTCACGGCAACCTCATCTCCGAGACGCTATCGGTTGACGGTTCATCGTATAACTCAGAATACTCTTGGTCTCTCTCCG
GCGGCCTCTTGCAAGCTACCAACCCTGATGGTAGTGTCATCAAGCGTACCCTGCTTATTGATGGTCAATCTGTTAGCAATATCGACCTCCTCGACTCGAG
CGGTAACAAGCGTGCATACGTGGTATTCGACGATTACAGCGACGTCTTTAGTAGGCCTCTCAGATGCACATTTGGGAACGGCATTATCGCAACGGCTACC
TTGGCTCAGAATGGTACGGTCGCCACCCTCTCGCTTGATAAGAACAACAATCCGGTACAGTCTCAATCCTGGCAAATTGATGCCTTTAGTCGCGTCCGTA
GACATGATACCGTCACACCGTCCATGGTGCCCGGCGAAGGTGAAAATTCCTTTGTTTATAACTCTGCAGGTAAGCAAAGTTGTCGTCGTGACGGAGTAGG
CGGGTGGCTGATTTTTTTCTAGGGCAGCTCACTCAGCGTAGTGTGAATGCTAACCTCCGATCTCAAGAGGGGAAAAAACACCGGAGCTCTTCGCATACGA
CCAAAGTGGGAATCTAACCCGGAAAGGCGATCTCTTGTTCGTCAATAATGGTTGGCAACTTTCTGAAATTCGCAATCAGACTGGGGCTACGCAGTACACC
TTCGAATACTCCGATGATGGAAATATGGTCTCGAAAGTCGACGCTGCTGGTCAGATCCAAAGATCGATGGCATACAACTCGGATGGTCGACTTTCTGATC
TCGACGGGACCTCCTTTGTCTACGACTTCAGCGGTCGTTTGATCAAGGCAACTCTACCCAATGGCGATGTTCGCATCTATCCGAGTCAATCATATGAAGT
TGACATTGCTGCCAGTGGGGAGAAGACTCACACTTCCTACATCGTCCAAGGATACAGACGCGCTTCATCCTCCTCCTCGCAGACGTCGTCTTCGGTCCTC
TACTACCACACCGACCACTTAGGTAGCACAGTCGCTGTTTCCAACGTAGCGGGGGACGTTGTCACCGAGTACGAGTACGACCCCTACGGGCAAGTTCGCA
CCATCAAAGGGTCTGACGTGTCGCGTTATAAGTTCTCTGGAAAGGAGCAGTTCGGAGGTTTGTATTACTTTGGGGCAAGATTCTATGACCCCGACGTAAG
CCTCTCATACTCATACTCATACTCATACTCAAACGATATATTGGGATATTGATATCGTATCCAGATCGGTCGCTTCTTGACATTGGACAATTATGCCATA
GATGTCAAGGGGCTCCGACCTTCGACCTTCAATATGTACACATTTTCACGCAACGATCCTATCAATTACATTGACCTCAATGGGAACGTTCCCTGGTGGC
ACTGGTACGCCTTCCTGCTCACTGATACTCTGACCCGTCTGATTTGATACCAGGCTTGTTGATGCCTTACTCGTCGTCGCCGGAGTCGCTCTCATGTTTG
TGCCAGGCGTCAATGCTATCGCCGTTGGCGTTGTTACAGGTGCCCTTATAGGGGCAGGAGTATCTGGATTCAGTTACGACGTTTCAGCATCTATCTCGGG
CGAATCAAACGACAAGGATTGGGGAATACAACTTGGCATTGGCGCAGTGATAGGTGCTATAGGTGGTGCTGCGTCGGCTGGAATTGACGTCATGCTGCCT
GCCGCGTCGTTCGCTAATCTAGCTGGGGCGACGGGAGCAAATGGTTTGAAGGTTGTTGGCGGGTTTGTACTTCGGACAACCGCTCGAATGGCTCTACAAA
CTGGGCTCAGCAGCGGGCTAAGCGCTTTGAACCAGGTTGTGCAGAACGCAATAAGTGGTCGTCCACTTGGTGAGGGTGTGGCCGACGCTGCCGCTACTGG
CGCATGGCAAGGTGCGGCTCTTGCAGGTAGGTCTTTCCAAGCGACTGTCCTACCGCAACTAATTTTCTGTCAGCCGTCGACTTTGGCTTTGGAGCCGCAA
GCAGAGAAAAGACAGCGGTGAACAAGTTCTGGCAAAAGAAGGGCAGCTACGACCTAGTCCCTGCTAAGTTCAATGGAACGAAGCTAGCACTCGACCTTGG
TAACAGGGTCACTAATCCCGGTGGTCAGGTCGCGCTCAATTACGCTGCTTCCACAATCCAGAATGATCAGGACCAGGACCAAGCGGGACCGCAAAACAAT
CAGAGTGCTCAGAGCAATGCACCTGGTCAAGTCAGCACCACGATGCTTGGCTCCCAGATTTCGTCCTTCCCAAGGTATATTCCTATCCAAAATGTCAGCC
TGCTGTAGCCACACGGCCTGTAACCTTTGTCGAGTAGAAATGAGTGTAGGCCGTACTCAGAATCAAATTACGTTTCTCCGAGACTTAGTTCTAAACCAGT
AGCGGTAGAGGGTAAACTTCTCCCTTTGCAGTGGACGTCGAAGGCGGATGAGCATAGCCAACAATTAACTAGATATATTACTGACCTATATAAAGATACA
CCAACATAACATAAAATAAGTCTAAGACGAATGCTCCAAATCTTGGCAACGAACGATTTCCTGGTCAGCGTCTATGCTCCCACCTGCACCGATGGGTGCG
CGACGGCGTCGCTGCCTTTCCGGACGGCTGCCGCCTCCTATGCCACCAGTGACTATCTTTCCGGAGGACTGTCCGGAAAGGTATTTGATCTCCTCGAAAT
CATTTGTAGACTGGGCTTGCAAGAACGCAGCGGAAGGGGCGCGGTGTACGAGACAATCGGGCTGAACGAAAGCTGCAGGTGTTGATGGCATGTTGCCTCC
TTGCATAGATGATGATTTTTCTTCTCGCAAGAACGACCCCCCATCAGTTTTTTCCAGCACTTTCAATATATCTAGGCTTTCTCCAGGTGAGATGGGGGTG
GGTTGCGACGGCGTTACGCAGGGCAAGTCGACTTCTTTGCGTAAAACATGATCGATGTCAACGGCGGAGAAGAAAGCCACACTCTGGGGAAGATCGTCCA
TGCCTAGCTTCACGGCGAACATACTTCTTGTCCACAGGTTCGCCACCTGAAGGGCCAAAGCGACTCGGTATTTGTCCTCTTCCTTCACCAAGTATCGCAG
CTCGTCATGCACGGATATGAGGAAACGGGCTTGAAGGTTGTAACGGCGGATGAGATGGTCCATTGAAACGATGAGGAGATGAAGGTAATCCACGCCAGAC
GATTGAACTACCCAGTTGATTCGTGAAGGCATATAATCGGAGCCAAAGTCGGGGGGAAGGTATTTCTTAGACAGCGCATGGGTAACGCCGCATCCAAGGG
CAGGGGTCTCAGGCGAGTCTGATAGCGCAATTTCTTCGAGCTTGTTGAACACAAAGCTTTCCGTCCCTCCAAACCAGAATTTGCGTCCGAAGATATCGTT
ACGATGAGTATTCTTGCCTTTCGTCGATGCGTATAGATTCTCAGCGAGCTTCTGTGCTTGTTCAGGTAGCATACCGGCGTTTGATTGCAGGAGAAGGAGG
ATAGCGTGTCGCATACCGGCACCATAAATGCGCGAGTAGTTGAAGACTTTGGCGTCATCGCGAGAGATACCGAGGATATTGGCTGTCTTGCTATGAAGAT
CTGTTCCGGAGGCCTTCGTGCCTTCAAGCGTCATCCAGCCCAGAGCTGTCGCTCCGTGCAACCCGAATTGAGCGTCGCCCATGCAGCTAGATATCCACAG
TTCCTCCGAATCGACGTCCGCGCCAACGATAGCATAGCCTGGGGGAGCACGGACCATAGCCTTGAGCTCTGATCCAACGCGATTCTTCTTAGCATTACTG
GCAGTGAGCCACGTCTTCTCGATTGCCCTCCGAGTAACGGTGCCCATCGTGATCATCTGAGGTAGGATGATTCCCCACTTCTTATCCTCACTCGGCTTGT
CTGCAACTCCCAGCGTTCGTTTGTCGTCTTGCCAAACAACCATCTGGCCCAGAACGCGATCTCGAGCACTGATCCAATAACTACATTGCGCGTTCATATC
CAAGGCTTCCGTCGCGGTCTTATCGGGACTCTTCAATGTTCCGTCCTGCGCGAACTTCATAAAGGGCTTGGACAGAGGATTACCAACGTTAGCTTTATCT
CCGTCCTTATGTGGCAGTTTGTAGAAAACATATCCGCCCCTCAGTGCCATTTCCGCGAGGGTATCGTCCGCGGGGTCGTAGAATGTCAACGGTGAAGATC
GAGTAGTGAATTTGGCGTTCGACGGGACGCGGAATGTCCAGCCGTGCTCTCGAGATTTAAAGAGGGGATGACCCAACCAGGAAAGTCGTAAGAGTATTGG
CGCAAGGTGGGAGCGAGTAGTGATATCAAGGGTCCCTGGAGGTAAGCCTTTCTGCGGGGCCGTAGCGTCCCAGTACCACTTCGGCCACACTTCGACATAC
TTCGGCGCTTTGACCTTCGTGCTGGCCGCCCTTCCGTGTTTCTTCGGGGGAGTATAAGCAAGGTCATCCGGTATCTCAACGAGCTTCCAATCGAGGAGCG
AAAGGGATGGGTCATCCTTTCCGGTCGTGCTGTATTCGTCTAAGATACGTTGCGCGTACTCCAAGACTCGGGCTTCCAGATCCGGGTCCTTGTCGAGCGA
AAGGGCGGTGGCAAGCTCCGGGTCTTTTGACGTCAACCGCCCGCTCTCTAGCGCAGGAATGAGATGTTTCGGCGACATGATGGTATGAATCTTAGTGCTA
ACAGCAGTGGGGAGCCGTTTCACCTCGTCGTTTTCAATATAATGCCACGACTCGGTTTTAGAGGAAACTAAGGGATGTCCATCGTATTCGAGTTTCAATA
GTAGGGGAAGCATTCTCGTCTTGATTGGGCCGGATAGTAGAGGGCTTTTGCGTAGCTTTGCATACCAAGTAGGGACAGTGATGAAACGTGGTTCTTCTGA
TGTGGATGTTTTGGTACTAGGGGCTTTGGGAACCGGCTGGCATAGATTTAGCGCGTCAGTCAACGGTCTACAAAACGAGGTGGATCAAAATATTTACCTT
GACCTCAACATCTGCGACTGCAACAGGTATTACGCCTCGCGACTTCTTGGGTACTTTAGGTGTCCAATCTAGCTGACTCAACCAAGGATCGGACTCCCAT
TCGCCCCCTCCTTCAGGTCGCATCAGCGTTCTGGCTTCTTCCGCTAGAAGCTTAAGTTTCGCCTTCACGCTTTCCGCCATACCTTGATACACCGATTCGG
CGCGTTCGATGTATTTCTCCCATTCTTCATTAACACAGAGGAAGCTGCTACCCATGGTGAGGATGCCCGCAAATGATACTGGGTGGGGACATGACTGAAG
GAACGCAGGCAAAACACGCTCGAACACCAAATGGGTGACATGGACGTCGGTGGCGCAATACGTTAGATAGTCCGTAAGACCGGCGAGAATTGCCGCACGA
TCGAGCTTCATGAAGTCGTTTCGGATTTCCTTGTCCATTTGAATGCCGCAATGGAGTTTTGCGACGTCCGCAAGTGAATTAGCGGATGTAATGTCTTCCC
AGCGTTTGGAGTCCGTCTCACCGTCCGTCTCAACCGAAGTCCATAAACTCTCAGAGAGCTCCACACGTAGTTGCTGCAGCTCTGATTCGCGCTGGGTATC
CTGAGGCGACTGCAATTCATCGTCGCACTTCGCTAGCATCTCCAGCAGCGTCTCCTGCGCCTCCTCTTTCTGCGTCTGCTCCGTCTCCTTTGACTTCTTG
TGCTTCACCCAGGCGGGGCGCTGGTTCGACGAGATCCCTTTGACAGCGACATGCAGGGCCATCGTGTCAAGGAACCGCGTCTTCGTCGGCGCCAAGTCGT
ACTCCTCAAGGATCCGCGCGCGGTCATATGAGACGTTGTGTCCGACGACCACACGTGCGATGTCTCTGTCCCCCATGGGCACCAGCTGTCGAGGATCGTC
CGTCTGACCGAGTAGCCATGGGGATATCCACGCGTACCAGGCATTGGGTGAAGCCGCGCAGGCCATGATAGCGTACGAGTGCTCGTTCGGCAGCGTCTCG
ACATCGAACGCGAGCATCGTCTCGTCAGCTGGGTATTCGACGTGTTCGCTATAGCTCGATCCGTCTTCGAGATAGTGGTACTTCGTCCAGCCTGCCTGGA
TATCCCACTGCTCTGGCAAGGGCGGCAGAGTCGCGTCGGCAAAATTTTGGGCAAGTGACAACCACGGCTGCGCCCTGTCGGAGCCAATGTTGTGGAAATG
GTGGAGGAGCGAGGGGCCCTGTAACGCGGGTAAATCGAATCCGACGTCGGGTAGAACAGACCCTTGGGTCGGGTCGAGACCATGGGACTTGATATGCTCT
CTTGCGATATTGACGAAGGACTCTGGTGGAGAGGGGAACGAGACGTTCTTGAAAACCTGCTCGTGCAGCTTTCGCGAGAGTAACTGCACTCCCAGTTCGT
TTCGCTTGACTGGTTCCATGTCACTTTTTACAGGCAAATACAAAGAGACCACGATACTCACCTCGCTGCACCGCTGTCGCCCTCCCTTGACCCTCCCGCT
GCGTGACATTCTCCTCCCTAATTTCGTGCCGCTTCGTCGATACCGGTCGCAAGGGCTTGGGCTTGAGGGCTTGGAAGGAGTTGGGGGAAGAAGTACAAAG
CCTCCTAAGCAAACTAGGACATCGTTTCCCAATCGTCTGGCCTCCTTTGAGCATTCGTAGACCATGCAAGTTCGTAGGAGGAGCTTGGAAAATTCCCTGG
GCGGCAAACGCTGGAAAAAGCAAAATAGGGGGCTTCTGCCGCGTGACTTACTCGTGACTTCTCCTAGGGGCTTATTAGGGTCTCTCCTCCTCGTTCCCAC
CCCTCGCCCCACTGTAGCTCAGTATGAGTGCTCGTACCTTTACTTTTGACCCAAATCGCCAGAGAGAAGCAGCATGTATCCTGTCAGATGCTCTTCGCGA
TCTCGGTTATCCCCATGCTTACATCGGCGGTGAGTGTACTTTCTCCTAATTCTAATTGATTTCTGATAACCCATAGGATACGCTATGCGACTTTTAGGCA
GCACGCGGTTCACAGAGATAAGTATTCGCGAACATAACTTACTCCTTGGAGGCTGAAATAGCAGTTGGACACGATATCGACGTCCTCATAAAGCCAGGGA
AGGAAGAAATGAAGCATATTCGGCAGAAACTAATTGAAGTTGACCCCCGCTTCGCAAACATAGGCGTGTTCAAGCTTTACTGCCAGATACTCGAGTACGT
GCTTAACACTTCCACCATATATGTACTAACATACCGCCACTGTGACAGCCCCGACGCGCCCGCACCCCAATCTGAGGCTCGAGCCCATGTCCTTATAGAA
ACACTGGCCACCGGGAACCTTGGTCTTCCAACGGCTCCTGAACCCACGCTTCAATTCTCGACACAAGGTCCGTAGCTTTGAGCTTTAGCCTGCAGCCACT
AACGACCCCGAGTCAGATCTCCCCATCGAACTGCCCGTGCTTCACCCCTCCGTCTTGATCCTGACCAAGCTCAAACGGTGGACGAATATCTTCGCATCGA
GCCGCCCCAAGTCACGCAAGAAAGCGGCGTCTGATCTCGTGGACATCACGTTCCTCGTCCAATGGCTTATCCAGGAGGAGCTGTATATCGACTTCGATTT
ATACCAGCTCTCCGAGGGCAAGGAACGCAGCGTGCTCCTCGACTACGTTCGCGTGTACTGGGACCACCTCCTTGAAGGCGAGAACGCGGAGCAGGTTGCG
CTGCTTGTTTCGATCCTCCGAGACGACGATCGCAGCGTGATAGAGGCAGCACAGCTGAAACATGGGAATTCTGCTGCTCATGCTCGCTTGAAGGCTTCGG
AACTACCACCAACGGACTAGCTTGCAGGTTGATCTTCTCGGACTCAGACGTAGTTGCGGCCTATGATTGTTTGGGGAGTGGAGTACGTTCACTACTACAC
TGGCGGCCTACTATATGATCTTGCGCGTACTTTGTTCAATTCACACCGTGGCATACGTATCCCTCCCAATAAATCAGAAACACTAAATATCCCATCCGTT
AATCCTGAGAGCAGCTACAGTGCAGTGAAACGCCGTAGTGTGTCTGCCTCCCTCTTGGCCAGGCTAGCAAGCATTCGCCAGACACCCTAAGCACTCTATG
TCCATTGTCCATGTATTCTTGTATCAGAAATCCTACGCTACATCGAAGACACATATAATAGACTATACAAGATACAAAATAACAGTTTACATACTTTTGG
CGTAGTCGTGAGGCGTGGCAATCAATCGCACCATGGAAGATAGGCGTCCTGATAAGTACCTTCGACGTAGGCGTACAACAGATCGCCAATCCACTCCTCA
CCTACACGCCACTCCCCATTCCAGGTCCATTCGCGCACTCTCGCCAGGGCTCCCTGTATCGCCGGGTCGTCGTCAGGTGCGAGATTGTCGTCTTCATCAG
AATACCCGTCCATGCTATATATGTGATGCATCGCCAGCATCCCCAAATCGCTCAACGCCTGTACCCGGGTCGGATCGTGCCTCGGCGACAGTGCGATGAT
GCGGATAAGACAGGCATAGACCGCGGATTCCCTCGGTATGCGGATGCTTGCTTTGGAGGGGGACGAGGAGGGGATGAGATCGGAGGGCGCCAAGCCTGCA
AACGAGGCGGGTAGGAGTTGCAGGAATCGCTGGGAATCTGGCGTGGTGCTGGCAGTGATGCGGTGCAGACGGCTGAGGGTTACGAATTTCCCCTCTGTAT
TCGCATTTGTTGACAAAGGGTGCGTAAGTGGTAGCCCTAATCCGGCGACGATGTTGCTGGCTTCGTCCAGCTGGTCATCTTCGACTAGATAGCAAAGGTT
CTAAAGGGGCGATAGTGAGCAGTTCGTAACGCTCCAAGAACCTGACTCACCAGTACGCCAGCCGGAACACCCATGCGGCGGTATAGTTGATATCTGAACT
CGATGAGCTGTATTCCTGCGCTCAGCAGCTTTTGGGTGGCTTGCTCGACCAGAGCCTCGGGCGAGTAGGCAGCAAGCAGTTTGAGCGATAATGACGGAAG
CGGTTCTTCCACGATTGTTCTCGACATAGCGGTGATGGTGGTTGCGGAGCAAGAAGTTTCGGTTCTAAATCGGGATGACGGTGGTGCGTACCCGCCAATT
GCGGCACAGCCGCCCGCTCTTACGAGTCGGAGCCTCAAGGCCTCAAGCTCAAGGCCTCATTAACATTAATCATTGTTCTCGCTATGAAACATATTCCCAT
TTGTGTCGTAAAAGTGAGCACTTTCAATCACATAACTCAACCGTGGCAGGAGTTTGGTACAGGAGATGGCCATGGGTTCAATCCAGCTTATCATCCAGTG
TCTGAAAACGCCACTGAGCACAACAAATTCGTTTGCGACTGTACAGCTGCTGCCTTCCTGGAATCCCATGACGTGTATGTCACTTGTCTCTTCTATGTCA
TGTATCGTGAGGCGACTAACTGACAACGTCTTACAGCCTTTGAAACTTGACGCCTTTCCTTGATCGATCCTAAGAACGAAGTTGGGGGCAACGATGCACT
TGTTACGACCACTAGCGAGGTTCACCGTCAATATGTACGCGCAGAAGTGAAGTTCAGAGAAGTCGGCCAGTAATGGTTCAGACGTCGAAGGGTGTAAAGT
CAGGTATGTAATCATTCAAGGATACTTGCAAGATGCGGTACCCTCGATTTTATCGACCCCTTCCTATCAAGTCCAGAAAGTGCTAGTGTACACGGCATCT
GGGCCTGGCAGGCAGTTGTCCCACTAATTCGAACAGGTTGAAGTTTTGATAGTATGTCAGGTAGTGGCTGAAGCTGTCGAGACTAGCGCTGATGACCAGG
TAATGTCATTCTAACACTAGCAGTAACCGCGCTCACTGATGACAAGTGTTTAGGCGCTCGTATACCCCTTGACGATAAGCAGACATGAACTCCAGAGCTG
CTCTGGGGACTTCACCTGTACGCCAAAGTGACATCCCCTAACGCTACGCTACTGCGAGTCGCGACGTGACGTCGGCGGTCGCTGCCTGTCACAGTGCTTT
CCCTTTGCGGAGTGTTTCATCCCTGAATGCCGCCGCGTTCAGCGACATCTGCACAACGCCGTCGTGTCGATATCCAATCGCTTCCCCTACAGATGGCCCG
GGAACATCGAATATCACCGCCACCACCACCTATAGAATGGTATTTAATGCTGGCCAGTATCGTAGAGTAACTGCATCTTCTCTCCTCACTTCTCCTTCTA
CTTTTTGCACTTTATACCACCTCTTCGTTCTAACGTCCTAGTGACCCATTCTAACACTTATCTACACTTTCATTCAAGATGTTTTCTGCACTCTTCATCC
TCCTTCCTTTTTTCATCTCTCTTCCTGCCGTTGATGCGGCTACAAACGACTGGTCCATCCCCTGTACCAGAGGAGAATGCTACTACGATATGCCTAGCGC
AGACGGTATGGCTACAGGCAGTATGAAGATCGTACGTTCTACGTTATTTCTTCCTTCAGATCACTACTAACATTCGCTTTCTTAGTGGGGATCCCCGAAC
GCCATTTCCGACATTACTCCCGCTGCAGGTTGGGCCATTATCGGCTGCGACAAAGAAGCAATGGAACAAGATATTCGCCTCGTCTGTACAAAGGGCGGCG
AATGCGAGCACTTGCTTCAGAACGGTGCCGAAGGCAAATTAGTTCGTCTTCCTGAGAACGTACGTCGACTACTTGTGTTCGCGTATTGCAACCCTATACT
CATCGGACCGCAGTGCTTGAAGACGCCGTTTGCTCGGGTGTCTAGGTCGTGGGTCCACGAGGACCAGACTCTTCCCGCTGATGTCAGCGCGAAACTCACT
CGACGCGCAGACGAGATACCGCAAGTTCGTGGCCTTGCGCTTGACACTAACTTCACTGCTGTCGATCCCTCAAAGTGAGAGCACCCGTCTCCGATCATAT
CCGGGACCGGATCTTATTAACGTCTTCATTATCCTAGGTCCGGAAACGTTTCTATCGCTATCCAAGGCGCAACCGTCGCTGGGGAGAATGGCAATGCTAC
TATCACGCCTCCAGCTCCCAATCCTCCCGGCCGTCGTAGAAGCGAGGCCGTCCACCGTAGAGCTTTATTGTCATTTATTGAGGATGCCTTCAAGAGTAGG
TCTATTCTCTTCCTTATTCCCAGCCTCTAGACTAATGGGGTCGTAGACTTCAATAGCTTCAGCAGCGACAAGACCATTCAACTCCCTCCCCTGAAGGTCC
CGAAGAAGTCCGTCACCATCTTCGACGAGAAGATCACCTGCGGGAAAGTACAAGGCTCCATCAAGGCGGATGCCAGTTTGCAGGCAGATGCCTTAGTCAC
CGTTGGTATCGCTGCGACTGGGACTATCATTCCTCCCAAGTTTGATGCTTTCGGCATCTTCGCTCGTGCGTACTTTACGTCAATTCTTTGGTCTGCCCTG
CTCAAATACTTCATCACATAGAAATGAATGGAGAAATCGACGGCACTCTTTCCCTGGATGGATCTGTATCTGTATGTTTGCTCGATCTTACCAAGAGTAT
CCACTAAGATTCTCATAGGGCTCCATAACCATCGCCGATAAAGTCATCGTTCCACCCGTCGGTATTCCTGGACTCAACTTCCCGGGGTAAGTATTCCCTG
CTTCTTTATAAGCGCCACCCTCTAATTTCATATACATAGCATCCTTACCGTCGGCCCCAGCTTCAAGGTCATCGCAGAGGGCAAAGCCAACATGGAGCTC
GGCATGAAGCTTGACCTTCCATTCAACTACAAGATGAACAATGTCAAGTTGTTCTTCCCGCCGTCAGCAGCCCAGAAATCTGTTGGTCCTATTGAACCTG
CGCAGTCCCGTACGTATTCGTCAGTTCGAGAGTTTATAGTAATTGACTTAAGCCACTCTTAGCCCTCACTCTTTCGGCGGATGTTACCGTCGCTGGAAAA
GTCGATCTCGAAGCCCATTTAATCCCCCAGCTCGATATTGGCGTCACTGCTCTCGGAGGTACCGCCAAAGCCACGATCTTCCTCAACCTCGATGCCAGTG
CCGAAGTAGCAATGAAACTCAATGGAAACGCAAAGGCCACTGTCACTACCGCCAAACCCAAGCGCGCCGAAATCAACAAGCTTGCCGCGAGGCAAACGGT
CTCAGCAGCGAGCGCCAGGATCGAGGGGTGCGTTGATATCAACGCAGGCTTGAGCGTCGACGCCGGTGTCGATGCCAACTTCTTCGGCCTCTTCGACCCC
ACCACGAAGCTTAACATCTTCTCGAAACGCTTCGAACTTTTCAGCGTAAGTACTATCATTAACTCTCGGCTTTGTCAATTACTAAGGAAGCAATACAGAA
ATGCTTCGGCGCTGCCACAAAGCGGGAATTCTCTGAAGTCCCCAAGTATCTCCACAAGCGTGCCCTTACCTGCACACGCACATCTGATCCTGCTTCCATC
GTTTCGGTCGTGAAGGAAATCGCTGCCCAAATCAAGGCGAAGGCTGGCTCTGCACCACCCGCCACGATTGCATGATTCAATACCCATACCCGTATACCCC
CTTCCGGGTTGAAGCCCCGGATTGTATGGACTTCACGCTCGCTATATAACTGTTAAGCATACCCACGGAATGTTTGTACTAGACGGCTTTCGTCGTGTTG
TTTGTGGTACTTATAATATAATTTATTGCTGTGCGATCTCTTCCTTCGAGTTTGAGCATTCAAGTGTTCGTGCTGATGCGACCGCAAACTTTTGAATCCT
TCAGCGGCGCCGCCTTGGCGCATTCAACACATGTCATACCGGGCGCCCCGAGGACTACTGGTATCCACAGCCCTGGGTCCAATTTCCAGTTGATAACGCC
CAAGCTAGAAGGCAAAAAGGTTGAGTTCGCTGACCTTCTCTAGTCTTCTCTCCTCCACTCAACCAGCGTCGAATATCGTAAGGGCGGCGAATATGCTGCC
CAGGAGAAACGATATTCCCACGCCTCCAATGTGGCATGGCCTGGCCTCGGACATCATCCTCCTTCTGCGAATTGTGCTATCCAGGTCCTGCAAATAATAC
AGGGCTCGCCAGGTCTCAATGTGGTCTGCACCCACGACTAGGGAGATACTGCTCGTGTCTGCCTTATGGATTACTCTCCTCATCTTGTTCCAAGCCCCCG
GTCGAATAACGAACTCGATAGCGGCAGTACCTTTTGGATTCAACATCACTTCGAAAACCAACGCAAACGTCGATTCCGTCCCAGTTCCCAAGTCCTACAA
AACCCGGCTATCATGGGGGGACAAGCGCGTCCCCAAGACCAAGCTTCTCGCTCACGTTCCAGGTATGTTGTGTCTAGCTCCTTTGTTGGATTTCGCTTAG
AATTGAATGTCGGCAGGATGGACGATCTTCGACCGCTTATATCTCATGAATGGCATCGTATACATTGTTTCTGACGAGCCAGCATCGATTCCGGACATTT
CGCTCATGCTGTCGAAAGCAAAATTCATAGAAAACGGTCCTGGAGAGATTGAGGGTCGGCGACCGGACGCAGAGGACATACAGGTCATTAGCACGAAGGC
AGCGAAGAAGCTGTTTGGTACGGGGGCTCAGATCATCGACGGTGTCACAGTAAGCCTACACAATCTTATAACTGACTGCTAATTAACTTGGGATTAGTTC
TATGTAAACGACCCCTCGCAATTGTGAGGCTCCCCTCTCATCTTCGAAAGGATGTAACTCATGTATTCGTCAGCATCACGCACTATTACCACTGGTCCGC
AGAACTTTGGTTCGGATTTTGGAGGACGTATTCGGCGCTCGACCCAGCCATTAGCCCGACTGGACACACCTCGCTACCTCCGCCTCGCCGAATCATGTTC
TCTCACCTTAACGGCGATCATTGGCGTGACTACGCAGCTATGAATCAGTGGACCCTCTTATCTTCCGCGCCTTCCATCACCTTAGAATTCGCAGAAGACT
TCCGTGAACGCGCTGACCTAAAGAGGCCCTTTGTCTTCACTCGCGTCATTCTGGAGGACCGCTCGGCCGTTATGTATGGCTACAACTTCCAACGTTTCCA
ACGCATCTCCTCCGTACCTTTCGGCCTTCCTGGAAGCGTTCACTGGTGGATGACAATTCGCCACTCCATCGTCAGTTTCGCTGGCGTAGACGTAGCCTAT
GGAGAAGCCAAAACATTGGGGAACCATACACATCAAAGAGTCGGAGAAAGCACGTCTGATACGCCTGTTATAACCTATATCAGTCGGCAGTCCTGGGGTA
GGCGAATGTTGATCCCTGCGGATCACGATAAGCTAGTAAAAGAACTCTACAAACTTCGCGATAACTACGGATACGAAGTCAACATCGTGTCCATGGATAA
AATGTCTAGACAGGAGCAAATTACATTGGCGGCCAAGACTACGGTATGGTCTCTTGTCCTCCCAGTAAAAGTTGCGCTCACGTAAAATTAGATCATGATG
GGTGTGCATGGAAACGGGCTTACCTCGCTCATCTGGATGAACCCGACGCCTCGATCCACTGTCATGGAGTTCTTCTACCCCGGTGGCTTTGCGTATGACT
ACGAGTACACTACAAGAGCACTAGGCATGACTCATTACGGATTCTGGGGTGCTGAGTAAGTCGTCGTCCTCGACGATCCTTCGCATGGACGTTGACGCAG
ATTTCCTTCAGCTATTTTACGAACCCAGATTCACCGCAGGTCGCGTACCCTGAAGGCTTCCAAGGTAATTCCATTCCGATAGATGGTGCGGTCGTCGCTC
GCCTGTGTCACGAGCGCTTGCAGCTTATCTCAGAGCTCGACGACTAGGATTATTATCCCTTTTTCAGCATGACGCATAACATCTTTTATTTAAACCAACC
CCGAAGCCCATTTCTCGTAGACCTGGTTGCGATATCATTCTCCATTAGTGTCCGCAGGACACATAGACACTCACTTGGGACGCTCACTCACGGAATCTTG
TACATATAACTATACACATCCATAGTTCCCCGCTGCATCACCTATCATAATGACTTATTTGATTCGTTTCTTTTTAACTTATTCCACTTGTGCTTAGGCG
CTCGACGGACGACGGGCCAAAGGCGCTTAATGCCACCACATCTTGATCGCGAACTTGTACATTGTCGAAACGTCGATAGCAACAACGCAACAACACCGTA
TTCTATCTCTATGTCGAAGCTCGCCGATAATCCTGAATTTCAAGCTATCAGTGGTACCATCGTCGAACAAGCTGCAAGTAACAGTGATACAAAGGTCCGA
TCTATCGATCTATCTACGAAATCGCGGTCACTAAGAGATAATGCTGTAGGGCGGGAATCGAGTGCAAGAGCTGAGGACGGAGGAAATGGATAGTATTGAA
CTCAAATCTGAGAGGGTGCGTGTCGCTACACCCATCCACGACAGTGTGTCAATTCTGACTATCGTGTAGATGGGGCATGCCGAGTTTGGGGATCACGAAG
GAAGGGAGGCTTCTTCGGCAGAAGAATTAAATAAAGTGACTAGAATCTAACGATGGCATATATCTTATACTGACCGTTCCGCCTATCCTAGACAGAGTAT
CTCGCTATCGAGCGCGAGGAAGAGCCTTCTCAGTTAGCGGAAGTAGCAGAGGTTCGTACCTTCATATGGACATTACCTACTTCGCTTATACCATTCTCAC
CGGACAGGACTCGGGTGCTACGCTCCCTTCTGAGGAGAGCGATTTTGAGGTATGCCCATTGGTTTTGTCTAGCAGCTATCTCGCTCATCCGACTGATATA
GGATGTTGGGTCGCAAGACGGTTCGGAGGTGCGTTCAGCGGTCCCAAGCTATGCATGACTCGTTTCGGTTGATCCTTCTGACTATCCCATCCTGAAAATT
GTAGGTTGGTCCTCTGGACAAAGGCCCATTGTTGGTTTACAATGGGAAAACGGTTAACCTTGAGACTCTTGCCGCACGGAAGCTGCTTAAACTTGGTCTC
GCTTGCCTCGATGATTATGAGGATGCTGAGGAAGAAGAGGATGAAATACTCTTCCTCCACAATGCCATTCGAGCTCTTACCTCTGCCGGGGCGAAGTTGA
CTACTGGAGGCCGAGACATTGTTCAGTGTCTGGCCAAACTTGGCTATGCCTGGAGACGCTTGTTCTCTGCCACAAACAAGGTGGAATATCTGGAGCATGC
CATCTCCAAATACCGGAGCTTATGTGCTCTTCCCTCTGATAAGAGGCAGGATTATCCCGGCCATCTCAAGGCTTTGGGCAATGCCCTAATAGCTCATTTT
GAGTTGTCCAATGAGCCAGACAAACTTGATGATGCTCTTGCTGCATTCTCCCATGCACTGGAAATTGTTCCTGTGAACAATGGCAGCAGGCATGAACATC
TAAGTAATTTGGGCCGGGCTCTTTGGCTCAAGTTTGAGCATGTAGGACATTCTGCAGATTTGGAGAAGGCTCTTGCACTTAACAGAGCAGCTCTTGGCCT
TTTGCCAACTAAGCAGGCGTATTTAACCAACCTTGCTGTAGCCTTGCAGAGCAGTTTTGAGCTATGGGGAAGACTTCCTGATTTACATGAAGCTATCACA
TATCAAAAGCAGATTATTGATGTGGCCTCTCAGGAGGATGAAGTTCAAGCCTATCAGTTTAGCAATCTGGGCAATTCATACCAATTGCTGTACAATAGTC
AGGGTGACTTGGAAACTCTGCTGCTTGCTATTAATGCCCATCAGCAAGCAGTGTCATTGATGACCACATCTAATCCTGATTACTCTGTATATCTTCATAA
TCTTGGAAGTGCTTATCAGAGCCACTTTGATAAAACCTATGATATCAAAAGCATTCATAAAGCTATTGAAATCCTTGAACAAACTGTTACACTTGCCTCA
GAAAATGATATGAATATGGCCATGTATGTCAACACTTGGGGCCTATCATATATGAGTCTCTTCCAGGTCTTTAATCAGTCTGCTACAATCCAAAAGGCTC
TTAGTTTGTTTCAACAAGCTGTGGCATTGACATCAGAGGATCATGTTGATCTCCCAACTTGGTTGGTGAACCTTAGCACTGCCTATATGCATGCATATGA
AAGCACTGGTCAACTTGATGACTTGAACAATTGCATTGATAATATGTCTAAGGCAATTACATTAATGTCAGATGAGCTTTCCAACAAATCTTTATATCTC
TCAAAGCTTGGATCATTCCTCACTCGCAAATTTGAGAGATTTGGCAATGTCTCAGACATTCAAGAAGCAATTTCACATTGTGAATCAGCAGTGAGGATGG
GTGATGAAAGTGAATCCAGTTGGCCTGTCCTTCTTGAGCGACTCGCTACTGCATTAGTATCAAGATATGATGCTTTTGAGCAATCCCATGATCTTCAGGA
GGGATTGAAAACATATGCTAAGGCCCTTGATGCAGTGCCAGATGATGATCCAGAAAGAACTGCTCATCTTAGTAACCTTGGTGGTGCATACCGCCGGCAG
TTCCAGGCATTTGGAGATATGAAGGACATGCAAACTAGCTTGAGTCTTCTGAAAGATGCCACTGCTTCAACACCAGATGAACACAGCAGCAAGCCATATT
ACCTCATCCAACTTGGATTAGCCTACTCTGTTTGCTATGAAAGCAGTGGCATTATTGAGGACATTGACAATTCAATTTCTTGCCATCAGCAAGCCTTGAG
TCTTGTACCTAATGAGCACACCAACAGAGGGATGCACTTTAACAACCTTGGAAATTCATATCTTCACAGGTTTGAAAGACTCTGGAATGTTGATGATATT
GAGTTATCAATTCAGGCACACAAAGAAGCAGTTGCTTGTACACCAGACCATCATGCCAACAGAGCCCTGCATCTCTATGGACTAGGAAATGCATTGTATA
GCAGATACTACTATCACTATGATGGTATAACACATGGAGGAGCTATAGAAGACCTACATACTGCTATTGAGCTTCTCCAAGAAGCATTGACTTTGACATC
GCCAGAAGGTTCAAATACAGAAATGTATCAAGGGACTCTTGGTTGCATATTTCAGACTCTGTTCGAAACATCAGACAATATTCATGATCTAGAGAATGCC
ATTCAAGCAAATCAAGAGGCTGTTGAACATACAGACAAAGGGAATCCTAGAAGGCATCTCCAAGTTTGCTACCTTGCCTTGTCTTATCACTCCAAGTATG
AAAAGCTCAAACAGCTCAGTTCTCTTCATGCAGCTATTAACTGCTACAATGAAGCAATTCAGTCAGCACCCAATGGTCATCCATCAATATCATTCTACCT
TATGAAACTTGGATATGCTTGGGAAACTGTTTGGAAATCATCACCAAATAATGTAACAGCAGAGGTTCCCTCATCCATGGTGAAGGCACTGGAATCTATG
CAGCTCGGAGAGGATGTGAAGCATTGGATGCAATCTAAACAGGAGGATATGCCTTACCTTCATGCCTTACAAGCATATTGTGCAGGTGCATTTGCCACTG
TAGGCAAGCCAAGTCATAAGTATGGTGCTGCCTACCGGTTAGCCAACATGCTCAAGCCTTACAACAAGTCACTATCACTCTTGGCATATAAATCTGTCTT
GCACATTCTCCCTGAACATATTTGGCTTGGTCAGTCAGTTACGGAGCGGCTCAAGCAAATACCAGACCTTGATCAAATCCAGACGGAGGCTGCAACAGCT
GCCATCAATGCTGGTGAATTTGGTTCAGCACTTGAGTGGCTTGAGCAAGGGAGAGCTATTGTCTGGAGTCAGAAGCTACAACTCCAAACCTCATTGGACA
ATCTTCAAGCTGCACATCCAGAATTGGCTTCAAAATTGTCCAAGGTTGCTAAAGAGATTGAAGTGGTTAGCAGTTTGCTTGACTTCGACGGTACAGCAAG
CCGGAACAACAGGCTGGACAATAAGGGTCAACAATATAGAAAGCTTGTCACTGAATGGGAAACCTTACTTCAAGGCGCGCGGGCTCTCCCCGGTTTTGAG
AGTTTACTTCAACCGAAATCCGTCAACGACCTTTTCGGGGCCGCCCGCAATACAGATGTTGTCTTCATCAGTCTGCACAAAGGAGAGTGTCATGCATTAG
TGATCAGAAAGGCGTCCCATTCAATCGGACATCTTCATCTGGACAAGCTCACCGAGAGCAAAGCCACGGCGTGGTGCACAGTGCTACCGCAATTTATACC
CAAAGCCCGCGGTAGCACGCAAAATCAGGATATTGAACGGCATGCAAAGTTCAAGCGCGTCGTTGTAAAGCGACATGATGCCTTCGAGGAGATGTTGACT
GCCTTGTGGTTTGATCTGGCGAAGCCGATTCTGGAGTACCTCGGATACTACACTGCCACTAAGCCCGTAGAATCATCGACACTTCCACATATCACTTGGT
GTACCACCGGGTTGCTTGCGTTCCTTCCTCTTCACGCCGCGGGATGCTACGATGCATCTCTGGGACCGCGCGGCAAGTTGCACGACTATGCAGTCTCATC
TTACACGCCGTCGCTTAGCGCCCTGCTTAGGTTACATCCCGAGGACAGCCGCCTCTGTGGTATCTTTGCTGTCAGCCAAACCAATACCCCGGGTCAGATC
CCCTTACCAAACGCTGGAATGGAAGTCGACGAACTCATTGCGATCTCCTCGAGGTACGGCGTCGACGTGCAACGGCTGGATGGCGAAGAGGCGACTGTGG
AAAGCGTCTTAGACTCAATCAGCAAGCACGCATGGATTCACCTAGCATGCCACGCCATCCAGGATACGACCAACCCCCTTCAAAGCGGGTTCTATCTTCA
AGATGGCAAGCTCACCTTGTCAAATATAATGAAGCAGCAGTTCAAGCACGGACGTATCGCGTTCCTCTCTGCGTGCCAGACTGGGTCGGGCGATCAGAAC
CTTCCAGAGGAGGCGATGCACTTGGCTGCTGGTGTTCAGGTGTCTGGTTTTCCTACGGTGTTCGCGACGATGTGGTCTATCAAGGATGCGGATGCGCCCG
TGGTGACATCCGTGGTTTACAAAGCGATGATGGAGGGGATGAAGGACGCGGAGATGAAGCCGGCGTACGCACTCCACCAGGCAGTCAGTCAGTTGCAAGC
CAAGCGTGGAGAGAAGGACTTCCTCTCTTGGGCACCGTTCATCCATGTCGGAATCTGAGTCACAAGGTCAAGGGCGTCACACTGCGGATGTTGATAGAAG
TTGATAGATAGACGTGTTTGTATAGAAGTAGCCCTGTATGATTTCATAGTCAAGTAGCGTGTAGTCAAAGAATAATAGTCACTAGTTGTGAGGTTACACG
TCTCCCGAATCTAACCGCGCCTTCTCGGGCGTAAGTCCGAACGTAACCCAGAAGTCTCTGGAGTCAAGTGCACGGCCTAGCAGCGATACGTCGCGCGGAA
GTCCACGAACTCCGGCTTCTTGCATTAGTTCGAGTACCCAAAGTGGATGCGGGCCACGATCACCGCTTGGTGAGCCCCGTACACCCCACGCTGACGCCAA
GTCCCACCAGTCGTAGACACGTCCATCGCTGAGGATCCATCGCTGCCCAGCGGCCTTGTCAAAGTTCGCGTGTACGGCAAGGATAGCCCGCGCGACGTCG
TGGCCGTGGATCATGTGGATGCTGCCCTATTCATAGTACAACATGAGGACGAGCAGTGATGACAGGATTAAGATTAAAGAACATATGAAAGAACATATAA
AAGGACGAAGATGGAATGCTTTCGCGGCGTTACTGCGTGGGCTCAGAAAAAGGTCTTCGAAAGGTTGAGTTTAAGAAACTTGGGGTGATAGATACCCTCC
GTCTTCTGGTGTGCGGGCCTGGCTGAATATTCAAGCACTAAGTTAGTGGAGAAAGAGGGCTAACGATAACCAAGCTCACAAGACTGAGCATGTCAAAACC
AGTACACTGCACACCCGCTAAGTGCCGGAAGTGATGGGGGCATGGGCTAGCGTCGACGAGTTAAAGCAGCGCTACTGTGGAGGCCCATGCGGGCCTCGGA
CCGTTGGGAAGAGGGATTCGGGTGACCAGCCAGTCTCTCAAAGTAGGATATGCATCGGGGAACATGGCCAGCAGCGTCTGAAGTAGATCAAATGTTTGGA
GGAATGGAATCCCAGTCTCGGTGTTTCGCAGCCAAGGAACACCGTGGTAGGAACTTCAGACAAATGGGCTGCGATGAACCCACTCCCAGCAACAGTAAGT
CGCCTCGAATGATCCGACTTCCGAACATCTGCTTCCTCAGCGCTCAGCGATTGGAATGGAAGACCATTTTTAGACAAGCCGACGGAAGAGGTAGGCGTTT
CTCGAGAGAGTCACCAAATGCGAGGAGGGCGGATGTCGAATGTGCTCTGATCAGCACGCAAGGGAACTGGCAACGACGGAGCAGGGAAATTGAAGGGTGG
AGCTACCGCTAGTAATAAGATAGCTAGCGATCAGAATAGCCCTCTGGAGGTTGTCTAGATGCATGTTTAACCGCCAGGGATGAGATGCGTGATGTCCTGG
CCGTGATCTTGGTCGAAGGCAACGAAATTTGACCTCGCAGAGGGTCGCCAGTGAGAGGGCAATCGTACGTGAAGGTCCGCAGCCTCATCGGGGATATGAA
CGGCGCTCACTGCCCCCACGAACGCCCAAACGACAAGGACGAAAGGAACACAAGCTCACCTTATTCCGCAATGCCTCCTTCGTCGGGGCGACCTTGCCCA
CCCAGTTACGAGTATCGCGTTTACCGCCCCATAGACCGGCGAGATTGAGAACTGTAGCATTCCCTATAGCCAGAAGCTCGTCCTCCGAGGCCGCACGGTC
AGTGCGCGTATACGGCGACCGCCTGTCACACCAACGGTGCAGGTTCTTTGCTACTCCCTGTGATCCGTTGTCGGGTGAGCGAATCTCCATGGATAAGTGC
ACTAAATAAATTCAACGTACGTCCCATATGCTCGTCGCCCCAAGTTGGATAAACTGAGCACTGGAGCCCTCGGGTACATGCAGACGCATATACGTACGAA
CGAGCCTGGCAACGGCGCCAGGTTTGGTGATAGGGAAGGTTATTAGGACAGTTTGTGCCTGCGGGAGGCGCGCGAAACCTTCTTCGTCGTCGCGATGAAC
ATCTCCCACCCCCGATGCCGCTGCTTCCCCTTGATTCCCGCCTCCATTCTCCGCTTCATGGTTCCCCTCTCCACCGGTGCTACCACCACCACTGCCTAGA
CCGAGCTCCTGATTAAACTCAAATCGGATGGTCCCATTACGCCCGCTTCGCGATGTTGCTGCGTGGGTCAATCCACGGGCTTCGCATATTGGGATGAGAA
AAGTGGACGTCCAGCCGGCTCCGACGACGAGGATGTCGACAGCTTGTGATCTCGACTTTGAGGCTGATTTCTCCGGCTCCATATCCATGTGCGCGTTGTA
AGCCCTGCTCTAGCCTGCTTGTAGACCGCAAGCGCCTTCAAGCGCCCACACATGCGGCTTTGGAACGAGGCTTCAAACTTGTCTTCAATTGACACAATGG
CCTCCTGGTGTTTTGCCTTTTTTTTTCAAAAGCTCATTGTGACGCCGTCAATGAAGTAAAGAAAAGGCGGTGTAGTGTCGGTGGTCAGTTTCGGTGAGTC
GGCACTCATTTTAGTGCTGGATTTCAAATTCTGCAAGGACCTGAAACGCGTATCACACTGCAGTTGCAACATACACCCTCATACACCACTATTATTCAAG
ACGTCCATTACCGATTTCTCAAGCGCGTACATGCGCTGTAGGTAGCGAGTGCGACTTAAGCTTGAGTACGGAAGTCGAACGACTTCACAGGCTCGGGAAA
CAATAGCGACATTCCCTATCCCCATGGAGGGCATAAAATTGCACCTTCCTTCGACCTCCTCGCCACATGCTCCGTATTCGCTTCGAATTCACAGCAGCCG
AGTCGTTGCCACCTGTATCCAGTCGTATCCATTGCATAAACGAGACCGCACCAAAGGCATGAGGCGGTGACGGAGCGTCGGGGGGAGGGCGTTCCTGTGC
AGCCAGCAAGCCAGCATCGCTGCTGTCAGCGCGAAACTCAGCGCAAACTGAGCAAACGAGCAAGCGCCACCGTCACAGGGCTGGGAGAAATGGATATGAG
ATTCATCTTAGTCGCCGCTGGGTGGTCGTCGATGTTTGATGATCTCACGGCCCTGGCCCTAAGCGTAAGGTACCATGTCTCCCTTTTTTTCATGCGCTTC
CTGGCGTTAGAGACCAGGCGAAATATGGAAAGGCCGATTGATACAAATGTTGATCAGTAAATTTCGTAAACCCACCCCCCAGGAGTCGCCATCACGACAT
CCAAAGTCACTTTCTGGAATCATAGACTCTACAACCGTTATATCCCCCCACATACGCCTTTGTTCCCCCGTGGACCTAATCAACCTTTTGCTCTCGACAT
AGAACGAGTCACCACCGAAGCTCTTGCAGATCATCCCATATCCATATCTTACTCGACCACTACTCCTTCGTTCGCGAACGGTACACGGAGAAAGCCTTCT
ATCACCCACGGAAGCCCCGGAACTCACTTCTCGCTCAAGTGATCCGCACATCTGCGAAACTTAACTGGTGAGCTACCTGCCTCGTGTTCCTGTATACCGT
TATTTAGTAGTCAGTTCAGACCGCCCGCAAGCCACGTTGCCTCTCCGTAGCCTCGTTGTTGATATCCCATTGTGAGTTGCATTCGAACCTACATAACAAT
GAACTTCGGATTGATTATCAACAGAATCGTAATATTTAGTCTACGCGTCTCCAGCGCGTCTTCCATATTGCTCCGTCACCTGTCCCACCCTCAGGCTATA
TCTCGTGTGCCCCGATCCATTCCTCCCACTTAATCTTTCGCCCCCTCCGTCAATAATCCCCTTCGCTTCAAGCCACTCCTCCGTCAAAATGCAATCGACA
TACTCGAGCATCTTCTCTGCCAGGTGAGCCCCTTTGTGTAGCATCACACCATTTCACTCGATATTCACACCGACGACGTAGCCCCGTGTCGCCTGAAGAT
TACCTCCAGAACGTCCAGGCAGAGAGTCATACATTGTCAGAGAACATTGATCGCATCCATCATCTTGAACGGCGCTTCGTGAGTACTCGTGTCGTTCATG
TTACGGACATGACATTGACTGGAAGCAGTTCTCCAACCTCGCTTGCTGTGAGAGCTCGACATTCTCTCTCCATGGCCTCGTTGGTCACTATGAGGACGAG
CACATTGCCTTGGCCGACGTTCGGCCCTCTCCTGTCAAGGCGCTCCAATTGAACCGCAACCCTGGGATCGCCTACTCTCAACTCGCTCCCTTCTCTCAAT
CGCCGTTCATCGATGCTGTGCAGTCGGCCTACCTCCCAGGGTTTGGACAAAACTATGATACCGAGCTGTTCTCACCGGACTCCGAGTTCGGGCTCGTGTC
CTCAACATCACCCGTCTTCGCGCGAGAGTTCCCCGAATTCGATCAATTCGAAGGCACGCCTCCCCCTTCCTCTCCCACCCCCTCATCACCGCTCTATTCT
TCCCCGTCTTCCCCGTCGCCATCCTCTTCTGGGTCATCATCCTTCCCATCGACTGCGTCTAGCTCGGCGCTCTCGTCCCCGGTTTGCCCATCCGCTCCCA
TGCTTCCCGAGGTCGACATGCCCTTCGCTCTAGCCTCGCTCATGGGCAACGCTAGCATTGACATCCTGCCACACGACCAAGAGGATGGTTACGTGCCCTC
AATCATGCGCAAGGATCGAACGGGCGTGAAAGCGCAGAATAGGAGTGAGCGCGGCGTGGGAAAGGAGGTCACCGTTACCAAAGGTGGGAAGGGCAAGGCC
AAGGGTGCCTTCTCGGCCGAAAAAGCAGCAGCGAAGGCAGCGAGCAAGCAGCGCAGGGAGAAGGCCTACAAGTGCCCGCATGCTGGCTGCACAAAATCGT
ATCTCAACCCGAACGGTCTCAAGTATCATCTGGAGAAGGGAACATGCTGCTTCGACGCAGTTGAGCCCGAGCCTTCGCCATCGCCAGTGTCTTCATCACC
GGCGCCGGCGAGCCTCGTGTCTTCCCCAACGTCGGCGCCCCTGTCTTTACCTGCCATGCAGCCCGTGTCGATGCATATGTACCCGTATCCAATCGCCTCG
CCTACTCCCATGGTCCCTGTCTCCTCTCAGCCTCCCTACCTTAGCAACACTCTTCTCTCGTGATCAGCGCAACCCTTCCCGTCCGCCTCATGTTCTCCCC
TGCACCATCCCAACTCGTAATCGTCGTCAAAAACACGTAATGGAACTGCCGGCAACGCCGTTAGCATTTCATCCATTCAATACACTCGCTCAAGTCATAC
ATCCTTGAAAAGTTAACTATATGGCTATTAATTGCTATAATATATTACTCGTCGCCCACCTATGTCCGATATTCGAATACTCTTGGAGTCGCCTGGAGTC
GCCCACCGAAGATTCCCAGCTTTCGTATCCTTTCACGCCACCGGGCTCTTTCATGTCAACGTCGTGGAAGGAACGACTCACCAATGGAGAATGTGTTGTC
TCGGACGTGGAAATGGGGTTCACTGTCTGCCGTTTGGATATTCAGATCTCCCCCTCAACGCCGAATACAATCCGTCCTCTGGTTCTCATGTCCGTGGGCG
GCACTGTCTTGCTTCCCTTCCGAACTGGGTTAAGCTCATTCCACACTCCCCCGATACCTGCGTCCTGTCTGACGTGGCCGCCGAGGTAGAGCTTGTTTGG
ATCAAGCGGCGCTTCGGGCGCCTTGTTATGCTTTATCATTCATTGGCTTTTACCATTGGTGTACAACCTCTGTCGATATTTCTCTCCCACCACTCCTCAC
CCATCCTCTGGTGATCTTGTTATGCCCGGATACATTCTATGTATAATCTTGTATGGTGGGCATCCACATGTGCATTTGTGCTTCTAGTATTGTAAACATA
ACTGACATCTGGTATATAATTTGAATAGACAATGCAATAATAATATGTACTCTATGCCACTTCTTTGAGAGCGTATAATGAAGTCAGTGAAAACCTATTC
CCTACAGTGCTGACTACGCACGGCGAGGACACCCCCCTCCTGTCGGTCCCGGCGGTTACCACATGTTTAGGATTGAGGACCTAGCCCTACGTTGATCTCC
CTCGCCTAGTATGTACTCAACTTTCATCATATGAGTATCCGGCGATACAACAGCATCGTTATTTCTAGACCTAATGACAGATCCATCATCACTATCAGCG
GTCCATGATTGGCTTGGAATAGCCAGAGCGCAAGTGTCCGCGTGGGCCTGCCTTCGCCTTCAAGTTGCCTTCGAGGGAACTTCTACGCTGTGGCGATCAT
GCATCATGTGGCTTCCAAGGCGGTATCCAGTGGCCTGCACAAAGGACAGCACAGATCCCCGCTCGCTTATCGACATGCGGCTCCTAAGGTTACTGAAATC
TCCTTGACAATTGCGCACTTGGCTTGGGCGACAAGTCGTTCTATCGTCAATGGGAGCGCATGCAGTACTCATTTCGCGGCGCAACTAATGCCTGCATCCT
AACAGCCACAAGACTTGAGCCATATACAGCTGACCACCCCTAGAGACCCCTTAGCGACTCCTTTCCATACGACGGCCACCGTTAGGCCCAAACAAACTTT
CCCCGACAGGCCAATTGATCTCATTCTCATCTGCCGGGTGCAAGTGGGTTGAGCCGTACGTAACACTCAACGTCGTATGATGCGAACACTGGAGTTGTTT
TCGCAATTTACTTCTTTTCAGCACTTTCCACGCCAAAATCACGCTTCTAAGAAGACTACGCGCACCTTCACACCCTTCAAACTCCTTCATATTACCCCGG
CTCGCCTCACAGTAACTCACTTGCGGGTACTGGGGTAATCCACTCTGGGATTGATCTAAATCTCCCCGCTCCGACTCAGCAATATCGCCCGAGGAGCCTA
AGTTGATCGTTGGTGTCTGCATTCGTAAGTCGCTGAGTCCTGGACTACGCACGTATTCTAATAACATACTAAACCTGTTAACATAGGTAGAGTCTAGATC
GTGACAAACCCCTGTAGTGCTTCTAGCAGCATTCCGCCTTTCAGCAGTCCCCGACTATGCAATTTCTATCATCGAAATGCTACATGAGGCTACTCGAAGC
AACATCCACATATCCAGTTAGTAAGATTAATTTACACGCCCTGTTGTCCACATGCTTCTACAAAAGCTTAGGACGGTTCACCTCTGGTCAGGTGTGAGTA
TATAGCTCGCGCGGCGCTATCATATACTTATTGGTACATTACTCAGAACTCGGAGACCGAGGCCTCATGATATTAGCTGGTAATGTCGGACACTGGAGTA
CACATTCCTTTGAGACCAACCAGCGTACTGACTACTAACTGGTGGTCCTCGAGTCGGAAATTAATTCAGACCGACGACCAGGTAGCCTTTGTGATCAAGT
TCTACGTAGAACCGGTTCAAACGTTCAACGACGGCTAGCAATTAACAATTTTTTTGCCAGGAGCGTAGCAGTACCGATGCCCGGACCTGAAGACCTGACG
CAGGCTCGCATTCTGAGGCCATACTATTTGAAATGCTTAGCAGCACCCCCTAACTACGATACCCTGCCAGGAGACCTTCCCCAGTTTTCTATGATGCCCG
ACCGACCCTTTGCGCTCCCTTACACCTCGACTCAACCGTGTGGTCGAGTTCGCCCTCCGCGATTCTGAGACCAGCCTCAAGGCTCTGAGTCCCCGTTGGG
CGTTCTGGGTTCCAATGAACAACGACAGAAGATCACCGTCGACATTTAAGGAATTCTACAGTGGACCGTTCAAGTTTGTCGAAGCTTCTAGTACAGGCTT
CTAGTATATCGTCCTCGTATGGCCTAAACACAATTGACTAGTCGCGTCGACCAGGTGACCCTTTGCAGCCAGGCGCCATGCGCCACTTTCTGAAGTACTG
GTCCGAGAGACAGTGCAGCTGAATTACTGTATAAGTTCGTCCGATGCCTAGTTCATCACCGTCGTTTGATGGGGCCATGTCAAGTGAGCAAGATCACGGT
TCACTATAGACGATGGCTCAGTAGGTCATTGATGGGAAATGGGGTGAGTCGTCGAGTGGGGCCCTGGTGAAGGGCCCACTGATGGATGCACGGAGGCGTA
CCTTGGAAGATCTATGAAGGCCTTGGCGCAAAAGATAGCAGAAGTGGATGTGGCTGAGTAGATCGCGACCTAATGAAAAGGATCCTTGTTGCGACAATCG
GAAGCATAAAATGGGTCAACAAAAGACGTGCTGATATCGAGAACTTCGTTAGCTACGTTCCTGGAAATTTGGCGGGCCTTGTTCAGTGAAATTACTTCCG
CTTGTACTGTGCAAATTGATGTTCGTTTATATCGTCCGATCAAACCAACCCATTATCATGTATGGCACTAACGAAGTCCCTACTTTGGCTTACCGTTGGT
TTAGCTGAAGAGCTATTTCGGCAGTAAGTCACGTAGGACATAGACTTACCGGCGGCTGCGCCTTCGCTCTTATGTGAACAACACATCTAATCGTAAATAG
TGGCGTTCACGATATACCTTGGGCGGTATAACTGGGGAGTCTGTGATTTTGAGGACCTATCAAGTTAGACGGCGGCGGTTGATGATCAGTTTCAATGCTG
TCTTGCCGTTTAATACAAGCTGTGTCTAGTGTTAATATCGTGACTCAGCCGCAGGTATCGACCTTGAGACTCGATATCGGTGGATTGATGCAAGATGTCT
ATCCGCTGTTGAAATATTCTGCTCCAGCACTATGCGACGACTTCGTGATACATTGTAGATAGATGCCCATATCAACCTAATATCTAATCAGGAGTTGTTC
CAACGTTGCCTGATGACGATGTATATTCAATGACAGGTTATAAGCATCTCCTGCGGCTGATATGGACTGATACGTTTCACTGTTCTATTCAATCAGCGAC
TACTGCGCTGGTCACCTGTATGCCATATGAATGCCATCGGATATCATCATGATGGTCATGGGGTTTGGAGATGCGGATGCGGCTGGCCTTGCAACACTTG
CGTATGTTCTCCGACTGGTTACAGTTGGCGCTTGGCCTATACTTGGAGTGGCGAAGCCCGGAGGCTGTTACCAGAATCACTCCGAGGCAAGCGTACGGTG
ATGATGTGGCAGGTCGGGTGTTGGGAACCCCGGATTTGCGGTGGTCCATACATAGCTGCTGGGCATGCTGCGCTTGCTGTTGTTGGTCTCGCGGGTTTAT
GCTGTGCCTTTCCCCGCAACGGAGTCTATAGAGTCAGTCAGCTTGAGACTTTACACTTCACCGTAGTAAGCATTGCCTCAAGAATCTGCTGAGCGGTCCT
CACGATACGTACGAATGCCTTACATCGAGTACTTACGCAGCCGGATTCACGGCGCTCCGTGCACTTAAGCCCCCAGGATGATAGGAACTTTGAGAACGCG
TAACAAAGGCAAGGTATGATTTGACGAAGAAAGTACATAAAGTCAAGCGAATCGTTTCGAACCATTAATCGGTTAACCGTGTAGCCGACTGAAGCGGCGG
GATGTGGGCGCAGAACTTCGGCGACCGTCGTTGGTTATGGAACCGAACATACGATCAGTATTCAGCGGTTGCAGATGAAGACGCCGTAGTCGCAATAGCG
CATTAGCCAGCGCGTTGCTGAGGGTTGTGGGTCCAGAATTTGTTTTTGGTCGATAGTTGTTAGGATCGCCTGAGGTGTTTTAACGTTAGGTAAAAAATCC
GGCCGCCGTGCACCAGCATTCATCCAAGCCGCTGTTGCCATTTCCAAGCGATTGACGATATGGCTGTTAGCCGGCGATGATACATACAAGCTGCAGCCAG
GCTTGTACGAGGTTTAGGTTAACCGTTGTCGAAGCACGAAGCACGGGAACTGGCACGAGTTGTCTAGAAACAAATTTGTCGGGTCGAAAAGGTAAACGAG
GACATGCTCCTTTGAGTTCAGCCTTCAAGATGTGGATCTAGGACAAAGTGCGATGGGAAAGGGCTGCTTGTGGACGTGAAAATATTATTATTTCGGATGG
CCGCGCCTATACCAGAAGAGGTAAAATACTCCCGTCGGACGGTTTGGAGCCCGAGTAGCTGAGCTCCGAGATGAGCCAAAGAACAGAGGTATCTGGAGAA
AGCTCCATGTTCATAGGACCGAGTACTCGAGTGCACGGGTGGCTCATGAGGAGGCTGTCATCGATTATCACCAAGATTCATGCAGGCAAACACCGAAATG
TGTGACATCCAAGGTCATGAGAACAGCCGCGAGGCCGATGTGGGCATTCCCACGGCCCAAAATCAGGTGTGCGACTTCTTGTGATTGCCCGCGGGCCGAA
TCCGGAGGGGGAACAGGCAGCCTTGTCGAAGGAGCAAGTGCGGAACCAAACAGTCATCACTTCACTAACTTCAGCTCAGTCCACAACGTCGTCCTTCTAG
GACCAGTGCCCCCGAGGCCCCCGTCGCTGCCGTCGCTGTACTCGACGCCACTCGGTCAGCATCAAGCCCTCCTCGGATACTCCAAACCCAGAGGGTCAGG
CGGGCGTATTTGACTTTGCCTTCGACTTCGGCTTCATACTCTAATTGAGACACTCGCACTCTTGTCTCTGAACCACCATCATGCTCGACAATCAGCCCTC
GCCACTGTTGACCATTGCTTCGGACGTTCTTAGGGAGGTGGACAATGCAGGTAGTCTCTGGGCGCGTGAGTTATCTATCTCTTCCGCGCAGTGTGTCGGG
TTCTCATGAACCGTGACTTTGACTTTCCCGGCAATGCATTGATATCATCAACGTCTAGTCTTCTCGAAATGCAAAGGGAGCTTGAAAGACGGAGAACGAT
TGGAGAATCTCTCGTGGAGGCTATGGCATCGCGGGATGGTCGTTGACCGCCATCGTACGTGCATCCATGCCCAGAACGATTCCATCAACGACGGGGTTTC
CCGCTCCTCTTCTGAAACTGGTGAGTCTACCATTCACGACCTCATTCGGGTTTTTCACCGTTCCGATTCCTTGATTTGATGCTCCTGGAAGTGCTGTTGG
TGCTGTGGAATCCCCTTCGTCTTACCTCCATTTCATTCTCGCTGACCTTTTGCTGATGTTATCTCATGGCTGATACAGATGGCTGGACAATCCACGCTCA
TCCTTCGCCTCCGCCACTTTCCACGACACTAACGGCTTCACGCACACCATTGGCCAATCCATCTTATTCTGCGGCGTACAGATCACCTGCGCCTTCCCTT
GGATCATTTTCCTCGCCTTCTGCCTCCGTCATCGCTTTTTCAGAGTCTGCGAATGGTAGCAGTGGCAGCGAATCAGATTCAGGTGCGAACTCCTCGGATG
ACCAGTTAGGGCGCCTTATGTCAAGTTCAGGTGGAGGTACACTGTCCTTCCCCACAACATCGGCTCCCCTTGTCCACGTCTCGGAAACTACCTGTCCGTC
TTGCCACCTAAAATCCACGAAGTCGCACATCCCCTCACCGATAACATCCCCTTCTCCCTCACCTTGTCCTTCGTCCCCAACTCCATCTCAAACTGTTGCC
GCCGATCAAACATCCACTGATGCTAGCCCGTACCCCGCACCCAGTACAACAGCAGCCGGCAACGATGTTACCCATAACGGCGCCGGAGATAATGAAATTA
ACGGTGATTTCCGTCGGCCTGATGCTGGACGAAGGCATGATATCTCCGAGCGGGATAGTGGTTCCGGGGGGAATAGGAAAGTAGCGCAAGGCTCAATCAG
GTCAAACGCTGGTATTGTTTCAAGCACGGATAATGTGGCGGACGCAATCATAAGGACAAATGGCTCAACGATGACGACGTCGAAAATGCCTCCTCCCGGC
TTTTTGGTAACGGACGGACCCCGCCGTCGAATATTGCATACGCATCGCTCACCGCTCACCGTTGGAAGGATGATATCTGATATCATTCCTGGAGATGTGT
CGTTCTCTTCGGCCCTCAGCGAGCAGCATCCTCGCGATTTAATACCTTCATTGTCCGGGTCAATTCAATCGCCCATACTGCTGAATGGTAAATTCTGCTC
CCCATCTCGACGCCAGTGTCCGCTCCCAACACCTGAACATGAGTCTGTCGGTATGAACTTGAACATGGCCTCTTCGGTAAGTTCCGCATTATTTCTCCCA
ATTTTCGCATATTTGATTATCGCACCGATTCAGGCGCTCTATGATAAACCTCCAAGCGAGGCGTCCTGTAAACCTGTTTCGCCCACCGTCGCTGTAACTA
TCACTCCTTCCCCTAGCCCATCACCTCAACATGCTCCGGCTCCTGTATACGTGACCTCTGCGTCGCATATTCCCGCATCGAATCCCGCTACCCCTAATCG
CTCACCAACACATTCTGTACCAGGCACACCACAGTTTCATTCACCTGTCGCATCTCATCCTCACACCCCCACGGCATTTCTTCGTACCTCACCGCGCACA
CCGACTACAAATCCCGGTAGCGTGAACCTCGCTCTAGCACCCCTTGTTGTCGTTGTGAATCCCACACCTCAGCCAACCCCTCATCCGACTCCTCCCGCTA
CGCCTACATTGGTTTCTGCCACTGTCCCTTCATTCGTAACGGCGTGTGGCGTTGGACTGGGACCAGATCAGACCAGCAATTCAGCCAATATCCAGAGCTC
TTTACCCACGGCGAACGCTCCTGCGCCATCGAGTCCTAGGACGACAAGCTCGATTCCCACCCCTAATGCTAACGCGACTTTGGATACAGATCGCACCCGT
ACTGGCTCCGTATTGGCCTGTATGGGAACTACCGCGAGTGCCCGCGGACCTTTGCCTGTCCCTGATCAGAGAGACGAGTTGCCCCCAGGAAAACCACCAT
CGAGCATCAGCCCGCAACTTTCGAAGCCAGGCTTATCTGTGATGGTGGATAAGGATCGCACCTTGAAGCCCTCCGATCGCCGATTCTTCCTTCTTCAGTC
TCCTGAGCGCTCGCCGGATTCGGTTGTTTCTCCTGGCGCCTCGAGTAGTACAGACCTTGCCTGCAGCGACGATAGTTCAAAGAATGCCAATATGGGTAGG
CCTACTGTCGTAGTAGCCCCTCGGGTGGCTCAGCGCGGACGGGAGCCTGCGATGGAGGTCGTAGACGAGGATAAAGTGACAGCTCGCAAGACATGGCAAA
GCGAAGATGGCGATCCGGGTGCCGTCAAAGAGCGCAGTCTCAGCCGTGACACCCGACCGCCATCGCGCACTAAGAACAGGTCATCGGGTGCGCTTACTGC
AAGCAAGCGAACCACGTCAACAACGAGTCTGACTGGTGGGACGCGTGCGAGGTCTAAGGGACTGGGTCTTGGAGGTGGGTTGACGATGACAAAGAGTAAA
GGAGTTGTCGGGAGAACGGGGATCACCGGCAAGGTCGCTTTAGGGATGAAGAGGGCAGCGAGCAGTGGAATCCTGCCAACCACGACTGCTGCTCACGCGG
ACGAGCTTTCGACCAAGAAGGCCGTAGTCTCGAATGGGAAGGGCAAGTCATCGCGAGCCGAAGTACTTACCCCACCTCGTCCTAACGCAGTCATGCATCG
CGCCTCCTTCAATATCGGTAGTGGTTCGTCTGAAGGTGTCGAGATTGGCGAGGGCGGAGAGACTAGTAGTAGGAGCGCTAGCGCGTCGATTGGGGGCAGC
GGTGGTGCACGTGAGCTGACGCAGAAGATGCCCGGTGCGGCTCGCTCTAACAACATCGTGCCGAATGGGGACCGGCAGTCGCCTCCGCCTCTGGAAGGCC
AAACCACCAACAAACCAGCCAAACTCCCTATTTCGTCGTCTCCGCCTCATGTAGTCGCAAGGCTCCCCAATCCGGCATCGCTTGCGCTTAACCCAGAGGC
AGCCACTGCCGCTATTCAACCTTCGCGCAAACGTGTCGTCGTGACTAACACATCATCTGAGGATTACGAGACCGAGAGTAATTCCGAAGAGGAGGAGGAG
GAGGAGGCTGGATCCTGGGCAAGCGAAGATATCAGTGAAGGAGACGATGACGAAGTGGGCTTCGCGAAGGGTCAAAAGGGGGGCTCCAGCAGTGTTGGGA
AGCGCTCGCACCAACGAGGAGGGAGCGTAGGCAGTCGCGGCAAAGGTCCCTCTTCAGGACATTCGCGAACAGGGGGACCATCGAAGGGCAAGGCCAAGTC
GCCTCTGCAAGCTCCAGCCCCTGCACCGGCGCAGCGAACGAAGTCTTCCGGCCTTCAACAACAACATCAGCGCCCTTTGGCGCCGCAACTACACCGTCGA
CATACTTCTACTGCCATTCACCCACAAGCACAGGCGTCACGACGGTTATTGTCGAAGGAGGACGAGGCTGCTCTGAAGTTGCAAGCTGCGGCTGTAGAAG
CTCAACGCCAACGCGAGCTGTTTACGAAGGTCCCAGTGCAGCCAACCATGCAGAGGACGAGGTCGGGCTTGCTCAGCCAGTTGATGAATCCTGATCCCTC
GATCTTTCCGCCTAATCATCCGTATAGGCAGAGCTACTCAGCTGTCGACTTGCGGAAAATGGCAACGGTACCAAGGGTTGTTAGCGCCGGAGCTGGAGGG
TTTGCCATTCGTAGTGGTGGTAACGTCGTCGCGACACTCCCCAGTATCGAGGATATCACGAGCGGCCACGTCCGACGTCCGAGCGAACAAGCCCCAAAGC
TTCCGCCCATCGTCGGTAGTTGGCGTAGTACAAAGGGGGCCGCTGCTATGCCTCTGGCAGCTCAAGTCACCGTCAGTAACGTCCCTGCCCCAAACCAAAG
CGGTGGTTCGGGACCGTACAGGCCCAAAGGTCGTCCTCAAGAGGAAGAACTCGAAGATGATACAGATACCGACGACAACGCCGATAACTCTGTGCCGATG
TCGGAGTCCTACGTCTATCAGAAACTCGCTCAAATGGTTGGACGCCGTGGGGCTGTGGCCAATGGCAAGCAACGCGCGGACGCTGCACCCAAGCGGCCTG
AGCCAATTCGTGCTTTGACAACGAGCGAGTCGACGTCTTCCCATGATGCGCGGGTATCAGCTACTCCTGTTCCTCTCGCGCATCCATACAATCTCCCTCC
TCCGTCGCCACCCTCGACTCCTCGGACGACACGCCAACGATTCCTTCAGTCAGAAATGCCTGAAAGTCTAAGGAGGAATCTCCTTTGGGAACGACAAGTA
AGCAAAATGAACCTAGGGCCGCGTCGTCGAAGTACTGGTACTGGGGAGGGTGCAGCTGGACGTCCTGGCCATCTCACAACGACACCTAGCATGGTTCAAC
TGAGCGCGAAGACCTCAAATACTAGCGTAAGAGAGGAGGAGGAGAAAGAGCGTCAGCGTCAACGTGAATTGGAAGCAAAAGAGAATGAGGAGAGGATGCG
TAGGGTATTAGCGAAGACTCGTAATCGTAGTTGGGCGGATGATTACCATGCCTCCGGATGGTAATATGGTTTCATTGTACGTTTTCTTTCTCAATCTTGG
GCAAGGATTATACTAACGGCCGATACAGCTCGTTTGATCTGGACCCTTGCTTTTCAACATCACGGCTACGTTCCACTCGCACTCACTGTACTTCAAATCC
CGGCATCGTCAATCGTCTCATTCTCATCATCAATTTGTATTGCATATATGTACCATCCTATCACACGCCTAGTATCCCAGCTACCGTCATCTGTTGATCC
TAATTTCCGGCCTATCCAAGGTGTAACCTTCCATATCCCTTCTGAACCCATACCCTACTTACCTGTCGCCTACTTACTACTTTGCGCATTCTTTCCTTGT
TTATCTTGCTCTCGTATGCTAGGAACCGTCTCTATCAATGCGTATGCCCCATGTACCACCCTTGTAATGTATATAGCTAATGGTACACGTCTTCGAGTCG
TACGATTGTGAGATTTGAATTTGAACATTCGATTTGATGCATGATGGCTGTGTATGTAAGTCTGCCGATTTGCTGCGGACACTGCGCGTCTGCTTATGCA
ATGCGGCGGATGAGCCGCCGGAAATCGTCACCCAAGTCTGCGACATTATAAGATTGGCGACTGCTTCTTCTGTGACGGTGACCATGTCGTCAAACGAGGA
CGAAGGGGATGGCTCCAGTTACCTCCAGAACGCAAAAAAGCGCAGAATCCAACGGGCGTGTGACATATGTCGGCGCAAGAAGAGTACGTATCGTTGTAAT
ATCCTGGTTATAATTTATTCTGACTACTCCTTAATATCATCATGTAGTACGCTGTGAGTCTGCAACTTGCATTTATTCCACAGAAAATTGAACGGCGAAC
GATACGCTTGCTAGGCGATGGCAGTCAGATGCCTGGGAATCGATGCTCAAACTGCATCGCATACAGCTTTGAATGCAGTTACGTCGAGGCGGCGAGGGTG
AGTATAAGCCTCTGTTTTATCGCTAACCCTAACATCAATGCTCCTCCAGAAGCGTGGCCCACCAAAAGGGTAGGTCGAGCTGTGCCGACGCCTTCATTTA
TTCATTTCCTTTTATAGATATGTCGAGAGTCTGGAAAACCGTTTAGAGAAAATGGAAAAGCTGCTCAAGAGAGTTCGTCATCGGTTAAGCTCACCGTTCA
TTTTCTCTTATCACGTCAGTGTAGCTCTATCCAGACGGCGATTTCTCGAAAGATCTTGATCAATTCTTCGAGACCAGCGGCGAGGCGGGAACACCTATCT
GCGCGCCCATGTCACCGGATCCGAACCTATCTAAATCCCCCACCGAGTTCGCGTCTAATGTGATTCGATCCATGGGCGAAGTCCAATCGAGGACAATCAT
CCCCGACGACGACGACGATCTGGGTCATGTCGTTCTGGAGGAGGACCTAGGGGGACTTGAAATTACTGATCAGATACGAAACCGCTTTTTCGGCAAGTCA
AGCGGCGCCATGTTGCTGCAAGCTGCGATGGACCTCAAGGACGAATACACCGGCCAACCAAAGAGGGCCTTTCCGCATCCGAATATCTTGTCTCGCAGAC
GTGATGAATTCTGGTCGCGACCCGACGTACGTTTCTGATGCTTTCTGCAATGTCTCTACGTCCTAATTCATGTATAGTGGGAACCTTTCGTCTCAGAGCC
CAAGAATCCCGATTACATTTTCCCCGACCCCGACCTCATACCGCCCCTTGTTGACGCCTATTTCAAGTATTATAACATATTCTTCCCGCTACTCCATCGA
CCTACTTTTGAAAGGGGTATAGCAGAAGGGCTACATCTCACTAACGACACTTTCGCTGGAGTCGTGTTACTTGTCTGTGCCAACGGTGCTCGGTACTCTA
ATGACCCCCGCGTCCTCCTTGAAGGCAACTCACCACATTCTTCCGGTTGGAAATGGTTTACCCAAATACAGATGGTACGAAAGTCACTCCTTGCTCCGCC
AACACTGTACGATTTGCAATTTTATTGCGTGAGTAACGGCATTGAATCCCTTGGACCGCCGCATGTTAACCCGCCCAATCCAGCTAACCGTTCAATTTTT
ACAAGGATCATCCGCCCCTCACGCCTGCTGGATCATGGTCGGAATAGGTATACGCCTAGCTCAAGACGTAGGTGCCCATAGGCGCAAAGCACACACGCAC
AAGCTCTCCGTCGAAGATGAACTGTGGAAACGTGCATTTTGGTCTGTACTTCTTCTGGTTACCTGCCTCCCTCGTTGACACTCATTTCAGGGTTCTCGTC
GCAATGGACAGAGTTATCAGCACGATCCTTGGCCGGCCTGTTGCCATTCAGGATGAGGAGTGAGTTTCCCAGAGCCATGAGTTACGAGCGGGTGCCTTAT
ATCCATAGCTTTGATCTGGACTTACCGATGGAAGTGGACGACGAATATTGGGAGCACCCTGATCCTGACCAAGCGTTCAAGCAACCTCCCAATAAACCGT
CTTTGGTAACCTTCTTTAATTGTTATCTCCGCCTCAATCAAGTTCTAGGGATTGCTCTGCGTACTATTGTACGTCTCCTCGTCTTAATTGAAGCGGGCTT
TACTCACACCTGCCCCAGTACTCTATCAATAAATCCAAAATTCTCCTAGGATTTGTAGGGGCACAATGGGAACAACACATCGTCGCCGAGCTAGACTCTG
CTCTGAACAAATGGGTCGATTCTGTACCAGACCACCGTATGTCCCCGATTTTCTACGATCCTCTTATCTCACCTTTATCCCAGTTCGATGGGACCCAAAT
CGAGAGGATCTGGACTTCTTCTCCCAATCCGCCATGCTCTACACCCATTACTATCACTTGCAGATCCTCATCCATCGGCCATTCATTCGGAAGCCGTCCC
CCCTCGCTTTTCCATCCATGGCGATATGCACCAATGCCGCGCGAACGTGTAGCCATATCGTTGACATCAACTCTCGCAGGTGTTTGGAGCCTCAGCCGCA
TCTCATGGTGTGTGTATCTTTGTAGCTATATCCTCAGATGTTGACCACGTCGCAGTCCGCGGCATTCACCGCGGGCGTGGTGTTGCTGCTGAACATTTGG
GCTGGTAAACGGTCGGGTTTGACTACGGATCCGAAGAAAGAGATGGCGGACGTACACAAGTGCATGAAGATGCTTCGGAGCAGCGAGAAACGGCAAGTTC
TCTGTCTACTGGATTGTATCACATCTCTTGACTCTTAGACAGGATCCTGACTGCTGGTCGTCTATGGTTGGGCGCTGTTATCTCTACACGTACCTACGCA
CTGACCTTCCTTCTAGGGACATTCTGTACGAGCTGGCGAGTGTTGGGGACCTTCCTTTACCACAAGCAAGCCCTGCTCCCAATAAACGTGAACGCGGCTC
CGACAGTCCGGCATCTTCCACCGCCGAAGACGCGAGCGTCACCATGTCGCCGCCCAACATGCCCCGAAGCTTGGCTGGTTCGCGGCGGATCGCTAGCAAA
GACCCGATTTCGTTATCTTCTCGAGGTACGTCAACCATGGGGCTGCCCATACACAGCGAAGAGCTTGGTCGACTCCCCTTGCACGGAGAAGCGGATCCCA
ATAGCTTGATTCGGACCGACAACGATATGCAGGCTGGCACCTCGACCGCGAACGCAAATGCAAATGCCAACGGCTTCTGGTACCCTTCCTTCGCCCCTCA
GCCTCCCAATATGCCAGGTCCTTCGTCCAACTTGGGCCCCGCTCCTTCGGGCGAACTGTCGTTGGCCGATCAAACCATTTATGAACAGCTCATGATGACG
ACGATGAGGATGCCTTACAACCAGCAGTATCAGCAACCCTTGTCCGATCCCACTCTAGTTAATAATCGACCACTCGATCCCCTGATGATGCAGACTTCTC
CCTCCATGCCGCAACAGATGACCTTGGATCCTGATACGATAGCCATGTGGACGAACGCGCCATCGGGCTTCGAGTAAGTGCTCTCTCCGACGAGGTTGAC
GTGCCCCCGAGCTTATTAGAAACGTTAAGGCTGGATGACTGGGGACAGTACCTTTCGAACGTCAGCGAGTTGACGCAGGGAATGCCTCCTTCGGGGGACC
CAAATATTCGATAATGCCAAAGCTTTCGTGTTTTTTTCTCGTAGACTAAATTAGACTGTGATGTGTCGTACCGTGTAGCGATTAATTCGTGCTATATTGC
TTTTGTATTGCTCGTTTTGTATATCAATGTCAACATCCCCTCCTCGCCTTGACGCTGTGTAAATTGCGCGCTGACTTGCATCATTATTTGCTAACAACAA
TGATTCTGCTTCCCGATGTCACCTCATTATAGACACGAACGTTGAATAATTCATTAATATTTACGGCTTACTTCCTACATTGAATAGGGGACCCACAATG
GCGTCTGATGCCCGTTCTGCCAGCGTCAAGCAGCGTCAACAACGTCCATCCGTTCTACCATCATGTACATTTTTCCATCACCGCACCAATCATACGCTGT
ACCTTCTTTTCAGTCGGTGTCCATTCTATCGTCACTCTACACAAACATGGGCAGGTTAGGCACAACAAGGACCCTGTGATCAATTTCGCCGACACAATAC
CATCGCGTTTTGATGGCCATTGGGGCAAATCAGAAAAATCAGAGCAGTTCGGTGGGGATTGAGAGGGCTGGGTGAAGTCAAGGTGAAGTCCTTTACGTTT
GTGAGTTCATTTCGTCGCCATTTGTCTTCTCGCCCCATGGGGAGGCGTTGAGGAGGCGAAGAGAGCCTCAAAGTTAGAATCAGGGAATCGATGCTACGAT
CAAGCTCCGGTATTCGTAGCTTTGGGGATGGGTTTACGGAGCACGCAATTCCAGCTGTCCCGTCTGCCCGACGCCCAAGATGAGCCCCTAGAAGGTCTGC
GCCCGGGCATCTAGACTATATGGTTGATTCCGCTTTACAGACGCATGCTAGATCGTCCAACGACTCGAGTTCTCCGAGAGGATGTATCGGAAGAAGACTA
CTTGATTGATCCTTTCAGACCGGATAGCGGTAAACGGATGACCACACGATCATGTCATACGACGCCCAGTGATACCCGCAACAAACATAAGATTTTCTTA
GGGGGACTGGGCAGCTTCGAGGTATCCGATGGTTGATTGCCATGCCCTCTAGCTCCTCTGCGACTTGAGCATTGAGGGGTCTCGCGAATGAACGTGGCCC
AGGGACAGGCGTCCAGGGGGGCTCGGGGCGGGCACTTCCCCCCGCAGGTAGCTTCCGTCGGGGACTAGCACACGTGAAACCAAGGGGCGGCGGAGCTTTC
ATCCATAACGGAGGACTCTTCGTAGAGGGTTCCAAGTCGAGGAAAGTCTAGGAAAAGTGTCTAGCCACCCCTTGCGTGGAAGTATCGGCGACAAATAGCG
TTCGCGGCAGCAAAGCAACACAAACCCCCACAGAGGAAGAAAATACCCCTCCTTCGTTGGACTGAGCCAGGAATCAGATATATCGTCGAGACGAAGGTTA
TATCTTATCTTAATGTTCGCTTCGAGGGTCGCTGTGGAGATGTACGGACTTGAATGGGGGTGAGTCGATTGTCTGCATGCTGGAGAGTTTGTGTTGATTG
ATCGGTAGGATCATGCGGGATTTTAGCCCCTTATTTGCTTGAAGGCTAGATCAATACGAAAAACCTCAATTACCCTGGATCTGGCTGAAAGTCTGAAATA
TAAAGCGAACAGAATGGACCTGACTGATCCAAACTCCCCCCCACTTCACGACACTAATACTCCCTCCCCTCCTTCTACCCACCCTAATCTATAAACATGT
TCGCTTCCCTCTTCGTCACGGTCGCCCTCGCCCTCTTCGGCTGTGTCAGCGCTGCTCCGCAGAAGCGTGCTCTCGCCCAAGTCTACAGTAAATGCACCGT
CCCCAATACTGTAGCTCTTACCTTTGTAAGTAACACGGCGCGCATGAGCGATGATTTATTCAAACCTCCCTCCCCCTTGCGAATAGGATGATGGCCCCTA
TGTCTGGCTCTACGATATCAGCAAAGCCCTCATCGCTGCCGGTGGAAAAGGTACTTTCTTCTTCAACGGCAACAACTGTAAGCGAGGTTTTTCTTTCTCG
TCGATCACGCGTCTGACTCTCTCTTAGACGGCTGCATCTACGATGATGCTAATATCAAGCGTGTCAAGTATGCCTACGACAAAGGGCATCAGGTCGCCTC
TCACACCTGGGGCCACAAAGATCTCACAACCCTCACCTGGGATCAGAGTAAGCGCTTCTCTTCCCCCGACGCGCAGTCCTTATTCACGCTCCTCTAGTCC
ACGATGAGATGTGGAGAGTCGAACGTAAGCTTCACCGTTCCTCAGTGCAAGGGATGAGCTGACTTGTATATCAGTGGCCCTCCAGCGTATCTGTGGTGTG
CAACCCGCCTTCATGCGCCCACCCTTTGGCAACTACAATAACCTTGTTCGTGAGGCCTCCTCTGTTCGTGGCCAGAGCCTCGCGATCTGGGACTTCGAGT
ATGTCCATTCCTGATCTCATTACCCCAACCTCAGTGCTCACGATGTCGATCACAGCTCCGGTGACTCTCTTGGCGTCTCTGCTCAAGAGAGCAAGAACAG
ATACGACACCGTTGTCAGACAGCACCCCAGCAACATCCTCGCTCTGAACCACGAAACTATTGTCACCACCTCGCAACAAGTCATCCCTTACGCCATCCAG
AAATTGCAAGCCGCTGGGTACAGACTAGTCACACTTGCTGAGTGCCTTGGTCAACAACCATACCAATGGGTGGGCACACCGCAAACTAAGGACGTAAGTT
ACTTCCTTTTTTGTCGCTTTCGCCCCAAACCTTACAACCTTGAAATGTAGTCGAGCTGGACATGCTAAAGGCTCGATGCGCCCCCTCATCCTTCATCTTG
GACAATCTCGAACATTTTGGCTTACGTCCATGCCTCTTTGGGACGTTCGCACACCTCTACATTAATCAGGCTCATATCGGACTTCCTCTCACCTCTGACA
TTCGCTTCGACTTATTTGCTTACTTATTACGTCCGTTATTGACTCTCTAATCTCGTTTACCTCTATCTCTCCCTTGTCATGCAAAGGCAATGTTTGGTAG
TGTCGGTCTACTAGTCAGGAGTAATTTAGGACTCGGACTATGCTACGGCTCCCACTTCGTTTTCGTTCCCCGTCACCCTTCGATGCTATATCTACCCGTC
GATTGTAATGTTTGTGACCACAAGTATATATGCGTACACATCTTGCATAAATCACGTCCTCTTGTACTAAACATCACCAAGTTTTGTACTCACACGATCA
ACCCCATACTCATACCACGTACCACGTACTACGTCCATCAATATACCTCCACCAATCCCTCTCTCAGGAAAAAGTCTCTTGTTGTATAGACGTTTCATTG
GCTCCCTCACAATTTCCCATCGTTTCGCTCATTATAATCCAGAATCTGTCACATTTTTTCTGGCGTTTGATGGGGATTGGAAGGACCTCTCACTTCACGT
CCGTCGGAACTCAGAATTGTCTACTAAAGCGCTGAAGGCATCGTTGTAAGCATGGAGCTGACGGCCCTTCAGCTACCCCGGATTTGATACGGGCGACCCT
CTAGAAGGTGTCGAGATTCGTGTTCTAGCTCCATCCGGCGTTTAAAGCTCAAAATGATTCCGCTGAATCCCCCACGCCAGAATATCACTAGAATATCCTT
CCTCGAGCCTCGAGACCTCCAAGGAATTATGAATCCAGTGAACAATCTAGACGCTCGCGTCACTTCGATGTTCTATAATTATGTGGCTTCGTGGAGCCCG
GAGTCCGGAAGGCGAGCTTGGCTCTTGGGCATTGACTTGAACCGGGCAATGCTGCCCGCCCACCTTTCGCCGACATCAAGGCAGTCGGGACTAGTCGATT
TTTGAAACCGCCCGCAACAGATGTCTGCGTGGCTCCCTGCCCAAGGCCCCACACCGTAGACGACCTACAGGGACTCGTATTTTACCCAGAAAACCCGAGA
AAATCCACGGCACTGTACGTATCAGTACTTTGGATGTTCTCCACGAAGCACGAATCTTGAGAGTGAGCTGGAGGTGAGCCATGCCGGATATTGTTGGTGA
GATAGACTACTTACTTGGTACGTAAAGAATGGGTCGTGCAGTGAATGTAGACCCTTATTGTTCAAAAAGCGATGTTTAGTGAAACAACCCCAATATGTAT
GTAATCTGAACTGTCCAACGGAATATAAGATGAGCTGAACGAATCAAAAGATTCAACCCTCCCCCACTTAACAATTCCTCCTTCGTCTAGATGTTCGCTT
CTCTTTTAGTTACGGTTGCTCTTGCCCTCTTTGGCGGAGTCGGTGCTGCCCCGCAGAAGCGTGCGCCTGCTCAAGTGTATAGAAAATGCACTGTTGCCAA
CACGGTAGCTCTGACTTTTGTGAGTATATACCCGCGTGGCCACACCTTGTCATGCTCGGCTGATGCCCAAAATAGGATGACGGCCCCCATGCGTGGCTCT
ACGATATCAGCGACGCCCTCAGTGCTGCCGGAGCCCAAGGCACCTTCTTCTTCAACGGTAACAACTGTAAGCAGCTTCCTTTCCGACCATGCGCTTGTCT
GACTCGTCTTTTCTAGTTGGTTGCATCTACGACGACGTTAACGTACAGCGTATCAAATACGCGTACGATAATGGACACCAAGTCGCCTCCCATACCTGGA
GCCACAAAGATCTTACAACACTCTCATCGGCCCAAAGTAGGCGCCTCCCCTTTGATAGACGCACGACTAACCCAGACTGCTCCCACAGTCCATGACGAGA
TGGAGAGAGTTGAATGTAAGGCGACGGTACCCTCTGTCTATGTTCTTTTGGGGTTAATGTGCTCTACTAGTGGCCCTCCAGCGAATCTGCGGTGTACAAC
CTGCCTTCATGCGCCCTCCCCTCGGCAACTACAACGATCTCGTGCTTGAAGTCTCCGGGGCTCGCGGTCAAGACGTCGCAATCTGGGACTTCGAGTGCGT
CTATCCATCCTCGTTCTACTTACTAATGTGGTCCTCATGTCATTCATCAATAGTTCCGGGGATTCTCTCGGGGCCTCTGCTCAGGAGAGCATAAACAGAT
ATGACGAGGTTGCAAGCCAACACCCCAGCAGCATTCTCGCTCTGAACCACGAAACTATTGCGTCCACATCAGAGCAAGTTGTTCCTTACGCCATACAACG
ATTGCAGCAAGCCGGCTACAGGCTTGTCACTCTGGCTGAGTGCCTCGGTCAGCAACCATACCAGTGGGTAGGAGAACCCCAACCGAGAGACGTACGTCCC
ATCCCTTGTTCATTAGTTTTGGCAATAACCCACCGTTTTCAATAGTCAAACTGGACTTGCTGAAGGTTTTACCCTACCACCACGCTCTCATACCTTCTAG
ACTGTTTATCACGAACTCACGACATTTTGTTACGGTGCTCTGTTATGCTCGGATATGGACTATGCTTCGGCTCGGACATCTCTATTTTACACCTTATCAA
CTTCTTCGGGATGCTGTCAATTGCGACAGCGCTCATGCACTCTGCGCCGCATAGCTCGGACTAATAGACATGGAGTCCTATAAAGTACGGTTGCCCTATC
AAGACCAATGCACTCCTGTACTGCTAGTAGCCGTGTTACCCTGTGGTACTATTTCGTTTCGCCAAATACCCCGATCGCTCGATCATGATCGAGTGTGATC
GTTCTCGAAGTGTTTGCAGTCACGTTGAACCTATACTTGCTGTACAGATTGCGGACCTTGCGCAAGTACCTATGTGCCATATCTAGCAGCACATGAGTAC
GCAATCTCCTCCGTTGAACTAGTAATAAATTATAATATAACAGACAAAGCGATGAAGTCTGTCGAACGAGTACAAGTATTCCACAGGTATGAGTATTAAG
TATAACCAGGACGAAGCCAAGTGTGATCTGGAAGGGGTATAGATATATGTGAGGTGGGTATGACTCATACGCAGAGCCAGCCTTCGCCTTGATTTGGGCG
GCGATTTCCTTCACGACTGAAACAATAGAAGCGGGATCGGAGGTGCGCGTGCAGGTAAGAGGGCGCTTGTGGAGGTACTGGGGAGCCTCAGAGTATTCCC
GCTTTGTGGCAGCAATTGTCAAGGAAGGAGAGAAAATGTAGTGTCACTTACGCTGAAAAGCTCGAACTGCTTCGAGAAGAGGTTGAGCTTCGTAGTAGGG
TCAAAGAGTCCAAAGAAGTTGGCGCCGACGCCGGCATCTATGCTCAGACCCGCAGTCATATCGACACACCCCTCGATGCTAGCGCTAGCTGCCGTAACCG
CTTGTCTGGCGGCAAGCTGGTTCAATTCGGTGCATTTCTTGGGTTTAGCAGTAGTGACAGTGGCTCAACTGTGACTCACGACTTGTTAACTGGAGACTCC
AGCAATTTAGAAAGAAGCAACATTGGGAAAATAAGAAACAGTCAGAAAAGAATTCAGCAGGGTGTTTAAGACGACTTACAAGCACGGCCTTATCATTGAC
AACTGTGAATACCCCTGTCCCCTGTGGATGCCATGAAAAGCGCTCCTTGGTCACCCCTATCCCCTAAGTAGTTGTGGGTCCACGTTATCCCTTGTTTGTG
TGCTTGCCTAGTTGAAACTTTAGTGATGGGTAATCGATAATCGCTTTACCTAGGAGTCAGCAACCAGCCCTCGGTGCCGACCTTCCTTGTTATATCGAGG
AGCCTTGAACGGGCGCGCCACAGTCGTCTAACGAGCGCCACTATCCTACTCTTTGCTTACTCTACATCAATGACCAGGTAAAACGACACAACTAGTTCCA
GACGATCGCGCTGCACCATCTCTGATTCAAGGCGGTTTCTGTAATACTCTAGAACTGTTCATACAGCTTGCAGTGACTACTGCATGCAATGTATGTCCCA
ACTAGGAATCTTGAAGTCTCCGCCGTCCCAATATGAAAGTGCAATACATACAAAACATCCAAGTACCTAATAATACCATCCTCGGCCCAGCGGATTCAGT
TCCGATACATCTGCTGACCATAGCTGACGAGCAGTTGGCGGGGAGATAGATAGAAGTATTGGGAGAACCCTGCCCGAGGTGAGCTGATCCCCGAGCGTGG
TTGATTGTGACCTCATGCAATAGCTATGATATCTGGTAGTTCACTGCTAATATGTCTGCGAAACTCGAAAGTCTTGATTTTCAACGATCATTAACTATTT
CAACTTGATGGGGCGGCGGTCTTGAACGAGGCGCAGTAGTATCCGGCACCTATGATGCTTCTGGGGAAATCGACGCTACTTCGATGAGAGCAGGGTTCAC
AACGAACCCGAACAAGGTCTGTCATATTCGCACGACTAAGATGCTTACACCCAAGCTTTTTGGTAGGTAGTACTGCATGCTATATCGCAGTTGAATGCAC
ATTGATGAATTGCGTGGACGACCGAAAAGTTGATCCTACCAGTTGGCCCGCTACTGTTCATGTGGTTTATAAAGCTGCTGGTTTTATGTCTACGAGTGTT
CAGAATCACTATCGACAATGGATACCAGCCCATTGGAGACCATCTACCCATCGTGCCCGGTCTGTGTACGTCCTCTTCGCCTTGTCTATTTGCAAGGACT
CTCGCTGAGCTACTATATCTCCAGAAGGATCTAAATCGTGTATTTGCGGACTGCATTTCAATCAACATTCATACCAATTCACTGGTTATCCGCTGCTCAG
TCTGCGTATGTTGCCTTCTTCTAGTTCGCCAGCGAAGACGCTCACTGAGCTCCTATATCATCAGGGAACCACGTATCAAGTACCAGGCCCTCCGTTACCC
GCCGGCAATGCTATAGGTGATACGAACTATCCGGGCGTCAGCGACAACATTGTACAACAAGCTCAAGAAGCGTACACCCCTCTGGACGGCGAATCCAATG
TCGGACAAACGGACAACTCGGACGCCCAGCGTCCGCCTGGTGACAATCTCCTCTCGGGACCAGACCTAGACGGTTGTAGGTGGACCATTTGCTTCGTATT
TACGCACGATGGCTGAGCTTTCAGATCAAGACATGCCTCTCCAACAGTATATAAGTGATTACATATACGAGGATACCTTCAAGTGCTGGCTGAACGACCT
TGCCCAGATCTGTAATACTCGTAAGGACTCTTTCGTGGTTACTGCAGACCTTTCTAAATAGTATTCAGTGCCACCAACTCCGTACTCAACCGTTCGGGCG
GTAGGGAGCGTCGCCATGAGCGTCGCTTCAGAATCCAGACGTGCAAACAAGGCGAAGTTTTTCTGTCCGTACAAAGATTGCCTAGGATCTCTCATAGGTT
TCACTGCGAAGCATAATTATGAAGGTATATATGACATGCTTGCGCCCATGTTCCCCCCCGATACTCAAAATTTCTGTGTAGGCCACATGAGAGCACATCG
CGATGAAAGGCCGCATAAATGTGATGTATGTGGTACCGCATTCACGACAAAGGGAGACCTCACCCGACACTTCAAGTCGTTGAAGCACAGTGGCACGCAG
AACAGACGAGCGAGTTGAGCTCTCGATTTTAGCCTTATTTGTAAATCCCAGAAGGAATGCAATCCGACTAATCACCTCAAGTGCTCAAAGATTTAAGCCG
AATCTAGAATGAATCCGTTGGATTGAGCTCGCACTTCGCCGCCCTGATTCATGGCTGCACGGAGAGGTAGGAACTCGATCTTAGGTGTAAAGATACTTAG
GCCGGAGGCGAAGAGCTTCGACAGGGCCAACTTATATTTAATTACGTAAGGGTGGTCCTCAATTTCGATGAAACTCTTCTCCGGACAAAATCACGTTGTA
ATCCTTCCTCCCTCAGAATGCTATGGCTTCCATGAAAATTGCCCTCCGCAGTCAAGGAAATGGAGACTGGAGTTAAGGCATCCGATGGCCATCGCAGCAC
ACTTCAAGTTTACATCGTCTCGCCACTTGCCGTGCTATTCCTCGAGCTCTGACATCGCTGTGGGTGTTGGCCTTCGGGCTTGCATGGCTTACATCTCTGT
GGGTATCAAGTGCCGAACAATTGTCGTTACGCTGATCAGGTAAGTACTAAAGCTTCCATCCGTTGGACAGTCGGAACTATGGTCCACGTGAAACTGTCGG
CAACGAACGCTCGCATGGCAAGCCCACTGGCACAAGCCTAGCAGAATAGAGCAGTCCCCACGAAGTCAAGGAAGTATGGGCATTTCCTCGCGCATGCCTC
TATGGTGATGATTTGTCGATATTATTCATCTTTGGACGTTTGCTACGAGCTTGAACGGAAGTGAGGAGATCATCCACATTTGGTCTACATGCTGAACGTT
CCGAGCACCAGGTTCGTGAATATTGATCGGGCACGTAAACATATATCATGCACCTAATATCACCCTGAACCTTCTAGCTGAATATAAGGCGAACAGAATA
ATTCAGAATGCCAGTCTATCCCCCCACGTCACGACTTAATACTCCTTCCCCCCTCCCCGGCCTAATTCTCGAAGATGTTCGCTTCTCTCCTCGTCACGGT
CGCCCTCGCCCTCGCTGGCTGTGTCAGTGCTGCCCCACAGAAGCGTGCTCTTGCTCAAGTCTATAGCAAATGTACCGTTCCCAACACTGTAGCGCTCACT
TTCGTGAGTGTCAGAACGCGTCTGCATGTGTATTTTTTCTGAATTCTTCGCTGACAGGATGACGGCCCTCATGTCTCGCTCCACGCTATCAGCGATGCCC
TCAGTGCTGCCGGTGGTAAAGGTACCTTCTTCTTCAACGGTAACAACTGTGAGTAATGCCCTGCCATCCTTCTCACACTCCCCTGACGTTCTTATAGTCG
GCTGCATCTACGACGACGCGAATATTGAGCGTGTCAAATATGCCTACAACAAAGGCCACCAAGTCGCCTCGCACACCTGGGGTCACAAAGACCTTTCAAC
GCTCTCCTGGGATCAGAGTAAGTGCTTGGTTATTTTGCATTGACTGGTACACTCATCATAAAAATTGTAGTCCATGACGAGATGTGGCGAGTTGAACGTA
AGATATCTATCCTTGTCTGTGGAGAAGAAATACTGACCAAGTCTTCTAGAGGCCCTTCAGCGCATCTGCGGTGTACAACCTGCCTTCATGCGCCCTCCTT
TCGGCAACTACAACAACCTTGTTCGTGAAGCTTCTGCCGTCCGTGGTCAGAAGATCGCTATCTGGGACTTCGAGTGCGTTCATACTTGCTCATCATCGTC
GTCGTCGCTCCAGTCACTAACGATATCAACCAATAGTTCTGGTGACTCTCTTGGCGTCTCTGCTCAGGAGAGCAAGAACAGATACGATACTGTGGTCCGC
GAACATCCTTCTACCATCCTTGCCCTGAACCACGAGACCGTCCCTACGACTCCGACTCAAGTCCTTCCCCACGCCATCCAGAAGCTGAAGGGAGCCGGTT
ACAAGCTCGTCACTCTCGCTGAGTGCCTCAATCAACAACCATACCAATGGGTTGGCGCGCCCCAAACCAAGGACGTCAGTAATTCCTCCTTCTCACTTTT
GCATGCACCTTATAGCGTTGAAACAGGCGAGCTGGAAGTGCTAAAGGCCTCAAGATGCTAACACTCCGCACATCTTCACACCCCCGGACATTCTTGAACA
CTTGACGACCAAACCTTCATGACCCTCCGCTACACTTGATATAGCTCTACCACTGCAGCTCATATCGGACTCTAGTCATTCTTTTTGAACATACTTTACT
TATTCTGTCCATTATTTGGCGTCTGATCCTGGTTTACCTTTGTCTTCCGCATGCCATGCACAGAGGATGGTTTACTAGGTAGATCGCAGAACTTTCGGAC
TCGGACTACGCTTCTTCGGCCTTCGTTACCCCGTAGCTCGTCACTCGCACTGCTTCGATGCTTTCCTCGATTTCGTCGCTAGTACCGTCTGGTTTCAAAA
ACTTGCGTGCATATATCCCGCATAACCACTTCGTACTTCGCTCTACCAGGCCTCGTACTTTACGATTACCCCACACCCATAACACATCTTTGACCAGCCC
TTTTATCCTTTGCATGAGCAACTAGTTTAGCGACAACCTTTTTTGCGCCATGATCAATAGGCTGCGATTGCTGCACTAGTGTCGTACTACGGGTAGGTTA
GATTTCAGCCTTTGGGACTGATGCCAACCGACGGCTTTAACAGACTTAATGAATGCCAATGGAAGCAAACGTCCAAGCAACACGTTGAGACTATGGATAC
CAGGCACATACAAGTGTGCTACTGTACAAGTATATAACTTAAACTAAGCATGGAATACACTAATCGAAACTTAAGCAGGCATTGGTATGGTAATCTGTAT
CAAGTGAATGGGCAAGCCCGAACCAGGCCCTCAGGTTAGATCAATAATTTCGCCCTGTATGAGGACTGGTTTGTGCTCGCGTTTGACACGCTTCGCAGAT
GGTTCTGATCTCTCCTTCTTGACTTGTTTAGCCTTTAGTAATTCCATTCGAGCCTGACGAAGGCCGAGCGTTGAAATTGAGACCAGGGGCGAGCAGTGAG
GACTCACCTGTAGTGCTTTGAGCTCAGACTCAATGTCCTCATTACCATCGTCGTCAAGTTCTATGACCTCTGGAATTTTTGGCTTCTTATCAACCGGCGC
ATCGGTTTCATCTTCGTTGGGAGTATGCTCAGCCTTGCGCTTCGAGGAATTGGGAGGCGGGACGATGCTCTGGGCTTGCAAGATATCTGTCATGGAACAA
TACGTCATTCCATGATTTTAGTCGATAGGATGTATGGTTGGTCGTACCCAAAGGCCTGTATCGAAAAGTGAACAACGCGACGCGTCCGTATCTTCTGATT
GAGACATATTTTGAAAGTTTATATTCGGGTTCTCCGAGCCTGCGTGAAATAAGGTTCTATTAGTTCAATTACTTCAGTCAGCACGGATGGCCTCACCGGG
CAGAGTGTGCTCCTAGCTTCTTCGAGCGTTCATGAACCTTGCTTTCAAACTGCGTATCACGCAGTTCGTGTCTAGGTGGGGCGTCTGTGACATCTACGTT
GTTTATCTCGAGAACAATAGAGCCAAGTTCGGGGGATACGCCAACGTTGAGATATGAGTCATCGTCTAGATTCACAGCACTGATAAGACATGTACTTGAT
CACAACTGCGCGACACTTACCCGTCAGTTCCGTGGCTGAGAACATCAAAGGTCTGATTTGCGTGAGCGATATCGGCACGCCCTTGACAGAAGCGTCTTGC
GACATATACATAGATGGATGAACGACCTGCCCAGACGTATTCTTCCCATCCACTCTGACATCCCCCGCCGTTGCGGTGTGGTTGGGTTCAGCGCGCCAAT
GAACCTCAAAGGGCTAAAATGCCTCATGTCTTAAAGGGACCTCAATGAGCCACATAGACGACATGCATACCTTGTTAACCTGCGAAGCAATCCAGCATGT
AGCCTCTGTACCGTCGTCGGAGATTTCCACATTGTGCTCTGGGGTTTCCTTCCCGTCTATGGTGACCCATGCTGAAAACTTCTCTAGCTGAAGCATGGAT
TGCGGACGAATGGGCACTATCTCTTTGAGCGAGTATCAAGGTCCGGTGGTGCGGAAACCGTAAAATGGATATGCTATAGGAATTCTGTACAGTGCGGCGC
TCGCGTCGTAAGAAAGCCTGTCAATGGTGCCGTGTTAAGCAGTCGTGAGAAAAGCGTAACCAAAACAAAGACTCAGGGGCAAAGAAGAAAAGCTTAAATT
TAAACGTGGTGTAAAACAAAAACTTCAGCAATTCGATGACTGCAGTAGGTGTCACTTTTTCACGTATAAAACCAACGGCGCATTAACATTTGGACTCAAG
GGGTACACCTGCGTGACATCAAGCAATTACTTACGCCGAAAGACACAACATGGCCTCCGCCAAGGAATTGATTACATCCAAGGTTGAATCGCATTATTAT
TTCAGGTATCAACTTAGCATACACCTCGTCAACAGCAAATGCTGTTAGAACTAAGTATATACTCAACAGCCCTGATGCCCGGAATACTTTACCTGAAATG
ATACGTATCAACAGCATCATGTAACCGTTAATCTGCGAAGAGTCCCAAGTGCCAATCATACTGTTTCAGTGATTGCCGTTACAGCACTTTCGATGATGAG
CGACGCTGACTCACACCAGAAACCTCGAAAATGGGTTTATTGTGATGTAGTTCGGGTCTCTCGTCTCATTTGATCGACAGTTGGACATCAGGCGCTGTGA
ATGTGTTCTTTCAAGTGTGCACACGTTCGCAGAAATGCTATTCGAACACGCACTTGTCGAGAGTTCGGCCTTCGATAGTGCCCGAAGGCTGTTGATGTGA
CCGCGGGCTACCATCGAGCGAGGGCAGAGGGATAAATGCAGTCTCGTGTCCCGTCGTCCCATCTAGCGAGTGTAAGCCGTGACACGAGAACTATGCTTCC
GGAAGCAACGCCCGTCAGTCTGTCATGTATCTAACAGCGTCTATCAGTCAAGTTTTATAAAGTATAAAGATACGCACGAAAGTTGCGTATAAATAACAGC
CGAGCCGACCAAGCTCGACTTATCCATCCCCTTCTCCCTTTCGCCAAGGCAAACTGAAGCCATGCCACAAGAACACGTCGAAGAACGGCAGCCCGTTGCA
AACGGGCATCACACGGCAACAAATGAGCAACCTGCTGCCTCACAGCACATGAGTACAAATATTCTCCTTTCACGCAGCCTTCCGTACGTCCTCATCGTAC
GTTCACCGCAGATCCACACGCTCCGCCAAAGCCAGGAAACCCTAAGAAGTCAAACATGGACGCGTACTCCGAGGGCGTGATGAAGGAAGCAGGAAAACAA
ACCGTGGATTACGGCGTCGAGAATCACGACGAGTTAGCAAACAAAGCTGAAGAAACGTACGAAGATACAAAGTTGAAGGTTCAGGTAAGCCGGCTTTACA
GTGGCGAACGATGTGTCGAAGCCAAAAGGTTGACGCATCGCTTGTGCGTAGGGATGGTGGCAGAAGAATTGTGGTTGTCTAGGCGGCTCCGTGTAGTTCA
TAACGGTGACGTCGGTTGTTGACTTTCGGGTTGAGAGGATGCCGTCGGTGGTGTTATGTGAATATACCTAAACGGTTGATTGTATATATTTCCTTGCGAT
ATAGATATGGATACAATAATGTAGTTGCGGCGAAAACGCAGGTCAAAGGAAAAATAAAATATTACATACTGCAATTTTGATCAGTGTCCGGTCATTGACG
ATGGACTTGGATCGGAGACACACCGATAATGGTCATGGTTCATGATACTTCCTCCATATCGTCGTCGTCGTCGTCGTCATCGTCATCACCATCGTCCATG
TTATCCATGGTGACATCCCCAGAAGTAGCGGCTGCGCTGTTCACATACGCCTCTGCCTTTACCTTACCATGGGTACAGCCATGTCAGACATATAAAGATG
TGCAAGACGGAACGAGAACGCACCCCATCTTCTTTGAAGTTCTCTTTCAGTTCCCACAACCCGTTATACTCTCCGCTTCTGTGAAGTATCGCGACCTCCG
ATAATACCTCTTTTAGATAAACTTCGGGCTGCTGGGTACGTTCTCGCATAGGCCGCAACCCCCACCGTTCGGTTTCACGGAACAATTGGAATATAAGATC
CAGAAGTTGATTTCTTGGCATACGCGCCATGCGTTCAAAGCTCCCTTTGACTGGTTTTGGTCTGGATTTCTGGCATTGGAGAGGCGGTGAGGCGAAGCAC
AAAGTATGTGTGGGATTGAAGACTTACAATAAGATCACTGAATGCATTCCCAGAACCAACGCCAACACCACTGCTGAGTCGATTGATCCCTCCCCTGCCT
CCAGCAACACCCGCCTCCTCAATCATCATTATCTGTCGTCTCGGTGTGTTGTATTTCTTCGTCCTTTCCTTCATCTGTCTCCGATAGTTCTCTGTGAAAA
CGGGTCGAAGGTTGCATTCGTGTTTTATTCGACCTGTAAGAATAGTCGTTCGTGCGCGGGAGTTCGCCGAGGCTGCTGCTGCTGATATTGATGTCGAGGA
AGTAGAAAAAGAATTATCTTTCGGACGTTCAGCAACGACGATCTGATTCTCGACGGCGTCATTGACCATATCAAGCTCATATTGATCCGGTTCGTCACTT
GTATAATTTGTAGTCGAGGTGAAGACTGGTCGCTTCGGGTTGTTTGTCTCGCTGGTATGTTGTGCACTATTGGGATTTCTGTTCGGTGGGAGGAAAAGAA
CAATGCGAGGTGGGGTCCCATTCGCTCCGATGGCGTTCGAGTAGACTCGTATTGTGGCTAAGTGAATGTCTTCCGCATCAATAGCTGACCATCTTTCCAT
AAGAAATTTTGGAATCTACAGCACATGCACGCAGCAATTCCGTACATCCTATGTTAGATGGCATTGGGCGCGAGGAGCTAATGAAATGGCACCTTCACGA
GCCATACCCTCCCATTTCCTTGGTCCAACATGAGCTGTTCATCTGGGTCCGGTAGGGCATCGTCTTCATGATTGTCATTAGGCTCGAATACTTTCTTATC
GTCTTCGACTTCTTCCATTGAGGCGCTAGGATGATGGACGGAGGTTAAGAGACAAGAACCACAACACAGCGAGACACGAACTAAGTGGGCGTCTAGACGC
TTACATAACACTGTGGAGTCCGCAAATGCCACCGTCCTGTGCACCTCTCTCTCTCACTCTCTCCTTCAGCATCTCTGTATTACTCTCTACACGCTCTATA
CTGCTACGATTCAATATGTCAAATACACGCCAGAGGCCGTCAACATCAGCGCCGGGTGATGCTTCTCGCACTATAACAATCCAAGACTCCGAACCCATCC
AAGAACCCAATCCAGCTGAGGCGACATCGGTTGGCGCAATACGGGTACGAGCTACGAACAGGCGGGACAATCACCGTGTGGTATGGGATGAAGATGTTGT
TGATAACGAAGGCTGCGGAAGGAAATCGTCGAAAAGTACGTCTCGGCCGTTTTTGCCCATCCGAGGAGAATATCTTCTGTGCAAAGATGAGAGGGGAGCC
AAAGCCATTGATGGGGCACTTCGGCGTACAAATCACTGACGATATGTTTGATCTCCATCAGTCTGCTGTATCTATCATAAACCCCGCAACTTCGACGAAT
CGTCCTCAGAGGAAGATTCCTCCGACTCTGATTCTCATTCCGACTGCGATGGCCACGATCATGCACGTCCACACTCCCACCGAAGAGACCCAGACAGAGC
ACAGCCCTCTCGTGGCGGCGATCGCTTAATGAAGGACAGCGTGTCGGAGCCGAATGCTTATGAGCAGGTACCTAAGGGAAAGGCCGCGGGTAAGGGGAAG
GGGAAAGACAAGAGTACAACATGACGGTGCACGCCGTATTTTCTTTCTTAGAGCTCAGAAGCTCAGAGGTTGTAAATGATGTTGCTCGCCGAGTCTATCA
GCTAGAGTCAGTGCGTACGCCCACCAATGACCCCACTCGTACTCATCATTGTGCAGTCACATATCTAGATAACATCACGAAACTCTTCACCCTACTTTCC
TGTACGATCACAGGCTTTGTTTCTCAATCCTCACTTCAAGTTGTATATGTGTGCACTCACTTGTTCACAGACATATGTTTCCCATTCTGCCACGAAAGAC
TCTCTCCCTACGATGGTCACGTAGGCGTGGCTACACATACATCACTTACATCACACAATCGAGGATCTCCAGATTTCCTGTGTCAAAGCGTTCCCATTCG
AACCCAATTGATTCCCCGCAACACATCAGCTGCTGGTGATTGAGCAGACATTGCACTCTTCGCCTCTGCTTCCATAGGTTGGGGACATCAACTATCACTA
ACTTGCAACCTCCGAATCGAATAATCACCACAAAACAATAAGAATGCTTCCTCGCAATAGCTTTGCTCGTGGGGGTCTGGTCATTTACAAGCGACCGGCA
ACCAATTATGGATGTCCAGCAGCCCCAGGGACCCACACAATCACAGTTGGCCACGCGCGGAGATCCAACGCCTACTCCGCGAATGGAACGCGACTGCATC
GGCGCGAAGACGATACGCGTAGCGAGCTCGTCATTGTCGATCAAATTCAATATGCGTATGTAGCAACGTTCGTCAACTACCGGACGCGAAATGAAAGAAG
AGTCGGCATCTATTAGTAGCAAAGATGAATGGAAGACAAGATTGAATGCACAAGTACGAAGTAAGTGGCGCCACCACATCGGCTAAGCCTTGCTAATGCT
CTAGTTGGGCGACAGATACATTTGATTCATTTCGCCTGCGTGATGCGGCGACTTCTGGTGCCGTGTAAGGTCTCCCTTCGCCGTGAACGTAGAACCGCAA
TCACATACATACGGTCGGATGTCGAGGTGTGCTCTCGTGTGGCCTAGAATGAAAGAACGACTGAGTTACTCTGATGTGAACATGGCTTGTGCCGTACGTA
CTGTCAAGATTATGCTTTGCTGTGAAGGTCTTGCCGCAATCTTGAACTTGGCACTGAAATCTAGCTTCGACCCTACGCCTGTTTTGGGAGGCAGCGGTGA
TAGCAGGAGAGCCCACCGTTCGTATAGTGGGTGCCTGTACTATCGGGACGTTGGGAAAAAGAAATGTATCTAAGACTTAAGCTTAAGGTTCAATACGTAT
CTCGAAACCCGTGAAGGTTGTCTTACATGGATAGTTGCCTTGATCATTGTCACCGTACGAGTATCCTTCGGTGTGCATGGCTGCGATCGGGTGGAAAATC
AGCCACCGAGGTATGATACTAAAAGTAATAGAACAAGCTACCATTCCCCATGCCTGGGCCCATGGTTTGCTCCTCGAATTGTGTATTTCCCTGGTTGGTC
GAACAGCCAAACGATTGGTAGACCGGGGCAGTAGTGGAGATATTGATGTCGTTGTCATGGATGTTATACACCGTAGTATGGGTGGGACAAGCATCGGTCG
GAAGCTGACCGCTCTAGATCATGCAACAGTCAGTACGATGACACCAGAACAAGATATTGCTCACGCAGATTTGACAGAGGGTCGATGTTACCATTGGAAA
GACAGGCTGAGCTGGGTTTGACTGATTGTGTCGCATTGGGGTCGATGGTACTGAAGACTCGTTGAGTCGCTCAGGACATATAAAGGGTGAAGTCGAGCAG
CTGGCTTCTTGTGGTCTTGGATTACAGCGCAATAAGGTGTATAGCAAGCAGTAAGATGTATAGCAAGCAGTGAGGGTACGAATAGCTACCACATTGTTGG
AAGCCAACGGATATGAATGATAAACACCAGAGGTCGATCCCAAAACTTGTTCGTTCTGCCCTTTCGGGCGGAAGCTGCACTGCATAACCAAGATGGTCCC
TGGCGAGCGTAGAACTGGTGTGCTACCCGGCAACTTGTGTCAATATTATAAACGTCGCACGCACGGACAAGCACTGAAAACGTTCGGAATTCTTCGCGAG
CCCTAACAATCGGTGCGATTTGTATATGTCTACTTCACCTTTACTAAACGGTCAACCAATCATACTCACCTGGGATTCGTCCCTGAGTATTGCAGTTAAC
ACGATTTGTAATTGCATCTATTGTGTTTAAACCTAACCGGAGCATGTAACAATACATGAAGCCTTGAGGATGCAGTCGTCACTGCAAGCGATGGTCACTG
CAAGCTATGTTGGTTGCACGCAGTGGCCAATATAGGAATAGAACGTTCGTTATTCAGAGGTGGTAGACAAAATCCGATCTTATCAATTGGGCGCCCCACA
GTCGTTTTACAAAACTTTGATTCTCAACTGAGATCGAAATTTGGGATTAGGGGGTTCAGAGAGATCATCAATCAGCGCTCAGCCCTCGGAGCGGGCATAG
AGTCTGGGGAATGTCCACGCGAGTTGCTTAGGTTTCTACACGTCCGATGTCGGGGGATCAGGTGACGAAAGCACGAAAACATAAATGTCATAATCTACAT
AGAGGAGCCAAGTGGTACACGGTATTCTGTGATAAGAGAAGCTCGACCTCTGGTCATCGCTCAATACTGAAGCATTTGTGCATGTTTCCTCGTCCTCTTA
TGGCGTCTGAGATCTCCGGAAGTGGTGAAGGACGCGTTGCAAACATCGCATCTGAACGGGCGTTGGCCACTGTGAGCCAGAATATGATCTGCAAGGTTAC
GTGGGAGATCAATGAGAGGTTGAAGACATGTGTGCATAGTGGACGCACTACGATAGTTGTGCCTTGCTGTAAAGCTGCTCGGGCAGTGCGGGCAGTAGAA
CCTTGCCGAGGTTTGACGCCTGAGGTTGGCGGCGTAGGTCATAGCTTCAGAACCTACTACATCCCTCACGATGGGCCCGGGGAGGGCGGGAGGTAATAAG
GAGGGATGCTGACTGAATGAAGCTGTGATATCAAGTCAATATGAGCTCACTGGGACGGGAGACCAGGGCTTACTCGCACGACTCTCAGATGGTACAGGAT
GAGATAAACGACCAGCATATTTGTAGTGTTCTTGTCCGTTTGAGGTGTGGATAGGCACCGTCACTAGGATCGTGGAAGAAGAGGTCACTCAACGGGCACG
GTAAAGTGACAAAACAACGTACAGCCGCTATTCAGTCCGGACCCCGAGTTGTAGCCGTTCAATGACATCGGCGAGGCCGGTATCTGGTATGGTAACTGGT
TCGGCATATACTGCCCTGGCTGATTGTGGGGGAGGTTGGGTGTGTAAGGGTACCCTTGCCCTTGCGATCGTCCTGTCGGGCTCGTGGTGGTGCTTCCATT
ATTCTGCATAATATTGTCGCTGCTGTTGGTATAAGGTGACGGCCACCAGGCGCAGCGGTGGACTAGACATACGGCAAGATCAAACACTAGTGGGAGGTAG
ATTGCGATGAAACATACACAACATGAGCGGGTCCGTGGGACAACGGTGGCAGCCGGGCATTGGGGTGGTGAATTGGGGAATTGGATCTAGAGATCGATCC
TATTTACATATGCGCCCTGTTTGCGTCTCGCAGTACCCCGAGTTGACAAGCGAGTAGTCACTTCCTTCTATTGTGATCGTTCTTGGAAGTAATTGATAGT
ACAGCATTGAGAAGGTCAAGGTTGGGGATCGTACGGCGAACGCAAGGACTTGGGCCAAACTAGCCATGCTGGGAATGGACACGCAGCCCAACGTCATAGA
TGGAAAACGGGACTGCTGGAATGCAATAGCGCAGTTCAAGATCTCAGAGTCATGGACGCTTGGAGGGGACTAGCAGGCACCACCTGAACAACCCTTGGAT
ACATGATCTATTGTGATTTTGTCGCGGAGTGCTGATAGGCCTCGGTGAGTCGTTGGGGGATTCACCAACGCTGTATTGATTGATCGTGACTTGTCACTGG
CACGAGGTGATCTTGATTATATGGTGACAGTGGATGAGGATGAGCGGTTCATCAGAATTCAGTGCGGGTGCATATGCATACCACGTGTTCTCTCCCCCAT
CCAGAACCCTGTCTCCTGCTGGCCCTCCAACTTGACACGGGTCCGCGGTCTCTCTCCATTTTTCCACTGCCCCTCCCGTCCGGGTGCACAGGACAGTGTA
TTTTGGAAATAGATCGCAGACGAGGAGACTGCGCGCCCAAATGCAGACGTGGGGAGGATCGCGGTGGCATTGCAATTCAAGATAAGGGTTAGCGACTTTG
ATATCATTGATGCTTGCATGGAAAATAAACCTTAGATACACACGATGATGATGTCGCAGTTGTATGGAGCTGCTGGTCGCCGATCGCCAACGGTGAGTAA
TTGAGAGATTCTCTCAGAATCACCGCCGTATTGCTGCATCCAAGTAAACGACTCCTTGAAACTGACACGGGGCGACCTTGACCAGTTAGCGGTGGTGCAT
GAGTACAAGCAGTATAGTGCAATTCAGCAAGAGTCCATACTGCATGCTATCTCCCGCATGAAACCTCTCCCTTCCTGGCCCTCCACCTCGGCGCGGGTAC
GCAGTTTCTTCCATTGATTGTGTCAGTACGCAGGGCAAAGGATTCTGGGATCCAACACCATGGAGACTTGGATGCAAACTGCGTCAACCGCTTAGATATG
CACTGGCGGCCACATACCGTTGAGTGCAGGACGTGAGCGCGTGAGCCTTCAATGACTTTCGATCTTGCGCAGCCCACTCCGTGGTAACCTTGTTTGAAGA
TACAGTCACTGTATATCAGCGCCATCTATCGCATCTTCGACAGATTCTTCTCGATTTCCCCGATCTTCTCGAGATTTGTGACCATTTAACTAGTTGTGCA
ACATTCGAAGTTGCTGTGTCCCCCGGCACTATACCCATGTTGACAATTCATACGAATGCACTTACGTCGGTTGGCCTTCATCAAGAAGATCGGCACCTCG
TTCATTCTTTCACGCACCGGGACCATTCCAATGACGCTGTAAGCTCCATATCGTCAGGGCAACCAGGGTGGCCGCCCTTCAGGGGCAGAGGCGTAGAGGT
TGACTGCCCTGCTATGTAGATCGGAGAGGATAAAGAGAAGGCCCTGTTGATTATATATGACAGGTTCTAGCAGCTGCACCCTATGGCTAGTAACCAATAG
TTCGTCGACAGGGAGAAAATGGTGAACCGAGTGAAAACGGTCAAAGTACTATGTACATGGGCCAGAGCATCCTTGAGAGTTGCACAAAGATGGCCTATCC
GTGTGTTGGTCAGATCCCTAGTTTCGAACCGTCTAGGCGCTCGGCTGCGTGCTGGCACGTATTCGTGGTTGGAGACTGCTCAAACATGCACGTGACACTG
CCAGTTATGAAGTCTCAATTGAACTTGTTCCTTAGAGCTCGTACATACTACACTGCCCTTTCTCTGCTTCAGGATTCGCATTTAGGAAGAGTTTCAAAGT
TTCATGGAACAAGCAATACCAGATGCTCTTGCGATGGTTCCTTCTCAGACTCGTGTGGCCTCGAGGGGCCGTGGCAAGGTCAGCTATTTTTAACGGAAAT
CCTCAAGGATTACTGGACGATACCATGTACATTGCATACTTTCTGAATTCTGAACAGAGCGATGCAATGTGCACCTTTGACGTCCTTTGGGTAATATCAC
ATCATTGTGAGAGTGTCAGTCAGTCGCATGCTGGTTTTGCGAAGACCGAGATAACAGCTTTATAGAGCCGGCGTCGGGGGTCATAACTAGAACTGTGAAA
GAACGTTCCTCAAGAAGCTCAGACTCGCCCCGAGCACAACATGCGACGCCTCTCTTTCACTCTGCTCGTGCTATCAACGATCTGCTATGCTCAGCGTCTA
TCGTTCTCGTTCTCCGACCTCTTCATGAAATCTCCCGGCGTCCAAAGGCAGCTACCCGATCTGTATGAGGCATCTGTGCCCGAACTACAGGCTGGACTAG
ATGCGGGTGATTTCACCAGCGTTGATCTCGTCAAGGTACTTACTATCTAATCACGATCCGGAGATGTCCTTACGTGCTTCTGAAATAGGCCTACTTTGCG
CGCATCGAGGAAGTTAATCTCCAAGGTCCAGCCCTTCGGGCAGTGCTCGAAACCAATCCGTCAGCTCTAACGCAAGCGGCCGAGCTCGATGCAGAAAGGA
AAGCTTCAGGAAAGCGCAGCGCTCTGCATGGAATCCCAGTATTACTCAAAGATAATATTGCAACTGTTTCTTCAGAAGGTGAGCCCAATATCGTGTACAC
CTGACGATATCTGTGCTAAATGTCGACGATAATCTATAGGAATGAACACCACGGCTGGTTCGTTCAGCCTGTTAGGGTCAGTAGTTCCGGATGATGCAGG
AGTTGTGAAGAGGCTGAGAGCTGCTGGAGCTATTATCTTGGGTATGTTCGCCCCGTATTGTCATTATACTGGTTTCCATGCTAATATCTAACGTCAATCT
ATCATCGCGTAAGGCAAGGCCAATTTATCTGAATTTGCACACTTCCGGGGAAATGTAGCGTCTGGATGGTCGGGTCGGGGTGGGCAGAACTCGGGTGCAT
ATTTCCCCGGCATAGATCCTTGTGGGTCGTCGTCAGGCTCCGGCGTCGCTGCTTCTATCGGTCTAGCGGCTGTGACGTTGGGGACGGAAACGGACGGCAG
TATCACTTGTCCTTCTGAGCACAACAACCTCGCTGGCATCAAACCAACTGTTGGTCTAACTTCACGTGCGGGAGGTAGATCGTTTCAACCCCTTGATTAC
ATCCCGCTAACGCCTCACCACCGTCAGTTATCCCGATATCGGCCAATCAAGACACAGTCGGGCCCATAACGCGCTCTTTGACCGATGCAGCCATCGTCCT
TTCTGTCATCGCCGGCAAAGACCCCAACGACAATTTTACACTCGCGCAACCGGACACTGTCCCTGACTTCTCCAAGGCCCTCGACGTGCGAGCCATAAAG
GGCAAGCGCATCGGCGTCCCGAGGCTTAATCTCGTCAGCAGAGCGAACCCCACTATACTTACTGCGTTCGAGACAGCGCTCGATACGCTGCGCGGGTTGG
GCGCGATTATTGTTGATCCCGCCGATCTCCCATCTATCAATGAAATACGGGCGTCTGGGAACGAGAGTCTTGTCCTGAACACCGACTTCAAGGTGTGCTT
CCATACTTGGAGTACACGTTACGCCGACGTGCTGATGATTGACCTTGCGATTAGGTCCAGTTGAATGAGTGGTATGAAAACCTTGTTGAGAACCCATCCG
GAGTGCGCAGCCTCGCGGATTTGATCCAATTTGACTTGGATAACCCAGAGCTCGAGCTGCCTCCTGGATTTAGCGACCAATCCGAGTATGCTAATAGCCC
CCCATTTCACCCAGATCAGTCGCTGACCCCGTCGTCTATCAGCCTGCTTGCAGCGGAAGCAACCAATGGGTTCACTGCGGCGTACTTCGAGTCCCTTGCG
TCGAACCATGACCTAGGGAGAACACGCGGAATCGACGCAGCGCTCCGGAACAACAATCTGGATGCACTTGTAATGCCTGCTTCTGTTGCTAGCGGCCCAG
CTGGTGCGTCTCAACGGCCTGCCTTCTTGTTTTGAACCTGAAGCCAATGCATTCCACCAAGCAATCGCGGGGTACCCTATCGTCACAGGTAAGTTTACTT
CAACGCTTGATGATTCCGAATCTCTGACCTCACTATGATCGTTCTATCCATCGCAGTCCCTCTTGGTTTCTTCCCCGACAACACCCCAACCCGTTCAGCG
GGTCCGCTTACTGTGTACCCTGCTCCAGGCGCACCCTTCGGCCTGTCCTTCGTTGGAACGGCGTTCTCCGAGTCGAAGCTTATCAGTATTGCTTTTGCGT
ACGAACAAAAGACGAAGACGAGGCTTCAAAGAAAGGCGTTCGCGGCTGCGATTCCTACTACACAACTTCCGGACGTACTTTTGAGGCCCGCAGCGGCATT
GATGTTGTAGTTGAATCTTGTTTTCACAAGTCTCTTCCGATGACGTCCTTAACATTGATGTTCATACGAAGCGATGGTAAGGGACTATAGTAATTGTTTG
ACAACCCGCCAGTCAGCCGACGATTCCTGACGAGCAATGAGCCGCCGATGAAAAAATCGGCACAGAAAACGGTATCACCCCGTGAAAAGTCGGCAGAGCA
CATATATTTACAGAGTTTACTTAGAAGGGTATGATAATACCACTATCAGTGTGTTGGCAGATCACATTGTGTGACGCCCGCTTCCTGGTAGTCCTATGAG
TATTGGGCGACCTTTATATTCAGCACATAATTAGTTTCGAGTCGACAGGAGGATGGTTGCAGGACACGTGACCCCCCGCGCATAGGCTGAACCGTGCGAC
AGCGGGGTTAACAGTCGACGTATTGGTTGCATAGCCTACGCTCGCGTTTTCGTAGCTCCCTTTCTTCTATCGGTTCCTTTTGCATCTTCTTGGAGGATGT
GGTATGGCTGGCTGATGAAGCAGGCTGAGAGTGGTGCTGAGCGGCGAGGGCATAGTAAGAGTGGTTGGCTAAAGATCGCTGTGGCCGTCTTTCTTCTCCA
CTAATACGAATGCTAATACTCCGTACGTTGATCTGGTGGGGTAGTAGGGTGAAGCGGCGAGGCCTTTAGGAACGGTGGTGGTAGCGCGAGCAGGGAGTGG
CGAGGGATATGCACACTCGCACGGAGCTCAGGGCCACAAAGAGGGATGGTATCAAAGCAGTGAACACAGTAAGTAATATTCGAACAATAAGCGGTGTTGT
GAAGGGTACCGAAGACTGGCAAAATTCAAATCTATTCTCTCACCATGCTACCCGCTTCCAACACATGAATTTTGAGCTCCTCGTGTGGATGCGAACCAAC
GGGCAATGGACCTCGTGTCATGGGTCAGTGTAATCGCCGTGTGGCGGCTTCAACCCAAGCTATGTCGTGCCGGTTGCGTGCATCGAGGTGCGTAGCTATT
TGAAAGTTAATGACATTCACTGACATACGCCTTCGAAGCCATGGGCGACAGTCCACCACCGCGAGTGACGCCAGATGGGTGGTGGTAGCATATCGAGGAA
ACAAAGTCATTAGGTAATGACCTGGACTCGTCGCGGTGTTATTATCCCATCTTCATCTCTCGACGAACTCGGAGGCGTCATGATCCTCAGTTGAAGGGGC
CGGGCTGTGCACGCGGGCTGAACCCGAACCCTTTCGTGGCCACTTCACCGATTAATATTGACAACCCGTAGGTTTACTGCCACAGCCTGTCGATTGGCCA
TCGGGCTGAAGGAAAGTCTTGACTCTCGGGAGTTGGTCAATCTTTGGACATCTACTGTCAGCGCTCAAGCTTTCAGTACTAGCACTCATTGGCGTCGATC
ACTCATTACTCCGCTTTATCAACGACGCTGGTTCACTCCAACGAGACAACGAGACAACTCACCTCGCATCTTATCGATAAGGACCCAAAGCCTTTGCCGC
ATCCTCGGGCAGTCAGAAGCTGCAATATTGATACTCGAGGATCATCATATTACCAAGAACAAACGAGAACCTGAAACTCGCCCCTCGAGGTCGCGCCTCG
TGTAACGCGCTCGGTGAGCCCCTCTGCGTTTAAAATAGCAATACATATCAAATCCCCGTCCGCGCAGTCCGATTGCAATCTGGCACCGGCGGTATGGGAT
TTCACACTCCACAAGCAACCTAGAAGGATCGAGGCCGCCGATCTACCACTTGGTTGAACGCAAAACATTTACCAACCTTCGTAACGATTCACATCACCAA
AGGGATTTACATAGGGAATCGGGTGAGTGTTCCGGGCGCTCATATGCGTCTGTATCTCAATTGTACGTACCAGTGCATATGTCCGACATGGGCCTCAAGT
CCCCGTTGATCGACGCTAACTATTCCTCCTCCTCCTCCTCTCCGTGTTCAAAAAAATGGAAGTATACACTAATTTCGAGGCACTACAGCGCCAAACACCA
TATCTGAAGCCATGCCATAACACTCAAGGATCATCTTCGCATAGCTGCAAAGAATGGAGCCAGAAATACGGCGCGAGGGCGCAACTCAGTAGGTCACTTT
CGTTGATCGTTGATCGTTGATCGTTGATGTGATTGAGGTTGCGGATAAGATATTGATTCCGACCATAACACAGGGGTTTCTCACTCCGCGAAGCTCAAGC
AACTTGGAAGGATACAAACCCGTGAAATGGTCTACATCTATCTCAAGACAGAGTGCTACATGGGAAAATAGGTGAATACTCCATATACACATACGTCCGC
GTCTCAATCATATCATATGTGTTCACCAGTGCATTTGTCCGATTCGCACTTACGCTAGGCGTTCGTTTCAACGCGGCTCCCCATCATGCTCGTCCTCGAA
TTTGCCTACTGCTTTTCGATGTCCTGAACGATGCGTGCGCGAGCTTGGACAACATTCATATACCACGATTGCGCCTCTAGAACAACTGGAGTGAAACACA
CACATCGACCTTCGATACCGTTCTCCGTGATCACATCGTGCATTACGCAACGTCGAGGTCGCGCTTTATCCTAGTACCTTGTGCTAGGCGTTAGCTAGCA
CGTCAGCGTATCGACCCCTCGCAAATTCACTGGAGCATGAGCGGCGAATGCGGACTCTGGATACGCCGAATGTACACGGCTTCGAGACAGAAGAAGGATT
TCGATTCGCAGCAAATAACGACGTCTACGAACTGTACGTGTTCGAATAGGGATAACGAAATGGTTGCCAAAACATAGAGCGAAGACCGGGTCGAGAACGT
AACCGCATATCGGTACGATGATTGTCAAGGCTGCCTCTGCACCCGGCGCACAGCTGCTCGGTATACTTTGTAGCAGCGGACCTCGACCGTGATGTCGATG
GCCCGCAATTCATGCCTCAGCTTCTCGAGGTGCGATTTCTCCGCTGGCGCGGTGTGCCGGTCCTCGATCTGCTGGCGCATCTTGCGGACGATGCGCTCCA
GAAACGCGTGTCCAGGCTGGGTTGGCTGGGTATCGTGTTCCCCGGTGAATGAACCGCGGTGCGCGGGCGAGCCTGTGGTCGACGGCGTGTCGAACAAGAT
CACGCCGGGTACTGAATGATAGGTCGATGGCTGGTGGGAGGTGGTAGACGCGGTGATCGCTGATAGCTGGGAAGGGGACTGCGACATCGTGATGGAAGAG
TGCTTGGTGTAGGGGTGATAGTGGTGGTAGGTGCGAGAGATGAGACTGGTCAGCCTCCTGAAATTTGTGACCGTCGGGCTGACATTTTATACCCTCCCCG
ACTGGAGCAGGCGCTATCATCGTAATCCGCTACGACCTCCTGTATACCTCCTGAAAGCTGTTGGATATCTTCGCAGTCCCGCTTGTCAACCTGTCAATAG
GTGTATCTCCCGGTCTGCATCACCGAGTTGATGACGACGCACTGGAGGCTTTTTATCAGGGAGAGCAGTCGGTCCGTGGTTTCGCAAATATCTGGTACGA
TATTCTGTGGTCTACATGGAATAGCATTACTTGACTTGCGACATCCGAATGCGAACCCAACACTCTGTATAGTCTCAATCAGTGAAATACTGGACAATGG
ACTCACTGGCTTTCTGCGATCAGGATCGACGTAGCCGGCGGTGAGACTCCTTAGTGTTAGGGGTCAAATTGCTTCCATCCCTAGAGATGTCATCGTCAGA
ATGCTTTCGGAGAGGTTTACTTACATTCGTAGGATACCCTCTGTCTAGCGCAAAAATATCTTACTTATCACCTTGAGCCGTACTGTCCCTTAGATCGCTT
AACACACCACTGGACAGGCTACATCGTTGGTTGAGTAGGGAGAACAGTGCAGTTCTAAGCTCCTTTCTTCGAACGGCCTCGTCCTCCTCGTATTGCCCTG
GTTCATGCGGGTCACCTCTACTCGACTCACCTATCCATCGCTGTCTGTATATATTGTGTAAAAGAGTCTCTAACCTGTAAATATTAGGATAGTCCACTCG
GGCATCACCGATCATATCAATAGTTGCGTATGGACGAAGTACGCTGGATATCCGTAAAGCATTTCCTACAGTGCATGTAGCCCACTACGAACTGAGTATC
CCAAACCCCTAATTTTCGTTGCTGGGTGCGGCATACGTTCTCAAAGGTTCTACAGAGGCCCGACAAACGGCTTGGTCATAGTTCGTGCCTCGAGTCCGCC
TGTCGACTGCCCCGTTTATCGTGAAAACAATCATTGGTGTATTGGTTGGTGGGCACCCAACTGGATCTGCCGACAAACCAAAGCCGCCTGAAATAGATCG
TGAAGGCATACAAAAAGGAAGCAAAGCAGGATCCAGCATCTTCACTCCCCATCTTTCGAATGTTACTGAGTTCATGAGTGCATGACTAGTCGTTTTAACG
GATGAAAAAGGCAGGGAGCGTGCCGGCAAAGGTGTACGAAGGAGTGGAGGAGTGGAGGAGTATGCGCGCGGGATGTACTAGTATACGACGACGTCGACCG
CGAATTCTATAGTCCACTACAACTGCAGATCTCAGAGGGCGTCGTGGCACGAAAAGATCCTGAGAGATACTTCGGCTCCCAGGTGGAGAAGAAGTGGTGA
GCGAAGTGCAAGGAGCAAAGAGCAATGGCTGAAGGTCGACACGTGTATAACATTTCCATTTCTGGGTACCCCTGTGTCATTTATTCGCACAACCCCGCAC
GAACGTACGCCGGCACCCGGCGCTACTTGCTGTCTTTCTCGCTACCCTCGTCGAACGTCGCTCTGAGAACATACTCCCAGTGATACCACAATTCGCAATC
ATGTAAAACCCTTTGTCGCCGGGCAGTCTGGGTTCCAGCTCTCCAATTGTGTTCACTGAAAAACTTCAGTAAGCCACAGCAACGTTGACTCGAGCCCTCT
CACAGTAACGGTGGCCACTGGCTGATACCATCTCTTGCCCCTCGTCTTCCTGGTGCGTATGCATTATCAAGGTCGCCTTCCTTTCTTAGTACTGAGTCAA
CTCCAGTAATTACCTCTCCCATGGCATGTCTGGACCGCTAACGATAACATCGTTGATATCGTTGTATCAATGCAACCCCATAGAACACGGCGCAGATATC
CTTGAAGGTGTTCATGATCTTCCCTGGACCCCGAGGTTGCTCGATGGCCATTTCGTTTCATTTCAGTCCCAGCAGCATCTACACCTGCGTCGAAATACAA
CCTTTGTTCGCAGGTCACTTGCTCCGCACTCAGTGTTCCAAAGTCATCAAACGCACACAGTTCCGCGCTGGCGTCTTCCGGCACTATTGCCTTCATGAAT
TTGTGCGCTGCCTTACCTCTTCATCCTGCTTTTGTGAATGACTAATCCCAGACATATATCCGATCACCATCCATCTCCGCAAGGCTCGTGCATTCCTGGA
TATTCCATTCGGATACGTGGTGTACCGCTAGTGCTTACGATCCCTGTGCGACATGTCCTCTCCTCACCTCGCAGCACCTCGCCACCTATTATCGGGATTT
GCTATTTGGTACATTGAGAAACGGACATGGACACAGAAACTCTACGCGCTTAAACTCTCTTTCTGGCGTTCTCAATTTTATCTACTGCTCGGCTCTCTTC
CTCTTGCCTGTCTAGACCAGTTGGCTCCCAATTGACACAATCCGGCTTGGTTGAGGATTCATCTGCCTGCATCTTAGTATGGCAATCTTTGGCTTTGCGT
GGCTATCTTTCGGTCTTGTATCAATCACGCTCTCGTCGCAAGAGATCTCGTGATCCGGAGATCAATCAAATTATCAAGTGGCCGTCCCGAACCGTGACAG
GGAAGAGATTGCATCACGTTCATACAAATGTATACTCATCCAATCGATTCAGGACGTTCCGGCGCTATTGCGACCTCTGCTGCCCCGGACTTGTCCTCGT
GCTCGTCGCCGCCTCCGCCTCCCTCCCTCCTCCTGCTCCTCGGGCCTTGCTCGAAACCTTGATCCCTCAGCCGCGATCTGCTCCAAGGCCTGGAGTGCCA
CACACAAGCCTAAGGTTCTCTGTTCTAACCTCTGCCGTTCGCCCCAACCCAGCGTGTTCATGAGGTTGGTGACGGCTGCTTCAAGATATTCTCCTTCAGC
ATTGAGCTCCGACATCGACATTTCTACGAACGCTGCATTGAGTAAATCCGACATATGTTCCAGAGCAGCAGCAGGTATAGCTACCTTGCCTGGGCAAAGC
TGCTTCCACCAAAGGCCCAGTATATCCTCCTCCAGATGCCGTCAAACGATGAGTCGGCATGAGCATTGTTAGATGGATAGGTACTTCAATATGTGGCATG
ATTGAGTGATAGTACTGCTGTCCGTTGACTTGATTGAATGTCCCATTCGCAGCATTGGTGTTGACAGTGTTGTCCTGATGTAGCCAGTAGGATGACCCAT
CTGTCTGCGGACCGCGAGGAGCTTGGGGATTGTTGTGCGGCAATGATTGTACTATGGGCTGTAAGATTCTTGTGCTGAATATTACTTGTGGGAGACGTAC
ACATGTGTTCCTTGTTTGATTATGTGTAGTTGAGGGTATGAACTGAGGTAGAATTGTTGCCAGCTACTTCGGATGTCCAGCTCATTATATATCCTCGGTT
AGTTCTTCCTTTCTCACACATTCAGCTGGGCGCCATAGACTTTAGTTGTCACTCATGCTCAATGTACATGTATCGGAATGAAAACCCTCAAGTCCACCTT
TTTAATGGAGGGGAAATGGTCTCAATGTGTGGGACACATGGCATCTCCTTCACAAGTTGCCTAACAGCCCTTCGGGCTCTTCATGAACATATTTGTATCC
AAACAATCAGCAGTCGGATTAATCAGATCTCAGATGTGATTCTTGAACTCGTGGCCACTTCTTTCCTTGATGCTGGACGGAGTCTTTTAATGTTTGCCGC
CTCATGATCCTTGCTTCTCTGTCCAGGACCAGGAGATCCCTGGGTGCACCCTAGCCTCGATTGACCAGGTACTGCCAACTGCTCTCTCATCGACACTGCC
TCTAAACTTTGGTTGGTGCATATGGGGAAAGGATGGAGCTCAGCTCCAGTTCAATGACACCCTCTTGCGTCCCTGAAGCCCACTGTGCAACATAGTCATC
TCTTTCATCAGCACATAACCTCCAGGCGTTGAACGTTAAACGTTGAGATTTCGAACCATCTCTGAGTCGTATTCTGGCATGGAGACTTATTTTCCAGGCG
GGGCCATGGAATGCATGGGATCCAGAATCCACATGGATTATGTTCTGGGACTTCTGTGTCATTCGGCGTTGCGCATTGCGCATTGCGCTCCGTTGACGGC
GAGAGTGATTTGGGGGCCTGGTGTAAGGGGACACTCCTATTTTCTCCTATTCCCCTGTCCCTCTCCCTTCCTCCTTCGTTTCCTTTCTCCCTTCCTTCAT
CCCATGGACTATTATCTACATTCCCTTCCTTCCCTTTCCTTCCCTCTCGCCCCCTTACCTTTCCGCTTCCCTTCCGTTCACTCCCTTCGCATCCGAGCCC
CGTCCGGTGACTCCGAAGTCTTCCCGCGCTTCGGACTCACCTCGGACTCGCTCGGACACTTCGGACTCGCTCGGACTCGCAGATACACTTCGGGGCTCGT
CCGGGCTACCTCTATCCTCCTTTCCCACTTCATTACTCCTTGTCCCCACTTCCCCAGGTCGCTGGCACGACTCCTGTACATTCCCCTTCCACTTCATTAT
CACATGCCCCCTCATACCTTGTGATATTCGTTCGTACCTGTGGCTGGTGTACTGTACAGTTACCCTTCATTCCTCCCACGCTACTACAGTATATACTTCG
CTTCCTAGCATGGAGAATCCCCATCCTGTTCTCTTTGGATTCTCCCTCTGCTAGGTGAGCAGCTCTCTCATGTATTGTAGTTAGTCTTATTCATTTCTTT
GGATTCTCCCTCTGCTAGCACTGCGGGCATTGCCCGAAATCATCGATGGTGATATCGTGATGACACGCGGATAGCATTCAAGTTTTAAACCCCGTATTTC
CGACAGCATTATTGAATAGTAAACTCTGAATGTCAACTAAAATAAAATCAGAATAACTCATGCATGAAAATTGTGAATACAGCCATAATAAACTTGAAGG
CAGAAATGGTGAGTAAATCAAGAGGAAAATCAGAATTCCCCCCCCGAGGATATCCTGGAAGTATCTTAGATGAAAATCAGACTTACCTCGGGTGATTAAA
ATCTAAATATCTCCAAGCTTTCATCCGGGAGGATATGCTGATGATATCTAGCATATCTTCTTCGGTATTTCTTTCGTTTAATCACTGAGATCATATTCTG
AATATGAATTAACATACATTCAGAATATCACTCGCCGTTTTTGATCGATCGATCGATATGTATTCCAAGTTGTAAGTCTTACAGCAAGGCAGGAAATCTA
GAGATTGATATATACGTATTGCGAGGTTCAGAGATTGATATGTCCAATATCCACGTACTCAGCGACGACGAATATGACGTCCTCGTGACTCGTGCCATGG
AATACATATTCGTCGCCGTCGGGACCACCGTCAATCGTGATCGAGACGAACCAGAACGCTGGCGCTGCGTTTGGTGACCTTTTAAAGCCAAGTAGGCTAG
CGGATATAATGCCGTCGGCCGACTTCGATGCATCGCTACGGGGTGTACAATTTAGTGATCTGTATATTAATGTTCATGTAGGAGGAATATCACTTACCTG
ACGACAAGGTCATCCACTGACTTGTGACCGTGATCGAGAGAATCGCTGTAGAGGGCGACAGCGACGTCGATCGCCTCAAGGGCAAGATCTTCCGAGATTT
CGGGCGAAGACCAAATGTGCATCTGTCTATGTAAATCGCCAGCAATATAAAATTAGCTGACCGAGCGGGTAGATGTGGGTGAAAATACATACTGCAGCAG
TTGATTGATGAGTGATGGTGTGGTGGTTGGTGAACTGGTGGTTACTGGTTTGTTGGTGATGGTGAGAAGGAGGGGGGTTTGGTGACTGTGATCATTTATT
TATGCCTCTTCATCGTTTGCCGCACCCATCTAGCCATCGCAGACACAAACGAAGACACACGATCTGCAGTACTAGTAGATTATTGAATCCAAACGGGACG
ATATACCTAACTATATGGATACAATAATGCATGGACGCGTCGACGAGCCCAGCTGCAGCACTTTTGTTGATGTACAGATACAAGCAGACATCGCCTACAG
TAGCCGCGACGATACTCCTTCGTACGCCTCCGTAGCTATCTCATGATCAGTCGCCTTCTGAGGCATCGCGCCCCTTCCTTCACGGGGTTACCAGCACCTT
CAAAGCGAGGATCAGGTTGATCAGCAACGAAATCGGGAATGGGGGGCATACATAAGGAGAAACGGCGAAGAGGGGAACCGGCAGCTTGCTCGTTTGTTGG
TGCACTGGGTTCGACGGGGTGTGGACGTGGATGGTGGCTGCATGGAGTGTGTGGAGTGTGAACGCGACAACTATGTCTGTTACGCAACGACAAGGCCACA
GGAACGCGAGCACGCGAGAGACGATGCCGATGCTATTGTACGCGTGACGCTACACACCGATACCTCTCACGGGAAGCTCGACACTCAGTGTATCGCAATT
TCTTCCCAGCTGCAGCCGGAATATATTCCTTGGCCATACGAATGTGCGCAAAGATGTGGATCACCGTCAGGATTCACGTTCCAGAATGTTCAACGTCCGA
GCTGGCGCGCGCAGCCGCTACCGTCGATCTCCCTCAACGCGCCGAACGTCGTCCGCGACACCGCGGTTCCTCTACGCCACGCCTACCTGAAGCAAGCAAG
CAAATAAGTAAGCAAAATCCCCGCAGTTCGAACGTGCGCCCATACCGACTCACCTCCCAGCTACCTCGCCAAAGGTCCATCGCAGCGCGTACCCGGTGCA
CACGCCGCCGACTCCGTTTACGACACGCCGACACCGCCGAAAACACCAACGCCGTCCATACCCTGCGCGTTCGAGCGCAAACGCATGCGCAGGTGCGTGT
CATCCATCCAACCATCCGGGCGTCTCCTTGCGCTCTCGCCTCCGTTGCCCCGTGTTCCCGTTCGTCGCATTTCCCCCATGTTCCCCTTCCCTTCCCCTGG
CGTCCTCGCCGTCCATTCCAGTGTACACCGCGTCCATTTCGCGTGCGCGCCGTCTCTGAATCCTTCGCCTTCGCGCTACCTCCACGTCATCCCCTCTCGA
CTCTCGTCCCGCTTTCTTCCGCGCCATTTCGTCGATCGTGTTTTGGTTTCGTTTTCGTACCATTTCGTTCCTTTTGTTTTGTTTTCTTTCTTTCTTGCAA
TTGCTTCGTTCTCGTTTTAGTTCTTTCCTGGTTTTCGGCTTTGTTCCGAGCGCTAGTGTTCCCCGTCGTCCCTATACTCTGCTGACTCTCCCTCTACTCC
GTGCTGATATGCTTTTTGCAATTGGGAAGTCATCGCGCTTCTCCGAGGATCCGCTTGGGCAGTGACCGTAGATTCGATGGCGGATAAATTGCCCTGCCCT
GGTCCTGCTGTAAATGAAATATGTCGGATAATCGAGAACGATGTACGGTGGGAGACGAGATGTTTCTCGATATGTCTCTCCTCTCCTCTGACATCCGTAC
CTGACTTAATTCTCCCTCTCGCTGCACCTCTCGTTCTCAAACTGTTGCAGTCGCGATCGGCGTCGCACTCGAACTTGATCCCGCCTTCGTGTTCGACATT
GCCAGCGGAGCCGCAATCCTAGTACCTTGCGTAATCGTGTCATATGCATGTTGCAGCACGGGCCCCGATGTCAATCAACACTGGTGCTTCTGCGAAATCG
AGGATGGGGAATTGACGAGCAGGCACTGCAGAGCACTGCAGCTGTTGATCGCGAGAGATCGCCGTTTGCACGTCATCTCATCCAGTGAAGTTCCATTAAT
GTCTCATTTTCCCCTTCCCTCTAACCCTTTCTCTTTTCGTCGTTCTTTCTTCTTGCGTAGTGCTTCGCGAATGCGTACGGGCGGGGGTGGACTCCGTTTG
CTCGTCGTTGATGGCCAGTCGTGCGCGGTCCCCCCATTTTCTCAGGGGGCATCCACATGCACCTGATTTCAATCTCCCCCTCGTTATCCAAGCCGAATTC
TGTCGCCGTGGCCATGAACGTCAGACGATGAAGACACGACCATGCGAACACTCGGGGAGCTGCGATCATCTGGGTTTAGAGACGAGGGGGCGCGTCTTGC
GTAAGCGTGGCTTTTGCTTTGTGCATAAGGTCGCAAGTCGTACTCACAATTGCAACCCACGATGTTTCGTGGGCTCGGGCTATCGTGCTAGCAATCTACG
GGGATAAGAATACGGAGCGACAATGATTGCTGGACGTCTCTGGGCGTGTCCAAGCCTTATCCACTCCACGACCTTCTGCGTTTACATCAAGCGACGCTGT
TCGGGATGAAGGTGAGGTCGGGATGAGGTTGCTTTGCGACTCCATGGGCGCATTCGGCGCTGACTTGTCCTTTTCTTTTGTGTAGGGTCCTGAGTACGCT
CATGCGCTCATCCAAAGCCTCGACTACCCCTTGACAAAATGTCCCCTCAACTGCGCGAAAGCGAGTCTTAAGTGGGGTGGCCGCAAACTGGTGGACAATG
ACAATGAGCTATTGCTTTCCATAAGAAAAAGCGGGGCAGACTCACATAGCAGGATATCGCAGAACCACTCCGCAACGTCGCAATCGCGAGTTATATTACC
AACTTTCTTGCAAGCTGATTTAGGTCTAATGATCACTGAGCTTGTCCCACGACGCAGTATTTAAAGATGGAGGTATGATAACAGCTTGCACGATGGTAGC
TTAAACTACCAGCTAGCTCTACGCTGAAAATGAGTGCGACTTCCACGCTAGCTGGTCATGGGCGGCTTAAGGAGAAAACTCACTGCATATTTTGTGATTA
GCAAAACCAGCGCACCGACTTCTATATAGATCTAGTCCATCAAGCGGTGGGTCCAAGAACAGCCCGAGTGCGAGTAGTGACCACTTGTTGCTCGCGATCG
AGGCCAAACCGCGACATCATTCAGATACACTTAATTTTTTTGCTTGCAATTGTACGTTACATGCATGCACGTATACGTCCACCCAAGAGCAATGAATTAG
CTGGGCTCTGCCTGAGATATCAAGGTTCTTGAGTTCAAATCTCAAGTATAGCGTTGAACACTGTACTTAAGCTTGTCGCTAGATTCGCGAGTGCACTCCG
GTGTTGAAATGAACATATTGTACATGCGCATGTGCAACGAGTCAACAATGTCACATGATGAAAAGTTGAGCCCATATAAAGAAATCTAAACATTGTATCT
CCGAAGCCTAATTAGCTCCCTAATATAGTGACTATATATATACTTGATCATCGGTGGAAAAAAAACGTGTCGTTCGTGTTGCAAAAATCAAACATGACCC
AGGTATACTTCCAACCCATACCATCTTCTAGACCTTGGTTATTCACCCGACATTCTCGCGTCCAAAAGTTGACCATCCGGTTCACATGGTCCGACGTCTG
TATCAGATGCTGTATTTGCAGGAGTTCGTGGCACTAAATGTGGCAGATCTAGTTCGTGGTCGCCCCGAAAGACGTATGCGAGGTCAAAATTGCAGCCCAT
ATTGGGAGCACAATGTGTGATCAATGCGATACGGACAAAATTTCTACGTACACCGAAGCTCTTTGGCCTGGTGTTGTTGAAGTCACCGAAGGGCCTACAT
CGAAGAAATGGTTCGGTGAGTAATTATTCTAAACTCGACCACCGAGACGAAAATGTCTAATGCACCCATCAGCGTCAGGCGGTTTCATAATAACCCATAA
AAACATGGAAGTTACAGTACATGTTATCCAACCCGTTCCGTTGGAGTACTTTCCCAGCGAGGTGCGTGATAGATTAATAATGTGCACGACTCGAGAGTGG
TATTCAAACTACTGCAACAGGTCATTTGTAGGACCCTTGAGGAGGCTGGCCATGGGAGAATTCCCCGAGGCGCAAATAGAAAGCGGGATGGTGATATGGA
ACAAACCGCACATTGTGATGGAGCACTGCAGTATACCGCATTTTGTAGGAGCTTCCTTTAGTGCAATGTCCTTGAATCGATGAATTCCGCGGGTTGTGCT
TATCTATAATGGGGGAACATCTTCGAACGGTCAATTATTCCCCAAATGACTGCCTGAGCTGATACGTATACGATCTATCAGTCTGACACGAGTAGGTTGG
GAGTGATAATAACAAGCTCTTACCCGGTCAAGTGGTAATATATGAACGAGTTTCATTCCTGGCGTAGCATCCATGAAAGTCAACGCGCAGTGCGATACCA
GATTTGAAAGTGGTATAAGATGATGCTGTCGATCTTCTCTGTCGCATAGAAACCCCGCTACAAATCCATGCAGACGATAAGGATCCATTATTGAGTCGAT
TGGCGTGAAGGCTTGTATAGAGAGATACACAGCGCCAGTTGTGTTTTGAAAGTCGGATTGAAGGATGTTTTCAATAGTGCCCGCTAGGATACTGGGCCCT
TCCGTCCCGGGATGTGTTGATGGGGATGGCCTGAACACCACAGAGCTGTTTCGATACTTGGGAGAGTTTGCACGCCCGTACGGAACGCCTCGCCACAGAA
CTTCTTCGAAGGCTAACACGCTTCGTGTCACCTCCTGCGTTGGGGTCATTGAGCGGAGCTTGTGGTAACACTGATCATCCAATCTCAAAGGTTCGGATTT
TGACCCTAGCTTGAGCTTTGGAACGTCAAATTCGTGTAGGCGATAGAACGCTCGTGGGTCTTCGCTGCTTATCTTGGATAAACTTTCAACAATCCTAGGT
ACATGGGTTCTTAGAGTCGCATCATCGGACAACAGCGCGGCGAGGTTGGCACTACGGGCAGATGCAAGCATCATGGAAGTCTCGGTCTGGCCTGCGGGCG
GTGTGAATCCGACATGCCAAAAGTAGACGGACGATCGGCTCACCTAGTTTCCTATTCGTATTGACACGATGGAGGAAATTAATGTATCGTTCATAGTAAG
GAGAACTGTGAGCATGAACGGGACCGAAATCATTCAGCATTGTTCCTAAGTGAAGGGCGGCGTGATCAACGGGCTTGAGGGCGACATCGGGGTATAATAC
ACGGGAATCTGTCATATATTTGACGATGTATCGACTATACTCAGATGCGTGCTCTTGGGAAGTGGTCCTCATATTGGCAATAACGACAGCGCGAATGAGA
TCCAGGAAGTTCGAGAGTAAGTCGTGCCTGCGTTCATCCGCCCTGTGCCACAGCCGTATGAGCGTGATGGGGAGGTGGACAGTACATAGCGTCCGCGTCT
GATCCGCCGATAAATCTGTGACCGACGCCCAGTTCTTTGGAACACGGGTGGTCCAACTCGGCAGCAGCGTGCGTTCCATGTCCTCCCAAATGTGCATCAG
AACATCGATCCCGAGGACGGGGGCCCGGGCTCGCTTGTTGGTGTCAGGGAGATGCTGAATAAGGGTTTGAAGGGTATGATCATCGGAGCTCGCCTGCAAT
ATGAGACTAAGTACATAAAAAATGAAGTATAGCTGATGTGTATCACCTACTTTGTTTAAGATTGCGTTGGCAAAGGGCGTTTTTACTTGTCGTCCATCTC
TCGAAACGGTGTTAAGGTCGATATCGATAATGCGACAAACCTGCTGGAGATGACCCACAGTTATTTTCGAGATCTTGCGTTGCAGGGTTTCCAGCCTTTC
GGCCTCATCAAGGTGCTCTTCTCGTAGGAACGTGACAAGGGTGCGGATAGCGGTCATGACAGGTTTCGGCTGGCGGCCGTGATCAGGTTCAAGAGGATCG
ATGTCGTTGACATTGGGAATTCGAAGTGCTGGGGGTGCATTGTCACCGATTGATGCATTGTCACTGATTGATGCACTGTCCTCCTCATCTGATCCATAGT
AAGAATCAGAACCAGAATCTCGGAGGTAAAGGGCCCTCGGCCTCGGTTGACTAGGCCCGGGGTCGCCTCCTCCTGCCGCACGGCCACGCCTTTGCCTTCC
GGCCCCTCCGCTTTCATTAGAATTGTTCGTTATGAATTGGCGGACGGACTGATTCGACTCATCAGATCTCTGAAGAAGGAGTCAGAATCCGAAGTCGGTA
CTCGCAGGTGAGCATCCAGTTATAATTCCTTACCCAGCGGTGAATGCCTTGTGCTAGGACCCATCGTGTTCCAAGCACTTCGCCGTTCGCGCCTACAATA
CCCATCTCCATACAGAACACATACAGCACCTTCCTATGCAACTCTAATAGCTTGAACAATAAGTTCGGTGGTTTACTTGCGACCAGCTTTTTGCAGTCTG
TCAAGGTCTTTGTAAGGTGTTTGCTTAGCGCCATTTTGTTGCGCACAATCGGAACGATCGGGGTAGCATTCCCTCCCGGATTGGACGTATCAATTTGAAA
CATATAACGGAGGTGATTCTTGAGTAGATTGATATCCAAGGCGTGCATGCTGTCGATGACGATAAATTTGACAGGATCCCAATAGGGTAGGTCAAAGAGA
GGAGACCAGCGCTGCCCAAAAGCTTCGAAGAGCATCTTTTTGTGGCGCTCTGATGGTGCGTCTCGCCATGCTTTGGCTGCGTCTCGTAGATGCTGACCCG
ACTTTGATGGCCATTTTAGCGGATCCAAAAGATCGATGTCGTCGATATCGATATCACAAACAGTGCATGTGTTATGAGCGCTGGGTGCGGGTTTACCAGC
GACTTGACGAGCTCCAAGCATGTCACATACTAGCGGAATAAGTGCTGCGAAGTAGGTTCGCCCACTCGCGGAACCATGAGTGCGCGAGAAGAACACTCCA
GACTCCCAAAATTGCAGGAAGTCATCAACAATCAACTGGATATATGGGTTTATCTCGTCGAGCGAGGGCTTCTTAGGGCCAGGGATGACACCTGCGAGGT
AAACATTCTCAGGGAGGTATCTCAGGTGTGGGGGGAGATTGTAACAGACGAGCCAAATCCCAGTTGAGGACTGGGGTGTGTGGCCAGGTCGCGAGGCGTT
TGGTTCGAAGCTATCTGCAGACAAGCCGAAAACGAGGCGGCCGGGGCCACTGAACGGATTTCCGTCGTGACCTTTCAGTTGGGAGAAAATATTTGCTAAC
CATATATCCGATATCGGTTGATGTCCAGAGCGAAGCTCGGATGGGTAGGTATCCAACAGGTCGTCGATACCTTTGCGAGCCAAAATCCTTGCTAACCAAT
GTTTAAAGTCTTGGTGCTGGTATAGTACACACGGTACAATGCGCTGTCGACCTCCCACGATTGTCTCCTTCCATAATTCCGCAGCACATGGGGAGGACTC
GGGCGCACGCTTCCCTAGGCATCGAGGAGGGTTTGAAGGTTCGTTGGGATTGTACGGATAGATCGAATGGCAAGAAGTGCAGCATATGAATGTCCGCAGT
ACGGGGTCAATGTGCAAATGTGAGGTTGCCGTCCGCGGGTCCCCCGAAATAAGTTCTGCGATCTCGGTTGGGATGGCTGTATTGCCGCCCATCAGGTCAC
GAAGTCCAGATAGCTGCAGTCGCAGCGCCCGCCTCGATACAAAATAGAAGTGCTGCATTATCGCCGTTGTGACATAGGCAACTTGGGTAGCTATGGGCTC
GCGTTTGACGAGAGAGTGGAAGTATATATCTACGGATGACATCAGTCACGAAAAGACTTAGAACGAGTTCGAGTACAGGTACCTGTGTTGACATAAGATT
TGTCCTTTATCTTTCGTTGATTTAACCAGTGGAGTTCTTTATCACGGTTCAAGCGGTCCCATTGAGAACGCAGCTGGGGTAGTAGCTGCGCGTCGTGAGG
GTATGTGAGTTGGGCCGCCTTTGTAAGCAAATACGCAAGGCGGAGCTCAGTGGTGAGAAATGCTGCATTGGCGCGACTTTTTGTGTCAAGCGAATGAACT
CCAGCATTGACGTTGCGGGGGTCCATCGGCTCCCTGTATTCACCGGAAGTCGAAGGATTATTGATGAATTTCAATGGATGGAGTGGAGAAGACGAGGGGA
GGAGATCGAAGAGGGCCAGTTCTTGCTCAACCAATTGTTGCCATCCAACGTCAGATCCTTGCAATTGGTCACTGGTGGGCGCAGTCGTCGCGGCACCAGG
CAGCAGCTGCGAGGTTCTCGTGCCATGGCCAATCCGGCGGGAAAGTCTGTCATCTTTCCGGTGATTGTCCATTGTCCAGCGCGTTACAAGTTTTCCGTCA
CCAACGAAAGACTGAGATACGGAATCCCATTGGAGGCAATGGCTATGACATCGACAAAGAACGTATGTTTTCCTAAAGGACAGGCAAACTTCTTATTATC
GTCGAAATCCAAACGTAGAAAATCCGGGCAGACCTTTCACGTCTCTCTAATTCCATAGGAGAATCACGGTAACGCCTAAATAGAAGTACTCCGAAGCGTT
GACACACTTTCGGAGGATGGTCTCGACAGGCGGGCGGCTTTAAATATTAACATTAATGGCAACGCGACCGTCGCGTTGATGCACCTCAGGTTTAAAGTTG
ATTGTCCGGCGAAGCCTTGAAACTCAGCGGGTATAGATTTGAGAGTTTAAACCCCGATTGTAGAAATTTAAAGCCCAGATAGATAGAGTTCACTATTCCA
ACTACAAAACCATCCTACTTCGTATGTACGCTGCCGCCAGCCCTTCCATTCGAGAGATAAGCTTCTTTGCCGCCGGAGTGTGACGTAAGGCACTCCTCCA
AGAGGGACCGTTCATAAGGTCTGCAGCTTCGAAGTTGCCCGAACTGAGTTTTTCATGACGGCGTTGGTACCAAGCTTCGGCATCGTTCGTCCACTGAGCA
AGGCCAAACTGTTGCTTAACCCATAGGTGATGGGGAGGCCACCAGGATTTTCGCGTCACCTGTTTCTCCCCTTTTGATGAAACTTGGCCTGTACATGGTG
ATCCGTTAGCATCAATTATCTCTTCACCTCATACGAATGCCTACCAGTTTCCTGGCAGTAGACACCGCATATCAAGTCTAACTCTGCCGAAGTCAGAGGG
CTGAGGAAGTCGGGGTCAATGTCCTCGCTAGATAGTAATGCTGAGAAGAAATCGGGAGGAATGAGGGCACGAGCCATGCGGCCAACTAGTCCTCCAGTCA
TGAGTGCAGAGCATCCCCGAGGAGACTTGAGGAGAGCATCGCGTCGAGTAATGTATGCACAATAGTCCCATTTATTAGGAATATAGTCCGTAGGACGATA
TCCTAGGGCGTTGTTACCCTCCGGTCTAGACATCGGGACTGAGCCTGCGCCAGTGGGCAAGCGAAGGGAGAATGCAAAGCCTATTCCAGCGAGATTCGTT
GCAACGGTAGATACAGAGGGCGAATCCCAATCGTGATGGCATCGCGCGACGTATAATACTGCGAGAGGGTTTGTGACGACGACTTGTAGCCTAGCGGAAT
CTCCAAAAACGTAACTGACGGCGGCGCCATCGGATTTGAGGTGGAAGGGAATACCAGTCATCCAATATGACGAGATGATGCTATCAACTTGGCGGATGTC
CAGAAGGCCCCGCGGCATGTCCAACCAAGACGACGCCGTTGTTAAACAAGAAAAGAAATTGCAAAGATGGGATACAGTTTTTGCGTTGGGATCGCCTCCG
ACATCCTTCCAAGACACCCCCATACACTTCTTGGCGAGAGCCCAATCAACCTGTGATCCTAATGATTGGCCTGGGTCCTCTTCGGAGTCAGTGAAACCGA
AGATTTCATATGCGACTTGCAAGGTGGAGAACTCAGGCATTTCCGAAGCCAATTCAGAGTCGAGAGGGGCTAATTCTTGATCAAGAGAATAGAGGTGCCG
CATTTCCGGATTGGGTCCCCGTCGCGTCATCGACGATAATAACGGATCATCGTCGAGATGGATCGTGAACGCCCTCTGAATGGTAGAAGCATCGTCGATT
TGTCGTGTATCACTATCGTTCGTAGCCGCGGCGTCGGCATGTGGAATATCGTCGTCATCACTGTCATCGTAATCGCCAAGTTCGGATGCGCCTTCCTCAG
GGGCAAATTCGGAACACAGATCCCATTCATCGAAAACTGAATTATACCGCCTCTGATTATGTGAGTAACGCAACCAAAGAGACGGATCGCGAGTGCCGAA
ACGACGAATGCGAATACCGTCGACATCTTCCCAGTAGAAAACGAGAGCACCCCTCCTTCCAGGTATTTGTTGGTGCGACGCAGCCTCCTCACGGGCGAGT
CGAGCTTGCCTCTGAGTTGGTGTCTCTTTCACGACATAGCGCTCGAAATGCTTCTCTCTGCGAGCAAAGAACTCGGACATGAATTCGCCGCGCCTTTGGG
AAGTATTTTGATCGACAGCAAAAGCAACGCTACGAAAGCTTTGAGGAGGTGTTGGTCCCCATTTGACGCTAGTTGATGGGTAGGAAGATGATGCGGAGGG
AGAGACTGGACCTTTGGAAACGGCAGCAGGGGTTGGGAGCAGCGCGCGCTGCACTACGTCGGTAGTCCATGGGAAATCCTTGCGAATTGGATTATAAACT
TCTTTCGGAATGAGGTAGGCTCCCCAACCACGTATAGCAGGAGGGGGATACGGAGTATTGTGCTCGGGTCCCCAATAAAGGTACAGAGGCATATTGTACG
GGAAAAGGGATGGAATGATATCCAGGAAATCACAGTTGTTGATGTCGATGAATCCGCCTTGTCGTAACGCATGGGTAGAACCGATAACAGAAGCCTCGAG
GTCAGCGATGAATTGAGGATGAAGGCTTGCTGCGGATGACACGAAGTCCCTCCAACGGAAAGTAGGGAGGGCCCTTTCGTGACGTTCGGCAAGTATGACG
CAGAATGTGGCCAGCGCGATGAGTGGCAGAAATGCGTCACGAGATTGAATGCAGCAATCCCTGGCCTCCTCCGGCGTGGGGTGCTTAAAAGAGTAGCCAT
ATTGACTTGGAAAGGAGTAGAAAGAGAAGGAGCTACTAACTCCACGGACTTCGTTCAAGAGGTACTTGATGAACCGTTGAAGAGCGTATTCCAAGGCCCG
CCAAGTGTCCCTCGTTGTCTTGACGAGCACATAGCATCCGTCATGAGTCTTCCAAAATTTGAGAGACGATAATGATACATGAAGTGGTTGAAAAAGTGGG
CCAGACCAAGAATGGTGTTTAGGGATCAACGCAAGGTAGGGGAAGCTGTTGGATAGCCAGTTTGGTTGCTTGAAGATGGAAAGGTCGTCTTCCATATGAT
GGATCACATTTGCGGGAGGGGATGGTACGACTTCCGTGCAACTGTTAACGACGGTATAGTGATTGCCGTGACTGCGCGCAAACGAAAAGGATTGAGGTTG
AATCTGTGGGCCATGTGTCACTTCTACGCGTACGGCAAAAAAGGGATTCCTACGTGAGTGTCGACAGGCATATAGCTTGAATGTTGTGTACGAATCAAGA
CTTTCCGACGTTGAACGTCGTGAGAGTCGCTTGGCTATCCGCAGCGCGTTGTTGCAATTGACTTAATGAATTTGGCTTTGCAAGCTTGAGTTGCGACACG
CCGATCGACGTGATGATCAACGCGTCACGGGCCAGCACGTGTCTTTTTATCAAGCGGAACTTGAAAGTATCATTTCCATTTCTAGTAGCTAATAGTGTTC
AGCGCACATTAATATTAATATTTGATATTATGGCCATGGCCAGCAGTTAAGAGGCACATACAAATAGGATTTTTGGACTACGTATACAATTGCATGTATA
GTAATGTAATATCGGAATCCAACTGCTCATGCTTTTTGTTTCTTCTTCATAGTATTGCCTTTCACCCAGTTTGGCCGATCACCCTTGCCCCAGGTCAGAT
ATGCGTCGTTTTCGACTGGGTGAGGAACAACCATGTTGTTGATGTCGTTGCGCAAATTCCATTGCTGAGTAATATCCTGCCAGATACTGTGCCCATCCAG
GAGCCACATCCGCTCAGCCATCATGTTATCGTTGCGATGAAGCAAGAACATATCGCCTGGTAACAAAACCCAAGACTCTGGGACCAGGGGAAAGTCAAGT
AGGCCTTCACCTAAACGCACGCACTCGATCCACCGAGGTTTTCTGTCACTTGTGGTCTCCGATTCGGCATTGTATAGCTTGAGCTGCCCCAGTAGTTTAT
CGGTCCCTCGTTCAGTATAAAACACCTTCATGTCCTTGTCGATAAAGTAGCTAGAACGGGGCGCATCCCTAGCCGGGTATGGCGTGGCATTGAGAGGGGC
TGAGGGGTTGATAGCAACCCCTATCTGGGGAATCCTATTCACGAAAACGAGGATTGAATAGACCGAATAATAGAATCAAGCTGGATACGAGTTACCGGCG
ATGATCTGCTTCAACAAGTGATCCTGCTTCAGGTATGCTTCTGCGCGGCGTTTGTCGAGAAATACCGGGCGCTACTTGGGGGTTATACATTCGTTGCTCC
GGGAGACCATGGCCACTGATTGAGTCGACCTGGAGCGGAATAGTGATGTATTCACGTTCAGGGGAGGATAATTGTCGTAAGATTTCGTGGATGGCGGGTG
CTGGCGGGGAATTGAGTCAACGCCTGAGCCTGCTTGTCCTGTGCTTCTGCGAGGCGTTTGAGAATGGTATATTCGTTGGTCCGACATACCGTGGCTGCTG
ATTGAGTCCCTCTGAAGGGGGGTAGCGACGTATTCACGTTCCAAAGGAGGAGAATGGACGTGAACCTTGATGGATGTCGGCTTCTGGTAAAGATCTGGAG
GAGACTTATGAGTGAAGGATACTTGGCGTGAAGCTGATCCCAAGGCGCTTTCGAATTCGGGTTTCACAACCGTGGGTGACCTACATCCTTGTCCTTCAAA
AAACATGTTCGGCTAAGGATCTAGTCACTCACTCGGTTGCATTGGCAGCGAAGAGTGTGGCCTCTAGCGTGCGGACAATAGATTCCACCCGGTCCCCAAC
ATCTCCGTCGCCTTGTCCAACAAGGTGGCTTGTGGCTAGAGTAGTCGCTTTAAGCAATAGATCGGGTCTCTCTTTGATTTCCGCTAGCGAGCTCGCGCAA
AGATCAATGGTGTAATCACTGATCTTTGATGCGCATAGGTTCCGAAGGATGCTGAAGATGTACTGCTTCCTTGTGGGCCCTGGCTTCAGTTCGATTGGTG
GTGGGGTCATCACTGTCGGCAACTGTTTGATGGTGGGTCGGGGCGCCGCAGGGGCCATAGATGGAGGGTTCCTGACTACTGGTCAAACCAAAAGGTTAGA
AGAGGGACAATGTGAGCCTCACAATCGGGGGGTTGCGGGGTAGCCACCTGGCATTTCATGATCAGATTCTTTCCCTTCCAGTACGTCGCTGAAGTAGATA
TCTTTGAAATCATCACAGAGAAGCTGGAATGGATCTATCAATGCTACACAATAATGGACTCAGTATATCCTTACGTCAAATTTGACCTCGTACGGCTCAC
GGCCGTCTAGAGGATGCTTGCTGCTTGGGATTCGATGAGCCATAAGATAGGCGCTTCTATTATCTGGCGATCGAATTTATGCAATTGAAGGGTCGCAATA
TACAATATAATACTCCCGTGCGGTGTCAGAGGGGTCTATATACATCCTATGCTGTTTTCCTTTTCGATACGTTTTCTCCGCGGCTAGTTCTCTGTCGCTT
TTGTCGGGTCGAGGCGCTTTGTACAGCTTTACGCTTTGACATTGACGGCCCGCCTATCACGCAAAGTTGGTAAATTGAGTAACAACGGAGAGCATATACG
TACCAGGGGCAAGTTCGTCGTCGTTCTCGTCGTTCTCGTCGTTCAACGACAACCGCGCACGGGAGCGAGTTCTTCGCGGGCTTCCGATCATCGTGCTGTT
TCCGAGCCGCTTACGGCCATTCTCGCTGAGAGCTAATCTCCCGCTGGACCGAGTTCGTCGAGGACTTATGACCGCTAGAATAGGAGCCGAAACGCTGGCC
AACTGCCTGCCGTTTCGTCTAACTGGAGAATCGTCGGGACTGCTCGGCAAAGGGGACATGGGGGACAAAGGTCCTATGAGGGACCTATCGCGCGGTGGCG
GAGTCAGCGGCGTGAAAGCGGATATCTGGGAAGCCATGAACCCATCGGCGACCGGCGTTTGCGGCGGGGACGACGGATCGGTTCCGCTCTGTTCTCCGTC
ACGGTCATGAGAGATATCCACCCTAGCATTATCAACGCACGGCTAGACGATAAAGACCAATGAGTACACCTTCGACGTGCTTGCTTCTCGCTCACCTCCG
ACGCGGACGGTAACTGGCGTGGAAGGTCGCTAGTTTCATCAACTGGCAATTGTTCGCTTGATAGGATGGGAGTCTCTGACCCCTCATCATGGGGAGCGTC
GACGTCTGGTGACAACTGGATTGGTCCTTCTTCGCCTTGGGCTTCGGGCTCGCTCGAGACAACATCTGTCTGGACTTCCTCGTAAACAATATCCGATGGT
GGCTGGAGTGGCGTGCCACTTCGGGATATCTCTGCTCCCGTCGCGACTACTTCTGTCTGAACCCCTTCATGAACCACATGCGTTGCTAACCGGAGCGGGG
GGTCGCGGCGTACGTCTGCTTGTGTCTCGTTTTCCACTGTGACTGTGCGGTTCTCTTCGGTCTGAACTCCCTCGTGAACCAAGGGCGTTGCTGACTGGAG
CGGGGGGTCGTGGGATCCATCTGCTTGCGTCTCGGCTTCCTTTGAAAGTGCAGGGATCTCTTCGGTCTGAACAGACGGCAGTAACTGCGCGTTTATATCC
CTGCATGCTTCTACCTCGGCGTCCCTTGTGACTACCTCATCGGTCTGAGCCCCTACACATTCTCGGGATACGCTCGTAGACGCTGACTGGTTCTGTTACG
TGATGGATGGGAGTCAACGAGTGCCTGTGTCTTTCGTGAATACTTCCCCGCACCTTTTCCACAAGTTGTAGGTATATTTTCCTTATGTATTGAGAGCACA
GATCTGATTCAGCCACTGGATCCGCGCTGATTATGACAATGAATGTGAGACGGGCTTCTGAAATTGACTGACAAGAGGATACCAACGTAATATCGCAATC
TGAGGGCCCTGATGATGCAAGGATAGCAAGATATTCATGGATCTTGTTGACCGTAACAGAAGACTGTGAAAGCTACTGAGGTTCAGTACCCTGTTGTAAC
GATTGGATATACTGAAACTGACCTCGTCTCGTAATCGTTGGTTTTCTGAGGCCATCTTTGAAATCTACGGTTCGATATCGATTTTATGCTTATTTATCTC
CGTGTATTACTGACCTGAGTATGGAGACGCGTGTGTTCTACTGCGATGGCAGCGCGTTCGTTGGTTAACTCCTGGAGCCCGTCTCTTAGCCGTTGGTTTT
CAAGATCCATCTGCGGAATGACCTACAACGCGATATATGTATATATATATATATCAGTCTTTCGTTCGAATATTAATTATATTACTCACCTGAGTATAGA
GGCGCGTGTTTTCAATCTCGATGGCTGCGCGTTCGTTGATCTGGCAAAGCGATAAGATAAATGACCACCTGAGCATTAGTGCGTGCCTGACCGTGTTCAG
AAGCCTAGATCGCTCCTCCATGATCTCGCACTTCAGACCGGTAATCTACATTATTGTCAGTTAGTATGGACCGGTTATACTCACGGCGTAAGAGCTTGCC
TCTACGATTGCATTATGCATGATTTCCGAGTGCTAAGAGGTTGACGCGTCAACTCTAGCAAACTACAGCCAAACGGAGGGACCGAACCTGTGCTTGGATG
GCCTGGTTTTCTGCAATAAGTTGCTCTACATAGTTTTGGGCCTGGCCAACGTTGAGTATGTATTGTATACGAAACAAGGAACTTACTTCGGCGCGAGTTT
CTGCGTGGCTAAGTCCGGGCTTGCCCTATCATCAGTTGTGTTCGTATTCTCGTTCCTCATGACAAGTACCTTTCGAGCTTCGCTTTCACGATCGCGTCGA
CAATTTTCAAGCTGCTGACAGATTGATCATAGATATCGATAGAGTGCGGGAAGAAGGGCACCTACTTCACGGTCTGCTTCATCCTTCTGACCTACAGCCT
CCTTCTGGGCGAGTTTTAGTCGCGCAACCTGCATAGATTTCTTTAATGAACAAATAATAGGGCAAATGCAGAAAGAGGGGCACCTACTTCGCGGTCTGCT
TCATCCTGTTGACGGCCGGCCTCCTTCTGTACAAGCTTCAGCTGCGCAACCTGCGCAGGCTTGGATTATGAACCGGATTCCATACAAAACGGGGGACCTA
CCTGGACTTCGAGATCTAGCATTTGGAGCGCAAAAACTTCCTCTTTTTGTCTCAACTAATCAAGACACGTAAGTGATAGGATAGATCATGATTCACCGCA
GCCGATCGCGCACCTGGTTGTCGACTCTACATCCTTGGGCGATGGTCATGCACCGGTCGCGGAGACTGGAAGTCTAAAGAGGTGCTTTGAGGAAGGAAAG
AAGCAAAGTGTGACAACGATATGGAATTTACCTCCTGTCGCAACGCAGCAATATCCCTCTCAATGGCTTGAATATGTACGTCTGGGTGTATGGAGCGTTC
CATGGTTTCGTTCTGATTCGCCAGTGAGAACACCACCAGGAAAATTTGGGGGGGTGCTTACCAGAGTTTTCATGATTCGCTTCGCCTTTCGTAGATCATC
TTGCAGGGCCTGTGGCAGAAGATTCAGCTTTCGATAAAAGATCCGTCAACGATGATCAAGAACCTTGGTGGAAGCTTCAACGTTTCCCGCGACACGCAGA
ATGTCTGATTCTTGGTGAGTGCAGCATTGGTGGTTGATCGGGGCTGCTGGCGCCGCAGGTGGCGGCGAGATGTAGAGGTGAGAAAGAGTCTGCGTAACCT
GATCTACTGATTGTGAACATCCCTCTAGGGGGGGTCGGATTTGGTCTTCATGAGGGGCAAGGGCTCCCGCATCGTTGGTCACTTCGACGGAAACAGACGC
CTCCCTGGCGAGGCGAGATGATTCAATTGTTAATTTCCTGCCAGAATGTTAAAGCGTCCATGCTTACCCTGTTGACTTCGTTTCACAATGTTGAGGGGAA
CCGGTAGGGCAAGGGGACTCGGAATTTCTTGGAGAAATCGACGCAGCCTGCGAGGTAGGAACGATCTCCGCGACCGGACTGCCCATTTCCTCACTGGCAA
AGCTGTCATCGGCGGGAGACTGCTGTTCATCGGGTTCGGAGCAGTCAATTGGATGAGATGATGACTCATCGGAGCCAGCAGCGGAGCATGACGATTCGTT
GCGTTCCGAGCGATCAACTGAAGGAGCTGTCGGTTCATTGCATTCGGGGGCATTGAGTGGTGGCGACTCATCGCGATCAACTGAAGGAGCTGTCGGTTCA
TTGCATTCGGGGGCATTGAGTGGTGGCGACTCATCGCGATCAACTGAAGGAGCTGTCGGTTCATTGCATTCGGGGGCATTGAGTGGTGGCGGCTCATCGC
ATTCAGTTGGAGTCAAGTCCGGATCGACTTCGTTCGATAAAAATCGCTCTGGGGGGTGCTCAATAGCAAGCAAAGAGCGTTCACATTTTTCTGAGTCTTC
GACGTCATCGACGCGCCTGCATTCTGGCATGGGGGGTTCCTGTTCAAGGGGTTCGGCGGCTGGCTCGGTGTCCAAGGTTGCAATTGGGGCGTCGGCTGGG
CTATTGTTAATGCCGATCCTGGCAAGAAGTTCCTTTTTGACGTTTGAGTCGAATTACTGATGAAATGCACATTGGGAGGAACTTACCGCACGTCTTGGTA
GCCCGCTGACGGAGGCCATTGCAAGAGTTGCGCAATAAAGTATCTCCATATACAAAGGGGTGGGCAGAGAGATACGTGTAGCATCAGCCGCAATTTATAC
GCGTGAGGTGCTTTGTAGGGAGGCCTCTTTCATCTTTGTGACAATGTCGTGAAAGACAGTTCGTGAAAGGCGCGATCGCGATGATACTGCCACGTGATCG
AGTTGAACGAGCGCGTCAGACTCGCGATCGAGCTCACAAATCCTGAATACTGATCAGAGCAGAGATAAGACAAGTCTGCCTCCGAAGCGTTGGACACTTC
GGAGATTTACTGACTGAATCTTCTCAATGTCCTGTTGAGATGTGAGAACGAGACTGATAGGAACGACGGCGCAGAAACTTACTTTCAACAGTGAGTAACG
GTGATATGTGTTTGACAACCGGTCCTCCGGCCCGGCTGTGAAGACACCAGCCATGGCGCTGCGCCCAATCTACCGTACTGCGCATACATATGTATACCAG
ATCCTATAGACGAGCCAACGTGACCCCCCCGGGGCCCCCCCCAATCGTAGCCCCAGACATGACCCCTGAGCACGGTGCACGCATGCACGACATTAAGCTT
AAGCCGGCGCGCAAGTTGAAGGGATTGATCATGAAGGGAGCTCGAGGCATCATGGGCATCGTCGTCTGAGGCGAGCTGGTTAGTTAGTTCGATTTTTTCT
TCCTTCGGAGTACTCCCAGACGTACGCGTACTGTTTGTTTTGCAGGTGGGGTTTACGATAGAACTTGAACATTTTCCTGAGCAGGTGATCACGAGGCGCA
AACTTCGAAGTCCGACTATTTAGCTTGCCAAATATAGATGCTATTAGGCGCAACCTCGGGAGGGATAGAGTGTTGCCCTAATACGTATAGTTATTATTAC
TGCTCCAACTTTGAAAGTAAATATTTGATTCGTCTTACAGACAAGTGGAAAACCAAGTGCATACATCAAATCGGCATACGAATCGAAGGACCACGGCAAA
AGACAAGTAAAACGAAGATTAGAAGGCGAAGTTTGTCTCTTCACCTTCATTCTGAACTTCGGGCCTGTAGTCGAAAAGCCTTGCAGGTTCTTGATAAATT
AAAAATCAACTTCCAATATTGCGTACTCACTTCCAGATACAATTGTCCACCAAGGGGATATCTGTTTCATCGGCGTTCTCTACAAGCGTCTTCCCGCTCC
AAGGAGTGGTAGGATCGTCCGACATTGGACCCCTCGTCTTGACGACCAAAACCGATCCACTCCAGGCGCGGGGCCCATTAGCATCGTTCATACGATCGGC
[truncated: 34,991,617 more chars]
