# Supplementary material for: Interruption of an MSH4 homolog blocks meiosis in metaphase I and eliminates spore formation in Pleurotus ostreatus
Source: PLoS One. 2020 Nov 4;15(11):e0241749. doi: 10.1371/journal.pone.0241749 (PMC7641404; doi:10.1371/journal.pone.0241749)
Supplement: S3 File — Sequence of the poMSH4 region of the P. ostreatus mutant strain (Sp-hap2). (GBK) [file pone.0241749.s011.gbk]

LOCUS       MSH4_region_EP57     75472 bp    DNA     linear   UNA 
FEATURES             Location/Qualifiers
     gene            1..2738
                     /gene="Leukotriene A-4 hydrolase/aminopeptidase"
     gene            complement(2844..3716)
                     /gene="PleosPC15_2 protein 13029 homolog"
     gene            complement(3712..4257)
                     /gene="ArfGap"
     gene            4416..5488
                     /gene="GET complex subunit GET2"
     gene            complement(5580..6322)
                     /gene="PleosPC15_2 protein 1092050 homolog"
     gene            6428..8968
                     /gene="YL1 nuclear protein"
     gene            8977..10915
					 /gene="poMSH4"
     Insert          complement(10916..17707)
                     /label="Insert_1_1"
     C5xC6           complement(11935..14151)
                     /label="Orf containing CxC5/CxC6 motif"
     repeat_unit     complement(12034..12042)
                     /label="BC5NWY_signature"
     CxC6            complement(12547..12738)
                     /label="CxC6 cystein cluster motif"
     CxC5            complement(13168..13539)
                     /label="CxC5 cystein cluster motif"
     repeat_unit     complement(15362..15370)
                     /label="BC5NWY_signature"
     repeat_unit     complement(16470..16478)
                     /label="BC5NWY_signature"
     repeat_unit     complement(16551..16559)
                     /label="BC5NWY_signature"
     repeat_unit     complement(16581..16589)
                     /label="BC5NWY_signature"
     repeat_unit     complement(16591..16599)
                     /label="BC5NWY_signature"
     repeat_unit     complement(16600..16608)
                     /label="BC5NWY_signature"
     repeat_unit     complement(16610..16618)
                     /label="BC5NWY_signature"
     repeat_unit     complement(16619..16627)
                     /label="BC5NWY_signature"
     repeat_unit     complement(16629..16637)
                     /label="BC5NWY_signature"
     misc_feature    16685..16730
                     /feature_type="Small_direct_repeat"
                     /label="Small_direct_repeat"
     repeat_unit     complement(16698..16706)
                     /label="BC5NWY_signature"
     misc_feature    16726..16771
                     /feature_type="Small_direct_repeat"
                     /label="Small_direct_repeat"
     repeat_unit     complement(16739..16747)
                     /label="BC5NWY_signature"
     misc_feature    16767..16812
                     /feature_type="Small_direct_repeat"
                     /label="Small_direct_repeat"
     repeat_unit     complement(16780..16788)
                     /label="BC5NWY_signature"
     repeat_unit     complement(16848..16856)
                     /label="BC5NWY_signature"
     repeat_unit     complement(17025..17033)
                     /label="BC5NWY_signature"
     gene            17708..19641
					 /gene="poMSH4"
     gene            21098..23162
                     /gene="PleosPC15_2 protein 1101253 homolog"
     copia_1         complement(25276..31251)
                     /label="copia_1_2"
     LTR_copia_1     complement(25276..25914)
     copia_1         complement(30613..36588)
                     /label="copia_1_1"
     LTR_copia_1     complement(30613..31251)
     LTR_copia_1     complement(35950..36588)
     copia_1         36589..40218
                     /label="copia_1_3"
     LTR_copia_1     39572..40218
     Insert          40791..47582
                     /label="Insert_1_2"
     repeat_unit     41465..41473
                     /label="BC5NWY_signature"
     repeat_unit     41642..41650
                     /label="BC5NWY_signature"
     misc_feature    complement(41686..41731)
                     /feature_type="Small_direct_repeat"
                     /label="Small_direct_repeat"
     repeat_unit     41710..41718
                     /label="BC5NWY_signature"
     misc_feature    complement(41727..41772)
                     /feature_type="Small_direct_repeat"
                     /label="Small_direct_repeat"
     repeat_unit     41751..41759
                     /label="BC5NWY_signature"
     misc_feature    complement(41768..41813)
                     /feature_type="Small_direct_repeat"
                     /label="Small_direct_repeat"
     repeat_unit     41792..41800
                     /label="BC5NWY_signature"
     repeat_unit     41861..41869
                     /label="BC5NWY_signature"
     repeat_unit     41871..41879
                     /label="BC5NWY_signature"
     repeat_unit     41880..41888
                     /label="BC5NWY_signature"
     repeat_unit     41890..41898
                     /label="BC5NWY_signature"
     repeat_unit     41899..41907
                     /label="BC5NWY_signature"
     repeat_unit     41909..41917
                     /label="BC5NWY_signature"
     repeat_unit     41939..41947
                     /label="BC5NWY_signature"
     repeat_unit     42020..42028
                     /label="BC5NWY_signature"
     repeat_unit     43128..43136
                     /label="BC5NWY_signature"
     C5xC6           44347..46563
                     /label="Orf containing CxC5/CxC6 motif"
     CxC5            44959..45330
                     /label="CxC5 cystein cluster motif"
     CxC6            45760..45951
                     /label="CxC6 cystein cluster motif"
     repeat_unit     46456..46464
                     /label="BC5NWY_signature"
     copia_1         47584..52916
                     /label="copia_1_4"
     LTR_copia_1     52278..52916
     C5xC6           52928..53749
                     /label="Partial copy of Orf containing CxC5/CxC6 motif"
     repeat_unit     53872..53880
                     /label="BC5NWY_signature"
     copia_1         55003..56316
                     /label="copia_1_5"
     LTR_copia_1     56317..56954
     LTR_copia_1     complement(57401..58047)
     Gypsy_6         complement(58568..58959)
     gene            60081..66314
                     /gene="Tyrosine phosphatase"
     gene            66244..68474
                     /gene="PleosPC15_2 protein 1074679 homolog"
     gene            complement(68683..72654)
                     /gene="RNA-Dependent RNA Polymerase"
     gene            73473..75472
                     /gene="Phosphatidylserine decarboxylase"
ORIGIN
        1 ATGTCGGATC CAACAACACA GACCAATTAT CTTCAGGCCG CAACTACTCA TGTCGCCTTC
       61 GATTGGACGG TAGACTTCCG GAAACAGATC ATCTCCGGAT CAGCGACGCA TACTGTAGAG
      121 ATCAAGGAGA GTGGCGTAAA GGAAGTGAGG TGGGTAGTTT CCGCCTTGTT CCTATTCTTT
      181 CCTTTGATTG AATACTCGCG CAACGACGCA GCTTCGACAC TGCAGACCTT GATCTTCATG
      241 GAGTTCAGGT TGATGGGAAT GATTCCGCCG TACGTTCTCC AATAGCCCCG ATTCAAGGCG
      301 CAGGACCTTA GTTGACATGT TGATACTTGA CAGTACGAAT TGAAAGCAAG GCATGTGGTT
      361 ATGGGATCTG CCCTCCACGT CCCACTGCCC GCAGGATTAA GGGTTGGCGC GACGGTGAAA
      421 GTCAAAGTAT CGTATGCCAC GACAGAGGCC TGTACTGCTC TGCAGTGGTT AGACAAAGAG
      481 TATGTCTGGC TTGATCAGGG TGGCCGAAGA AAGAATTTAC AACGATTGCA CTCAGGCAAA
      541 CTCAAGGGAA GACGTTCCCT TATCTGTTCA GCCAGTGCCA ACCCATATAC GCCCGCGCTC
      601 TAGCACCAAT ACAAGGTGGG CTATAACAAT TGGATTGTAT CTATAGCAGC TGATCAAGCA
      661 GCGTAGATAC ACCATCCGTA AAAATCGTGA GAAGCAAAGT TTAGGTTGAT TGTGGGGCTG
      721 ACGTTGGACT AACGGCATCA AAATGAATTG GACGTAGACG TATTCGGCCA GTGTATCTTG
      781 CGTCCTCCCC GTCCTCCTTT CGGCCATCCG TCAATCTCCT CCTTCTGATG GACCGGCTCA
      841 CGATGGAAAG GAAATAGGGA AAGATGTTGT CACATATACA TACGAACAAG CAAGTCGTGC
      901 AGTCATCTCA GTCTCGAACC CTGAATACTC ACAGTGATCC CCTTGCTTTG TTTTCTAGCC
      961 CGTTCCCATA CCTTCCTACC TAATTGCCAT CGCTTGCGGG GATGTAAGAT ACAAGCCTTT
     1021 CCCTCCGCCT GATGGCAAGA CGTGGAAGAG CGGTATCTGG GCAGAGCCTG CGATGATCGA
     1081 TGCTGCGTAT TGGGAATTCA GCGCTGATAC CAACGAGTGA AGTATTCGAT ACATAGCCGA
     1141 GACAATCGCC TGACGTACCA TTCAATCAGT TTCCTAGCGG CGGAAGAAGC CATCGTCACG
     1201 CCATACAGGT TCGGCGTTTA TGACCTCCTT GTCTTACCGC CATCATTCCC CTATGGAGGC
     1261 ATGGTGTGTC ACCGTTCTGT GTATTTTGCG TTGTACGCAT AGCTCACTTT TTCTAGGAAA
     1321 ATGCTTGCCT GACCTTCCTA ACGCCTAGTA AGTACACCTG TCTTTTTTTG ACATAGTCGC
     1381 TAATCCCGCT ATTAGCTTTG CTTACTGGCG ATCGAACCCT TGTGGACGTT GTTGTTCATG
     1441 AACTCACACA CTCATGGTTC GGGAACGGAG TAACGTGGGT CTCAAGTTTA TTACATTGTT
     1501 CATGCTACTT CTGATTCCAC GGGGGCATCC ATTAGGCACG CACATGCCTC CCACTTCTGG
     1561 CTGAATGAAG GATGGACAAC GTACATTGAG CGCGTGCTGC AGGAAAAGTT GCACTCCCCT
     1621 GCCCACCGAG GGTTTTCCTT CTTGATCGGC TCAAAGGCAT TGACCGATGC TCTGAAAGGA
     1681 TATCAAGATC GCCCGAAATA CCAGCGGCTG ATGATTGACT TTGAACGTGG CGAGGACCCC
     1741 GATGATGCAT ACAGTAGCAT CCCCTACGAG AAAGGAGCCA ACTTGATACT TCATCTTGGT
     1801 AGGAGCATCG TCCTACCCCT TCTGTTGCTC TAATGTCGCT CTACAGAACG TACCGTCGGA
     1861 GGCTTAGATG TATTCCTGCC CTACGTCAAG GATTATGTTA GCACGTTTCT CGGTAAAAGC
     1921 ATCACGACGG AACAATGGAA GGCACACCTC TTCGGGTACT ACGAGAAGCA CGGCGGACCG
     1981 GACAAGATCA AGGCTCTGGA GAGCGTGGAC TGGGAGGTAC TGTGCCTTAA TTATTTGTCC
     2041 AACATTCATC GATCGAGATT ATACTAGGCT TGGTTACACG GCGAAGGTAC CACACTCCCG
     2101 GTCGACATGC AATATGATAT GTCATTGGCG GACAAGGCAT ACGTACTTGC GGAAAGATGG
     2161 GACAAAGCCC GCGAAACATC CGATATAGCC CAACTCGACT TCAAGGCCTC GGACCTGAAA
     2221 GACTTCGACT CGAATCAGAA AAGTCAGTCT TTGTCTTTTG AGTGCAACCG ATTGACGTTG
     2281 ACACTGACTG ATGAATGCCG CTTCGTCATT ACGTCAAGTT GTGTTCCTGG AGCGGCTGCA
     2341 GTCATATCCT CCCCTACCGG CCTCGCACCT GAAACATCTT GCGGTGTTGT ACGACTTATC
     2401 GGAAACTACC AACGCGGAGA TTCGACTGCG CTTTTACGAG GTTGTGCTGT CTGATGGCGA
     2461 TGGCGAATCT TCTGCGGCGA CTCACTTTGC TCCTGAGGCT GCGAAGTGGG TCGTGGGGGA
     2521 CGACGGTACC GGTGTTATCA AAGGCCGCAT GAAGTTCTGC CGACCCGTGT TCAAGGCTGT
     2581 GGCCAAAGTG GACAAGAAAC TTGCAGTGAA AACGTTTGAT GGCTCGAAGA CGGCCTTCCA
     2641 TCCGATTGCA AGGAAGCTGA TTGAAAAGGT CAGTTTCAGA ACGCACAATG GGGGCAACAT
     2701 CACTGATGTA TACGATGCAG GACCTCGGGC TCGCTTAAGG AGTAAAGTAG TTTCGCTTAA
     2761 AATGTATTTC TATAAACTGG ATGGGAAATA TAGAGGCTAC CACAGCTTGA AGGGTCTTCT
     2821 AATGCATAGG ATAATCTAGG TTACTTGAAC CCACCCCAGA GATCGCCAAA TACATCATCC
     2881 TTCTTTTGGG TATTCGTCGT GGTCGACGCG AAGGGGGTAC TGAATAAATC TCCACCGGGG
     2941 TTTGGAGCGG CAGAACCAGC CCAGACATTG TTGGTATTGG CGAGGGGATT CACAGCGAAC
     3001 CCTGTTTGCG CGGGTGCCGG GCCAGGATTT CCCCAGAGAT TGTTCTGAGA TGGGGCAGCT
     3061 GGGGCAGCCC ATCCAGAGTT CACGCCCCAC ATTCCGGCCC CGTTCGACCC CATCATGCTT
     3121 GTGGTTTGTA CGAAACCTGG TTGTTGTGCG ACTGGCTGTT GTTGCTGTTG AGGAGTCCCC
     3181 CAAGGTGACG GAGTGAACGA CGACGTAGCT TGTGGATTAA ATGCAGGAGT GGCGGCAGGC
     3241 GCTGCGGGGC TAGAAAATAA CGACAGGATA TCGGATTTTA CGTCTTTCTT AGGCTGCGCG
     3301 GACTGGCCTG ACGAGGTAGC CGTGGGGGAA GGTGCGTGGA AATCCAATGT AAAGAGGTCA
     3361 TTCTGGGGCT GTGGTGGTGG GGCTGGCTGA GCGGGTGCAG AAGGTGTAAC AGGATGCGTT
     3421 TGCGGGGGAG CTATGGAACG GGCCGGCTGA TTCATATGGC TCGCAGACAA TAGTTGATGA
     3481 CCTCCAGGCT GCCGCAGGGT GATGGTTGGG TTGGTAGCGA CGGCATGGCG ATTAGTGATA
     3541 CTGGCTGAAG TACGATGGCT GGGGCTGGCA GTCCGTATGG GGAAGGTAGG TGGTGGCGCA
     3601 GCGGCGGGGG CTGGAGCACC GCCGTCTAGA GTCGAGGGAT CTCGTGGTGG CGGACCTTCC
     3661 ATGGCCCACC TCCTTGATTC ATACTTCGAT CTAATGAACG ACTCCATCTT GCTAAGAGGT
     3721 GAGGTCAAAC ACAGGTAAGG GTAAGGCGCA GAAATGGGTA TGTTCAACAT ACTGATCAGG
     3781 TGGTATGTGT CCAGCCTTAA GGTGTGCTTC CCAGTATAAG TTAGCACGGT GATTGCCCCA
     3841 TTTCTGAATC GACTGAGTAA CACAGTTCAG TGCGTTGATT GTCAGTGAGT AGTAGAGAAA
     3901 GCAAACCTCC ATCTGTTCAG GCGTCCATAC ATCCAAATCG ACGGACTTGA CTTTGCTGAT
     3961 ATGGGTGCCC ATTCCGCGAT GAATTCCTGA GCATCGGATA CAGAGGAAGA CGCCACTGAT
     4021 CAACGTTTGT TGAGTAAGAT GCCATAGTAT GCTTCTGCCG CATGTCCTCA CAGATTCCAG
     4081 GAGGCCCAAC GGGGATCTAA ACGCGACCAG CTGAGAAAAC AACACGAGGG TCGTTGGAGG
     4141 CGGTGTGTAC GCACCATTTC GCTTGCAGTC GGCACATACT TTATTTTCGG GCTGCTTGAC
     4201 GAGCTCTCTC AAGGTCTTGG TGAATCGCTC GGTTGTTGCT TTATCCTGCC TCGACATGGT
     4261 GCAGTGAAGG TGACGGTCAA GAATTTGAGC GACAGTTCCA TTTACGTGCA TGCAGTGTCT
     4321 ATTTGGCAAA AGCTGTAAGA ATCAATACTA TGCACAGCCA CCATGTCCAA GTCGCATCCA
     4381 CGTTGATCAA TCCACGTCGT TCCACACCAA AAAACATGTC TGCAGCAGCC CGAGCAGAAG
     4441 CGCGACGGAA GGCCATTCTC AGCAGAGGAG GTGACCGCTT GGCGAAGCTC ACTACCTCTG
     4501 CCAGAGGAGA AGACGGGTCA AGTTACCTGA ACACCGGTTC GTCGTTCTCT CCAGTCCAAG
     4561 CCTCGCCGTT GACTGATGAG AGGCAGATGC ACCTGCATCA AATTCCAGGG CTTTCGTTGG
     4621 AGATGAGAGT ATCATGCCTA CACCTCCAGC TCGCACATCC CCTTCTCCGC ACCTTCCTGC
     4681 CGACGCGTTC GTTGCGCCGA ACGTCGATCC TTCCGTATGG TCACAGGAGC AGCAGGCTCA
     4741 GCTTCTGCAA GCCCTCATGG GTGGGATGCC TGGGCCCGGT CAATTCCCAG GGATGGTACC
     4801 CCCGATTCAA GGAGACATTC CGCCTACACC GCCAGACGAC CCTTTCGCTA CCATGATGGC
     4861 GTCTCTGCAA CAGCAATCGC ATCCACAGGC TCAAGCCACC GGAAAGGCAC CCGCGGTAAA
     4921 TGCTCCCCCC TCGCGCTTGC AAAAAGTTAT GCCGTTCGTT CACTTGGGTG CAATGTGGCT
     4981 GCTTCTCGGT TACTTTGTCC TCTACAAGGA ACCCGAGCTC TTCCAGGAGA GGGCACACTT
     5041 GACGCAGGCT GTTAGCCTAC AGAGCAGGTG GTCAGAGCTT ATCCACGCCC CCAGTGTTGC
     5101 GGGCGCTTGG GGGATCACCT TGGTGGTATG TGTTCCGGCT TTGCATTATT ATTATAACTG
     5161 TTTCAACTTA ACGTCTATGT AGCCATTTTT CTGGGCCTTC ACCACGATTC AGATAGTGCT
     5221 TCATTCGATG AGGATATTGT CAGGTTTCGT GAGTAACGCC CACTGCTGTC GACTTCTCAG
     5281 CTTGACAATC CTTTCGCTCT CATAGGATGC CGTGCAGCCG CCAATGCTAT TATCGTTGGC
     5341 GCTCCCTCAT CTTCCTCCTA CCATCACGTC TGTAGTAGTC AACGGCATGA AGTACATGCA
     5401 GATGGCATCT TTGTTTTTGG ACGATATTGC TGGACTGATA GTAGGGATAG GGTTTTTGAT
     5461 CTTCTTTTCG AATTTATTCA CGCAGTAGTG CATGTCATCG ACTGTGCGTA CCTACCTGTA
     5521 TTACTCAATA CAGTCTTCTG CGTTTGACAT GGTCGGTTGC GTGGGTTCTG GCGTTGCGCG
     5581 GATATCAGTA GAGTTATGAA GACTAAGCTA AGCATTCGCA GATACAGATT CAGCAGCTGG
     5641 TGGTGGGTCT TGGGGAGTTG CTGGTGCGGA ACCCTCGACC TTCGTGGATG TATCCTGTCC
     5701 TTGTCGCGCT CTGAATGCGG CTAGCGAAGG CAGAGGTTTC GGTGAAGCCT CCACCGGTTC
     5761 GGGTGCACGC TCTTCTCCGC GTAGAAGCGG AGAGCCAGTG GCCGCACTCT CTTCCTTCCA
     5821 CGCGAACCAT GACCTCGCCC CAGCAGTATC CATTAACTCT CGGACAATCG TTGTTGACCA
     5881 CTTGCCATGC AGGTCAAGGG TCTGTGCCTG TCCGTTGGCT ACCACAGGTA GAGTTGGTCA
     5941 GGGTATTCGC ACATATGTAA ATGGTGAAGA ACGTACTGAA GCGCAATTCG AGCTCAGGTT
     6001 TCCATGCTTC TTTGATAGTC TTTGGAACCT TTTCAACTTC AATGTCCAGT GTCGGGTTCG
     6061 CCCATCGAAT ACGAGGGAGC TCTTCCTTCA GAAAATGACT AGTGTAGAGC ATGATGAGCT
     6121 GCGGTGACTG GAAGTGAACG AATGCTACAA CGTACCGCGC GCCGAAGTGA TCGTTTTTTG
     6181 AGGCTAAGGT GAGCTTGATG CTTTGTAGGT TGGACAACTC TAGCCGTGGC GAAGCATTGA
     6241 GGTTGGCGAG TATTTTAGAG AGCCGTGAAG GACCGGGTAT TGTCTTGGGT TTACGCGCCA
     6301 TGGTTGTCAG AGACTCGGAT GCCCACTACT GAGAGATTCC GCGTTCGGTT GTTGACGACT
     6361 GTTGGGCTTG TGCTTAGGGG CGCATTTGAC TCCGAACAAG TCCCATACAA CTCAATCTAT
     6421 ACCTCCCATG GCCGATGAAG GGCCCACAGA GTTCCTCGCG ACGCGTCGCT CCAAGCGGTC
     6481 GACCGCAGGC AACAGGTATG CGATCATAAT TACTGTTGCT AGAGCTCGAA ATAACAACGA
     6541 GGCGTGGATA AAGAATGGAG ATGGCATTAG CAGAAATGGG CATTGATGAT TTCTCGAAGG
     6601 ACCAAGATGA CGACCGGGAT TTTCATGTAG AGAAGGGTTA GTAGACACCC TTTCGCCTCA
     6661 CTCGTCAGTG GTCTGAACCT TGGTCGATTT CTTCACAGAC GAAGAGGATA TATTCGAGTC
     6721 TGATTTCGAC AGTACAGACG AGGAAGCACC TCAGACTGGA GTCGAAGCAG GCGAACAACT
     6781 TGTAGAAGAG GAGGAAAAGA GAGCCAGGAA GGTGGGCTCC CCCTCCTACT CCATTCATCT
     6841 TATATTAAAT GATATCATAA GCTCGTCAAA TCTCGTTTGG AGAAAGCCAC GGCGGCGGCG
     6901 CACGAAAGAC AGAAGGCGAC ATTTGAACCT GACAAGTCAA CCAAGGCTAC TACATCCAAG
     6961 AAGCTAAAAC CGAAGCCGAA ACTGAGACGG GTCTCTTTGG GGGTCGTGGT AGATGCGGAG
     7021 ACAGGCGAAG TGCTCCAGGG AGAGGAAATC CCAGCATCTT CCATAGCAGG GGAGCGAAAG
     7081 AGTAAACGCC GACACACGAT ATTGAATACG TCTGCCACGG TCTCGAGGCT CAAGCTTGAG
     7141 GAGGAGAAAC GGGTGCGTAG TGTGTTCAAG TTCGTTCACC TCAAGTTGAC TTACAATAAT
     7201 TAATACACAT AGGCCTCAGC GCCGAGGAAG AGCAAAGTCG AAGCTAAATC CTACACACAG
     7261 GATGAGCTGA TTGCACGAGC CCTGGATAAC GAGGAGGGGA ATATAATTGA GCATCGAAAT
     7321 TATCTTCAAT TAGAGGATGA GAAGAGGAAG CGGGCTCGAG TTGTCAGAAC GGCTGTTTCT
     7381 GGACCTTTAC TCCGATGGAC GAGTCGTGTC GAAGAAGAGA AGGTCTTGGT GACTGTCCAG
     7441 TCAATGCCAC CATCCACATC CACGTCGAGA CTCGGCTACT CGTCAGCTCC GTACTCCAAC
     7501 CCTTCCTTGA CGGCTGGACA GCCTCAGCCT CCCCAGCCCA CCAGTACGTT TCCCTACGGC
     7561 CAATACCCCT ACACAGCGAA CGTATCATAT AGCCAAGCAA CGGCACAGTC AACCCAGAAT
     7621 TACGCTACTT CATTTCCCAC CATGCCTTAC CCAGGGTCTA CGTCCTGGTA TTCATATCAA
     7681 CCTCCTACTC CGCCAGCACC AGAGAAAACT ACGCAGACTG TAGAACAGGT CGAGAAAGTG
     7741 ACAAAGTGCT ACGTCGTCCA CGAGATAGCT CAAGGAAACG GTGCCGCCAA GCCTGGGTGG
     7801 GCAGATACTA TGGAAGCCAT GTTTGGGGAT CATGTACGCT GGCAAGACCT CAAAGTGTAT
     7861 TCTGGGAGGA ATAGGCCTTT AGGTGAGTCT TTAGCTCTGC CGTAGCTCTC GCCTTCAACG
     7921 ACCGGCTATC ACAGGAAAAC AGAAACACAA ATGCCCTATC ACCGGACGGA CGGCTAAATA
     7981 CCTCGACCCA AGGAGCGGCG TACCGTTCGC CGACGTACAA GGCTACCAAG TGCTATCCCG
     8041 CGTACTGAAT CACGAATATG TGTGGAACCC CACTGTAGGG AGCTATGTGG GGCACGAGTC
     8101 TCCAGACGAT ATGATGTACA AGGCGAATGA GAATGAGCGA GATGCTAATA TTCGTGTCAC
     8161 AGGCATGGAT ATCTCGTAGG CGAGTAACTC TGCGTTTACT CTTGATATTG ACAACAATCG
     8221 TACTCGTTTA TGTAGGATCC GTACTCGTGC TGTCATACTG GACGCTTCAC CACAGGCCAT
     8281 CGAGCTCGAG CATCGAGCCT CGTATAAGAG CGTTAATGCG ATCGGCTCCT ACTCCAGGGG
     8341 TGATTCCGCA TTCCGCCATG GCGGCGGCAA TGTACTGTAT GGCTTTCGCT GGAGGATCTG
     8401 AAGATCCGCT GTACAGGTCG GCGAAGAGGC TGGACTTGTC GACAACGGAG AATAAATCTT
     8461 CCCACAGGCC TGCTTTCTCC GTCGACGCTG TGCTCAGCCA CCCGGAGAGG GAGAAAGACT
     8521 CGTATCTGTT GAACGGCGCG ATGCCAAGGT CGTCGATATA TTCTTCAGCC AGAGTCCCGA
     8581 TTGCTGAACC TTGAAGTCGC TGGTGGAGTT GCTTGTAAAG GTACCCGATA TCTGGTGCAG
     8641 ATAGATGAAC GGCGGGGTTG AAATACTTGT TTATGAGCTT GAATAACTTC TTGTTCTCGA
     8701 CCGTTTCTTC AATTCCTGGC TCGATAGCAA GAAACGCTTT CATGGCGTCG ACGAGTTTCT
     8761 CATGTGGGAC TGGGGTGCTC TGGTTGCAAG GCGAGTGAAA TAGCTGACTA TCGGTATAGG
     8821 CGACCATCGT CGTACTAGTA TGTTGTCGGT GGATAGAATG ACGAATAGCC GTGGCTCCGG
     8881 TGGCAGGCAT GTCCTGAAAT GTCACGGTCA CGTGAGGAAC GCGTCCGATG TCACTTCTAA
     8941 TGCACTTCGG CATTCGCGCT TTCTCCTGTT CTTAACATGC AAGCCTCTCG TCCAACAACC
     9001 GTGTCGCTCT CCAGCTTTGC CTACACGACT GACCATCTGC GGCGCTTTGG AACGACGAGT
     9061 GATCCAACTC GACTGCAGAG TAGCCGACCT CAAACAGGTC GACCCCTCAC AGGGCGTCCG
     9121 CAAACAGGGC GTCCTCAAAC AGGTCGCCCT CAGACGGCTG TTTCCATTAG GCACGAAGGA
     9181 AGCTACGTGA TCGCTCTGAT CGAAGGGCGA GGGGTAGCTA GGGAAGTAGG TTTGGCAGCC
     9241 CTAGATAAGG ATACCGGAAA GGTCGTACTG GTTCAGGTAA GCACTTGCGC TCCACGGCAT
     9301 ATAATACTTT CTCCAACTAA TATGTCCCGA ACGATCCAGC TTGCTGACTG TCAGACCTAC
     9361 GTCAAGACGC TACATCAAAT GCATTTGCAC ACCCCTTCCA CCATCTTACT GCCTGACACG
     9421 TTTATCTCAG GCGCGGGGCC TCATGGGCAA CCTGCGCCAG GTGCGTCGTT ACTCGTCGAG
     9481 TACATACGTG AGGAGTTTCC CTACGTACAA CTGGAGCCTA TTGGAAGGAA ATTTTGGAAC
     9541 GAAGCTGGAG GTACGCTGAC TCCCCCTCGA TATCGTCTAA AGTGCATATA TCCTTGTTGC
     9601 AGGCCTCGAA TTCATAGGTC AACTGTGTGT CGACGATGAC GAGCGAACTG CGACCATGCT
     9661 CGCTGTCTCG ACCAAGTACG TACCTGTGTC TCTGATCGTG GCTTCCTCAC GCTGAGCTTG
     9721 GATTGACAGG TATTATGCTT TATCGGCCAC TTGTGCGCTA TTCAAGTACG CCGAGATCAA
     9781 GATGAATGCT CGCTTCGCTT CGCGCTCCTT ACGGATCCGT TACGTCCCCG TCGAGGGCAC
     9841 GCTGATGATC GATCCAGATA CTGTTCGGAA CCTGGAGCTG GTAGCAAGTT TGACGCATAA
     9901 GAAATCAACT CATTCGCTCT TTGGGTACGT CTTCTTATGT TCTCATTATG TTCCATCTGA
     9961 AGTTACGAAC GAAGGGTGCT CAACCATACT TATACTGCAA TGGCGGCCCG CCTCTTGCGA
    10021 GCCAATATCC TATCACCCGT CACTGGTGAG CCGATCGTAC CGTCAGGCAT TGTCGTGTCT
    10081 TAAGCGCGAC GAATCAGTGC AAGATGCAAT CAACGCCCGA CTGGATTTCG TTGAAGGTAT
    10141 GTACGGCAGT GTTTGCTTCC TATCGTTATT GACACAACTC ACTCTAGAGT TAATATGTTG
    10201 CGAGGACAAG TTCACCGATA TCCGCGATGC TTTGAAGGCT TTCAAGAAGA TGGATTTCGA
    10261 CAAATTAGTG GCTTCGGTGA GTATAGACTG TCCCCAGACG TGGCAAACAC TGACGTGGGG
    10321 ATCAGCTTGC CGTGTCTGAA GCTCGCCCTG TCAGTACGGG AAAGTCAGCC GCGGCGCGTA
    10381 TCTCGCAGAT GCTTGACTTG CGCACCGCAA TCCAGAGTAT ACCTGTCTTG GCGCAAGCGC
    10441 TTTCGGGCGG ACACTGTCAT CTCATGCAGA TCATGCATCA CATGCTCACT GATGACCGGC
    10501 TAGCTCACAT CGAGGGCTTG GTTTGTTCTC ACTTGAATGA TGACACATCT TTGTCAAAAG
    10561 CACGTACTTT CGACCTACTA TTGGCATACA ATACTTACCC TATGTACTAG ACTGGTATTG
    10621 CTGCAGTTAA TGCAAGAGTC TATGCCTTGA AAGTGAGTAC GTCTGTTGTG GTATCCTGTC
    10681 CTTTAGTGAA TATGTGTTAG GCAAACAAGA ATCATCTTTT AGATGTTGCA CGGGAGACCT
    10741 ACAAGGAGAA TGTCGGAGAT ATATATCAGC TAAATCGGTC ACTGTCGGAG GTGCACTCAT
    10801 TATCATTGTC GCTTGTCTAT CAGGAGACAG GGTTTGTTTT TGCACTCAAA AAGGATGACT
    10861 TGATGGGTGA ACTTCCAAGT GGCTTTATCA ATGCATCAAT AAAGAGAGGA AGCTGTATAT
    10921 CTGGCAGTTC ACCACGTCTA CAAGTGAACA CCAACTGAAT CCAGTTGGTC TGGTCCGACC
    10981 AGTTGGACAC CAACTCAAGT CAACTGAACT ACCAACTGAA CACCAACTCG ACCAAGTAAG
    11041 TTCACTTACA TTCAGTTCTG TTCAGTTCCA CACCAAGTGA CTACCACTTG AACACCACTT
    11101 TATATAGTTG GAGAAGTTTC AGTTGGTGTC CAATTGATAT CCAAGTGGTG TCCATGTGAA
    11161 CTGTGCATAG TAGAGTCAGT AGAAGTAGAA GAGATTGTTC AACTGGTGTT CAGTTGGTAT
    11221 TCAGGTGGGT TTCAAGTGGA CTTTGGACTT TACAGAATTT ACACAAGTCC AAATGGTGTT
    11281 CAAGTGAACC TCACTTGGTG GTCAATTGGG GTCAAGTGGT ATTGAGTTGG AGTACAAACA
    11341 TGGTTACAAG TGTCACTATA TTGGGGAGTG TTCAGTTGGC TCCCAGTTGG TGTTCAAGTG
    11401 GCCACCAACT GAATACCAGC TGGGTGTGAT CTTCTACAGA TACAAGTCCA AGCATACATT
    11461 ACAGTTGATA TTCAAGTGGT ATCCAAGTGG CGGCCAGGTG GTGGCCAAGT GATATCCAGG
    11521 TGGTGTCCAA GTGATGTTCA AGTGATGCTC AAGTGGTGTT CAAGTGATTT TCAAGTGATA
    11581 TTCAATTGGT GTTCAATTGT TGCTCAAGTG GTGTTCAACT GAAGTTCAAC TGATATACAA
    11641 GTGAATGCCA AATGAACTAC AAGTGAACTA CAAGTGAATT TGCTCATATT CAATCATCAT
    11701 CATCCTGCAT CTCTTGCAGC CCATATCTCA CTCCATTCTC ATCCTCTTCA TCCTCACTTT
    11761 CATCACCTGC TTCTTCTTCC CTTCCCTGCT GCCTGGCAAT AACACGCTGG GTGTGCAAGA
    11821 ACAGCAACAC ATGCATGGTG AAGTCAAAGT TGCTGACAGT CATCCGGTTG AGAACTGTCT
    11881 GGAACCCACC CAACCATGCA TTGAGTTGTT CACAAGCCTA AGTACAACAA ATTAGACAAG
    11941 TACAAGTGGC TGACTAGTAG AATCACTTAC CTGAGTGTTG AAGGCCCTCT TGTAGTACAG
    12001 GTTGCCTTGT TTGTCTTTAT CAACCACCAC CAAGTTGGGG GCATCTCCAT TGAGAGGTGC
    12061 AGGATTGCAC CAAGTCCGAC AGAGGTGGTC AGTCACTCGG TAATTGATGT AGTGGTAAGA
    12121 GTCGACAATG ATTTGAGTGG TGGGTTCCCA AGCAGGCCAG TGCGCTTGCC TGACAATGTG
    12181 CTTGAGCAAG GCGCACCCCT TGTCAATGGC AATGTAGCTG GGGCGTGAGG CAGGATTGGG
    12241 GTAGACATCT TCAAGGAAGC GAAGAATCTT GGCCACCCCT TCTGACTTGG CAAACTTGCG
    12301 CCAGGCAAGG ACCACACCAC ATGGAGCACA GATGGTCTCC ACGCAGTAGA ACCTAGGAGC
    12361 AGAGAAGTAG TTGTTATACT TGCTGCCACT GACCTGTTCA ACCTCCTGCT CTGCAAGGTC
    12421 GTCATGCTCT GGCAACTCTG CTCCTCCACC AACAGGCAAC CACTCCTGCC TCTCCTCCTG
    12481 AGCCCTCCTC AACATCCTCT GAACTCCTAA GAGTGAGGAG TTGGCATAGC GAGCACGGTA
    12541 GACCCTCCAC TGCTCCTGGT GATTGACACA TGCCTGAGTC CCAGCCACCT TGACTCTGAC
    12601 ACAGTCTTTC ATGCGACAAC GGACCCCCAT CTCGTCCTGA TGTGCCTTGC AAAACACTCC
    12661 AGTCTGAGCA TTAAGCAATC CCACCTCGCA CCCTGGCATG GCACAGTGAC GAGGCCCCAT
    12721 GACAATGCCA TCAATAACAA TCATGCGAAC GTCAGCAGGA TTGCTAAGGG CAGCCCCCCC
    12781 AGCAGGTTCA GATGCATCAC TGGCTGGGAC ATCATCAACA TCCATGGCCT CAGCATCTTC
    12841 CACAGCAGGG CCTGCATACT CTGGGACAGC ATGATTTTCA TCATGGCCAG CAAGAGCAGC
    12901 AGGATTGTCA GGCTGATTAG GGATCACGTC AGCCACATCC TTGAATGCAT GACAACACTC
    12961 ATCGCAAGAA TGCCCCTCTG CACTGCGGAT GATTCCCCCA TCCCCCAGAT ACTCATAGGC
    13021 AGCAGTCACG AGGTCCTTGA CAGCCATGTT GTCCACAAAG AGGAGCTCAG CACCACTAGG
    13081 CTCAGCAAGC AACCGGATGG ACTCCAAGAC AAAAGCCTTC CAGGTATGCC TGCGAGTGAG
    13141 TTTGAATGTG GTGCCACTGG GCTGGACAAA GGAGTAGTTC CAGAACTCAG TTACTGCAGC
    13201 TGTCGAGGCA TGAAAGCTGT AGTTGGCATT GACAATAGCC CTGGAGACCA GGCGGTCAAC
    13261 CCAGACCTGA GTTCTGACTT TGAGGTATTT GGTGTCTGGA AGGTGAATGG CAAGGCGGCG
    13321 ATCATTAGAA GGGTCGTTGA AGCTCTCATG GTCAGCCCAG AACATGGAGG AACATGCAGG
    13381 ACATTTCCCT GCAAGTACTG GAACCTTCTC AAAGCACTCG CTCCCCCTAA GCAAGATGGC
    13441 TTTGGAGACA TCACGGTACC GCTGGTACTG AGTCAGAGCA CAACCAGGAC ATGTAGCATC
    13501 AGAGCATTGA ATGACAGTGG GAGTGATGAT GAGGACAGGG CGAATATCGG CGGTGGAGAT
    13561 GGGAAGGAGC TTGCGACACA AAGTACCTCT TTTGTTATGA GAGTAAAGAT TGAGGGAGCG
    13621 ACAAAAGAAG TCAAGCTTTT TACCCAGAAT AGTGGTCTGT TGCTTTGGAG ACTGGTCTTC
    13681 ATGGCGATCA GTGGGGAGGA ATAGGGTGTC GTAGGTAGTT CTAGCATCAG AAGAGACAGA
    13741 GGTGTTGGTG CTAGAACCAG ATGCAGAGCC AGAGTTGGAG CCAGAGTTGG AGCCAGAGTC
    13801 AGAGTCAGAG CCAGAGTCAG TGTTCATTTC AGTATCTGAA TCATCATCAG CGACAAGGGA
    13861 GTCAAGCTGA AGCCTGTCTT TGATAGCATG GACAAAGGCA GCCATCCAGC TAGTCACGAC
    13921 CTGAGTGTTG GTAGGGACAG CTTGTTGTTG ACCATGAAGG TTGAGAAGGT CGGTGTTGTT
    13981 GGTGACGCTG AAGAGGAGCA TCAAGACGGT GGCAAGAGTG ATGTCGGCAC CAAAGCTGGA
    14041 CTTGATCACT TTGGCAAAGT CTGCAAAAAG GATGCCTGGG AAGGGATCCT CCAGTGGTGC
    14101 TGCAGAGACA CATGGAAGGA GTCCAAGGAG CAGCCAGAAA GAGAGCAGCA TGAGCAGGGC
    14161 CTGTAAAGAA AAACTGCTGA AGTCAGTACA AGTTGAAATG CAAGGTGAGA TTCAAACAAG
    14221 AAATGGCAAC ACGAAATCAT TTGAATTACA TCTATGATTC ACAAACAGAC TACCTACTTT
    14281 GAAGTTGAGG CCTTCTTGGA CTTCTTTTCC TTGGCCAGCC TGGCCTTCTC CTTGGCCCTC
    14341 TTCTCCTTGT CCTCCTTGTC CTTCAACTCC TTCGTGACAG CTGCCAAGTT CTCCTTTGTA
    14401 AGCTTGCGAG TTCCCCAGAC AGCTCTGTGT TCCTCTGAGC TCTGATCGTA AGTGGGGTCG
    14461 TTCAACAGAG CATGGAGGAT GGGGAACTGC TCAGCGTTGT TGAACATCTT GGAGTAGGTG
    14521 TTGTAGTTGG TCTTGCGGAT GTAGAGTGAG CGAAGTTCGT CGATGGAAAG ATCACGACCA
    14581 GTCCACTTCC CTGCATTCTT CAGTTCCAAC CACTTCGCTG GGACTTGGGC AGCTGCCTTC
    14641 ATCCGAGCAT AGATCTGCAG GATCTCATCC TTCTGAGATG CCTTGGGCGT CATGCTGTAG
    14701 GGCACCTTCA GCATGATGGC AAGAGGAAGA AGGGCGGGGT CGGAGAAGGC GGTGGTGAGC
    14761 TGCTGGGAAA TGGTAAGCGA GGCGGTGTCG GCACCAGCAG TGGAGACGGA GGCAGAGGGG
    14821 GCAAGAGATG AGATGGTGGA GGGAGCGTCG ACAGAGGTGA CAGAGGGGGA AGGAGGGGGG
    14881 TGGAAGCCAG AGCCTTGGGT TGAGCGTTCC TGAGTGAGAT AGAGTCAGAA TTTTTTTCAA
    14941 GTCAAGTCGG AATTTGCTTA CCATTAACAA CTCCATTTCC TTGTTGTTGT CCCACTCAAC
    15001 AGGCTCATCC CCCTCAATAG CCACAGCAAA TGGGCCCTTC ATCTCCCAGT CATCATTGAC
    15061 CCACAACAAG ATGTCAGAGT CTAAATGGCA ACAAATAGTA AGCAAAAAAC GCGAAGTCAA
    15121 AATGTGTGAC ATACCTGCAA GAGCGGTCAT TTTCTTGACC ATAGCCTTAA GGACAGGCCC
    15181 CAAGGTGTAA GCCAAAGGGA TCCTTACAGC ACGGGGCTTA GCGATGGTGC GGTCCTCATG
    15241 CTTGTACACC AAGACCCTGC CCTCATTGCG AATGGGGACA AGGTCTGCTT GCTGGGTATC
    15301 TAAGAAAGAA GTCAGTAAGT GAGCCAAGTA TGAAAAGCAC AAACTCACTG AAGTCAGCCA
    15361 TGTTGGGGGC TACCCCATGT CCTTTGGCCC TTGCAACTCC ACCCATGGTA CGGGAGGCGC
    15421 CTTGCAAATC ATTGAAGTCG TCAGCGATGG GAGAGGAAGG CATATCGTTG AACCCAGCAA
    15481 AGACAGGAGC AGGCAAAGGT GTATTGTTGG CATGGTCAGC CTTGCTGCGC TGAGCTACAT
    15541 GGCGATGGGC AATGGGAGAG GCGCTAGCCT GACGCTTGGA GGCAGGCAGG TTGCGAGGGG
    15601 TGATGTTGGA GTCGAGGTCC ATGGCATCGT CACCTGTGTC AGAACTCTTG TCGTCACCTG
    15661 CATTGGACAC CTCATCACTC AACATCTTTT CCTTCTCCTC CTCGCTCGAC GTCTTCTCCT
    15721 TCTCTTCATC GTCATCCACA TCTCCTGGCC CTTCATCACT CGACTTCTTT TCCTCCTCCT
    15781 GATCCTCCTC TTCTTCGTCA TTATCCTCTG GCTCGTCCTC TGCGTCAGAG GAGCCGAGAT
    15841 TGGTCAAGTC GCGACCTTTC CCCTTGTCTA CGACTTGGGG AACATCACCC GGATCAGCAC
    15901 GGCGAACACG GGTGGAGACA ATCCTCGGAG CGACTGGGGG TAGGAGAACC CCAGTCCCAG
    15961 CTCGACGAGG TGGCGGAGCA AGAGCAGCCC CACTCTCACT GAGAATTCTA GATGTACTGG
    16021 TGCGGACAGT CAGTTTGTGG ACACAAGCAA GAGCAAGTAA AAACATACAC AGTCATCTTC
    16081 TGCACGGTAG GTTCCTCAGC CTCTTCATCT TCTTCATCAC GGTCGGCGGA GGTCCTACAA
    16141 ACAACCAGCA TGAAGAGAGG ATGAGTAAAT AGCCAACGGA GGACTTACTT GGTTTTCTTG
    16201 TTGGTCTTGG GAGTCTTCTT GACTTGTTTA ACTTGCAAAG GGAGGTCCTC ACTATCAGAC
    16261 AAGGTGTTGT CAATTCATTG TCAATTTATT TGAATTTAAA AGGAATTTAT TTATATTTAT
    16321 TACTAAACTA CGTACTACCA CTACTAACTA CTACTAATAA GAAGGTGGGG GAGTGGGCTG
    16381 ACTCACCTGA GGGCCTCTTG AAGGGCCTTG GTTGCTGACC TAGTTGACCT GGGCTTGTTG
    16441 GGAGTGCTGG TGGTGGCATG ACAGAAGGCG TTGGGGGAAT GGCGGGGGCC ATTGGAGGGC
    16501 AATGGGGGGC GGGCGTCGTT GTCGACAGCA ATGGGGGGGC AACGGGGGCC GTTGGGGGGG
    16561 GCGTCAACGG CGATGGGGGC GTTGGGGGAC GTTGGGGGCG TTGGGGGACG TTGGGGGCGT
    16621 TGGGGGACGT TGGGGGCCGC GCGGCGTCGT CGACGGCGTT GAGGGGACGA CGGGGGGTGC
    16681 GCGTCGTCGT CGTCGACGTT GGGGGGCGTT GGGGACGACG GGGGGCGTCG TCGTCGACGT
    16741 TGGGGGGCGT TGGGGACGAC GGGGGGCGTC GTCGTCGACG TTGGGGGGCG TTGGGGACGA
    16801 CGGGGGGCGT CGACGGCGAA GGGGGGACGG CGGGGGATGT TGATGGCGTT GGGGGGGGCA
    16861 TAGGGGGGCG TTGGTGGACG TTGGAGAGTG GGGGGAGAGG CGGGGCGGCG GTCAGTTGTA
    16921 TAAAAAGGAG GGGGGCGGGC GGCTTACCTT GGCCTGCCCT CCTCGTTGTT CCTGGCGGCT
    16981 CCTCCGCGTC CTCGCGACGT TGGCTTGCGT GGGGGCATTG CGACGTTGGG GGGGGGTTTG
    17041 GTGAAAGCGA GGGGATGGGG GATGGTGGTG GTTGAGGGGA GAGAGGCGGC AGTGCCAGCG
    17101 TGGCACGCCA CTGTCACATG CGCGTGGCGT CGCGGCGATT GCCGGATAGG CGCGCGCCTA
    17161 AATAAAAAAA GAAAAGTAAA ATAAAATAAA AAGAATATTA ATATTCGTGG TAAAGCGCCC
    17221 AATAAGCGCC CGCCCGGGAA AAAAAGAGTT ATCATCGGAT AACCCTTGCT AACTCATTTT
    17281 TGGACGTCCC AAAGCGGAAA TTGCCTCAGA AAAACACCAA TAAATTGTAG AAAATTCAAA
    17341 TAAATTCACA GAAATTGTCT AAAAATTGTT AAAAATATAT ATGTATATAC AATTGCATTA
    17401 TTATCAATTG GTGTTCAAGT GACATTCACT TGGTGTTCAA TTGGTGACCA CTTGGCATTC
    17461 TACTGAATTT TCAGTTGGAC ACCAAATGAA CACTAATTAT TCACTTAGTT CACTTGGTGT
    17521 TCAACTGGTG TCCAACTGAA CTGAACTGAA CTGAACTGGT ATTGAACTGA ACTTTCGTAG
    17581 CCATTTCCCA GCCAAATAAA AAATGTCAAA AATTCAGTTG AACACCAACT GAACACCAAT
    17641 TGGACACCAG TTGCCAACTG GATCCAGTTG GTATCCAACT GAAGACGTGG TGAACTGTCA
    17701 GGTGCTCAGG AAGCTGGTAT TTTTCAAGCA TGGAGTTGGT AAGTGTATAT GTGCTTCTAA
    17761 GGAGGATTAG AGATAATTTT CATCCTAGAA AAAAATGAAT GCTAGAATGA AAGATGCTTT
    17821 AGATGAAACA TTGTTATTAA GTGATAGGTA AGCTTTAATG CAATTGCGAC CCTTAGTCTT
    17881 ATATTTGTCT AGAATCATAC AAGAGTTATT GGATGGTATT TTGGAGGATG TTGGGGTTCT
    17941 TTATAAAGCA TCTGAAGCAG TAAGCTTGCA TATTTCATCA TATAAACTTA CTGAACACTT
    18001 GTGCAGATTG CTCTAATTGA TATGCTGTGG TCATTCACAC ATTTCTCAAT CAGTATGTCC
    18061 TTTGCACTTT AATGAAGAAG CTAACTTACT TTTTATTCTG AGTAGTTCAC AACTGTGGTA
    18121 TGGACTAGCA AACTAATCTT ATATTTCTTG TCAATTAACA TTTTTTCCCT AGTGCGGCCT
    18181 GAGTTTACTG GTACTCTAGC TGTGAAATCA GGTCGCCATC CTATTTTGCA ATTGGTACAG
    18241 CCAGCTGGAA GCCTTGTTGC AAATGATATT TATTGTGATG ATTCTTCTCA CTTTCAAATT
    18301 ATTCAGGGGC TTAAGTAAGT AAGGTTGGCA TGTCTATATT TTCTTGCTAA AATGTGTTTA
    18361 CTTGATAGCA TGTCAGGTAA TTGATAAGAA CATGAAAGTG CAAGTTGACT ACTTATTGCT
    18421 TGCATATTTC TAGGAAAAAG CACCTACTTG CAGCAAGTTG GGTTATTGGT GATTGTGGCA
    18481 CTAAATGGAT GCTTCATTCC TGCTGAGTAT GGTAGCTTTT GGTAAGTATC AGTTGATCTA
    18541 TGAGAGAATG AACAACAACA GACTTATCAA TCACAGTGTT CATGATTGTT TGTTAAGCAG
    18601 GCTGTCCAAT AATGATGACA TGGAAAAAAG TCTTAGCACT TTTGGAAGTG AGATGGCAAC
    18661 TTCAACTATG ATTCTTGGTA TGTAAGTTAT TGATGAAGCC TATTATCATT TAAACTATTG
    18721 TACTATTTAG GCATGTCAAC ATCTCAGTCC CTTGTTCTGG TGGATGAACT AGGAAGAGGA
    18781 ACATCACCAC AGGAAGGTGT TGGCATTGCT CATGCTATTG CAGAAGGACT AATCAAGCAA
    18841 AAAGTAAGCA AATGCATTGT TAACTTCATG TGACAACTAG CTTAATTGAT ATAGTGCCTT
    18901 ACATTTTTCA CCACGTGAGA CTGGTTTGAC ATATTGAGTC TGTTCAAGTG ATTGAATTCA
    18961 ATTCATTTAG ACATTTCAGT GAGCTTGCAC AAACACTTTC AAAAGCACCT GGTGTGGTCA
    19021 AGTAATGCAT TGTTTCATCA TGATTATTCT ATCAACTGAA CTTGATTTCA GCTTGCATCT
    19081 TTCTGTGCAG GTAGATTTAT CCTACTTCTT GTTGATCTCT GATAAACATT ATATAGAAGC
    19141 AGCCATCATC AAGTTTTGGA CTCAACTTCA TGTATAGGTA ATGTTAACTT TGAGCTTGAT
    19201 CACTTTGTCT AATACTAATC TTTGTTTTAG AATAACAGAT GGACCATTGG AAAAGCATGA
    19261 GCACTATGGT CTGTCACTTT CAAATGATTA CAGACTCTTT CCTTAAAATA AACTTTCCAA
    19321 TAGGATTGCA ATTAGCCATG CTAGCTGATT TCCCAAAAGA TTTGATTGAC AAAGGATCTC
    19381 AAGTTGCTCA AAGCCTTGAT GAGTTATACT CTCAGAGCTC AGATCATAGC AGCAGTAGCA
    19441 AGATTATAGC TCAAAGACAA GCATTACTGA GAGTATGTTG GTTGTCTTTT ATATTCTTTG
    19501 ATGTTTCTTG ATTAACTTGT TCTCCTATAG CTGCAAATTC AGCTGAAGCA AGCATTTCAG
    19561 CATTCTTCAC TTCCTCAAGA AGAGCTGGTA GAGTATTTGA GAAGGTTTCA GGTACATTTA
    19621 GCAAAGCTCT TTGTAATGTA AATCTGGGCC TCAGGCTGGT ATAAAGAAAT CCTTACAGAA
    19681 GAGTGTGACT GTGATCATTA AATTACATTC TCAGAGCACC TGACAGTTCA CCACATCTTC
    19741 AGTTGGCAAC TGGTGTCCAG TTGGTGTTCA ACTTAATTTC TGAGTTTTTT TATTTAGCTG
    19801 AGGAATGGCT ACAAAAGTTC AGTTCAATTG GACACCAGTT GAACATCAAG TGAACTAAGT
    19861 GAATAATCAG TGTTCATTTG GTGTCCAACT GAAAATTCAG TAGAATGTCA AGTGGTCACC
    19921 AATTGGACAC CAAGTGAATG TCACTTGAAC ACCAATTGAT AATAAAACTG TATATACATA
    19981 TGTATATTCT GCAATTTTTA GACAATTTCT GTGAATTTAT TTGGATTTTC TACAATTTAT
    20041 TGAAGCTTTT CTGAGGCAAT TTCCACTTTG GAACATCCAA AAATGAGTTA GCAAGAGTTA
    20101 TCTGATGATA AGTCATTTTT TCCCTGAACA GGTGCTTATT GAGTGCTCAT GAATATTAAT
    20161 ATTCTTTTTA TTTTATTTTA TTTTACTTTT TCCATTTAGA CATGTGCCTA TTGGGCAATC
    20221 AGCATGATGC CACATGTGTG TGACTATTAC TCATCATAAA GTCTCAGTAT CATCAGGATG
    20281 ACACATATGA TGTCATATAT TACTCATCCA GGCACAACCA GCACTATATA TAAGCTCTGT
    20341 CAGTTGTTCA TCTTCTCTAC AACAATGAAG TCCATTCCCA ACTCCCTTTG CACCGATATC
    20401 ACCTTGGACA TTCTAGCTGA TGGTCTTCTT CCCACCATTG AAGAGTGTGA TATTCCTGCA
    20461 GAGGATGTGA TCTTTCAGCA GGATAATGGC CCCAAGCACA CCTCAAAATT GGCACAGAAG
    20521 TGGTTTGAGG ATCAAGAGAT TGCGGTCATG GACTGGCCTG CCCAGTCTCC TAATATTAAT
    20581 CCCATTGAAC ACCTCTGGGA GCACATCAAA CGCCAACTCA ACACCTACAA TACACCATCT
    20641 AGGGGAGTAC ATGAATTATG GGAGAGGGTT GCAGAGGTAT GGGATGGGAT TGATGTGGAG
    20701 GTATGCCAGA ACCTTATATC AAGCCTTCCC AGAAGAATTG AGGCCGTGAT CAAGGCCATC
    20761 TGAGTTTGAA AATACAGCCC CGCTGCATGA CTCATCAGCT GACGCAGCCT CTCTCCTCTC
    20821 TACTTCCCTC TCTGCTTCCT CCCACGTTGT CGCAATACAA CCAAGATACA ATTGTATGGC
    20881 GGGAGCCTGC CGATTGTCAC CAACCAGCAC CAACATCAAC TGAAAAGGCG CAAGCTTCTT
    20941 CAGATACAAA CCAAATTCAC CAAACCACTT GTAAGTCCAA CCACCCTATG AACATTATTC
    21001 CATGCCCCCG TTCCGGCGCT TAACCAGGGT GTTTTGCCCT TGCGGGCGCT TGTTGTCGTT
    21061 GAACGCTGAT AGCCCCTGTC ATACCCCTAA CAGCACCATG TCGATGAACC TCAGCAAAGA
    21121 CATTGGCTCT CTTTTATTGC AGGATGAAAC ACCACTCTCT CTTCTGAGCG GCCCTTTGGA
    21181 GCCAGGGTAA GCCTCTCTCA ATGTCTGTGT GGTGGATATA TATTGACCAA GATCTTTCTA
    21241 GTGTTGCGGC CACCTTCACA ACAGTTGCCA ACTCTTTGGG TTTGGCACAA TTGCCTTGGT
    21301 TCACGCCCCT CGATATTCTT GAGCACTGTG AGTACAATAT CAACATCTGC AACCACTTTT
    21361 TTCCTCACCC TCTGAAAGAA CAAATGTCGT CACAAGCTCC TGCAGAGGCA GCTTTTCCAA
    21421 AGCCACCGGG AAGCAGGGGC TTGGATTGCC GACCCTTCCT GCGAAGAAAA TAGGATCTCT
    21481 TTACTTTTGT GCTCCATATT GACGCAGACG CTTTTGGCGT TCTTGGAAGG AGACAGAGCA
    21541 ATATCCTTGC GGCGCTTTCC GTCTTCCCAA CGGCCATATC AAGTTCTCAA CCAGCATCTC
    21601 CAACACCCTG ACCAAACTAC GCCATTGGCC ATCAACTATA CTGGAAAAGG CCCTCCACGC
    21661 AATGGAAACC GAGCGCAAGA AGCACGGCAA GGGCCCGGCG GACAGTATAC CCCCCGGGGA
    21721 CGACTCTGTT TCCAATTTGT TTTCCATCTT CAACAAATAC AAGAAACAAG GGCTTTACAC
    21781 CAAGATCCTT GCCAACATTG TCATCGCTGC AATGGGACTT CAATACTTGA TGAAGGTAAG
    21841 TAACCTACTT GGCAAGCCAC TAAATCTCTA ACCGCAACCC CCTTAGGGAG TGGACCTTTC
    21901 AGAGTACTGG GACGACGTTG CCAATATTCC AGGCCTCAAT CTGACAGACA TTTTGGAATA
    21961 CAAGTCCCAA TACGGCACGT ATGGACTGCG TATTATCCTC CTCCCCATCC ATCTTGCCGC
    22021 AACATTGTCC CCTCTTGTAC TCCATGACCA AGGACTTGAT GGCAAAAAGT ATCTCGAGAC
    22081 ATTCGCACCT GCTGGTAAGT TTCTACCAAA CACATATGGT TTCTAATTTT AATGCAAGCA
    22141 CGACAGATGT GGAGACACCT TGGCTCTGCT AGGCCGAGCC AGCTCGTGGC ATATGAAGAC
    22201 ATCATATGGA GAACGGTTCA TTCCATCGCC ATACGCCCAA GCTCAGTCGA CTCGTCTATG
    22261 AAACAGATGT TTGAGCATCT GAAACAACTA TCACAATTTG ACCCCGCCAT CAAGGACAGT
    22321 AATTTTGGGC TCTCAGCCGA AGCCGCGAGC TTCTTTGTAC AGCTTGAACC CCTCCTCTGC
    22381 TCTTCAACAC CATTGGCGGA CGGTCCTCTC TTGTCGAAAC CTGGGCCATC CAAACCCCAT
    22441 CCTACTGCCT CCCCCACCCA CAATGGCACA CTGCCCCCAG CAGCTGACCC GCCCATGGAT
    22501 GTTGATGGCA ATGGCCAACC ACCATCGGAA AACCCCCAGG AAGGTGGCAA GGCAAATGCC
    22561 GACGAGGAGA GAGGACCAGA TGGTGGCCAG GATGGGTGTC GGAGCATCAC CCCACCTCCA
    22621 GCAGCTGACC CGCCCATGTG AGTCGATAGC CCCACCGCTG AACAATCGGG CGATCAAAAC
    22681 AACGACAGTG ACGACTCTGA TGCTGATGTC TGCAGGAATG ATACCCTGGG ACCCTAGCAG
    22741 GACACACACG CCGTCGACAA CGACAGCGAC AACAATATGG ATGTTCAGAA CCATCCCGTA
    22801 GAACCGTTGG CTGGTTGAGA CACGGGTGGC CATGGCTTAG ATGAGGGTGG TGATATGAAC
    22861 GACCTGCCTG CTGCAGACAA GGCCGGCAAG CCATGATTCG AGTGGTGCTG GCCGCAGTGG
    22921 TGGGGATTCC AATTCCGCAC CGTTGCGGAT AATCATCCCG CCTTGAAAGC TGAAAAGGGG
    22981 ACAGTCCCCC GCCATCAAAC CTGAGAGCAG ACACAGCAAG AGGACACGGT CGACGACCTT
    23041 CAAACCCAGT GGTCTTCCTA GCCCTCCGCA TCGAAGAACG ACTCACCTCC GTTCCTCCAC
    23101 CATCCAACCT CAGTCTCAGC TGAGCCCTTC CCGCTGCCAA ATCCAGCAGC TCCATCACAG
    23161 TCCAACGCAA GTCGACTAGG AAACCAACGA CCACCCCGAC TGTTCTTCCC GTCACGAGCC
    23221 CATCCCTCCC CCTTCTTGTC GGGACATCCA AAGAGCATGT AAGTGTGTAA AAATGGAGCA
    23281 TACTCCGTTA TTGACTATAT TCCAGTGTTT CCTTGCACCT CTTCAAAGTC TGTATGATAT
    23341 CTGTGGTGGC GCTGTCAAGT TCCTCCCTTC CTTTCATGTG CGTATTGTTC CTCTGCTTTA
    23401 TATCACAGCT TATGAATTCG TTAGAATGAG TCACATGTTC ACTTTGTCCT TGCCTTGATC
    23461 AGGGGCATAT GTCGCTCGTA TGGGAATTCA GCTCCGCCAT ACACAACCGG AAAAGAAGGT
    23521 GTACTGATAA AACCCATCTC CTATCACGAT TACAAGACAT GGCAGTCTTC GGGTCAACTG
    23581 GGCGACGAGT TGAAATCCAA GGTGATCTTG GTCACGGGGG TTCCTCATCC GAATCACAAG
    23641 ACACTAGATG AGGCCGTCAG AGACTTGAGC ACATCACTCG ATGCTCCTCT GATTTGTCAT
    23701 GGTAAGATTT CGCGAATAAA TGCCTGTTAT ATTCCCCCAT TTCTTTTTTT TTCACAGATC
    23761 AATCTGTTGA GATGGGTGCA GAAGGCAACG AGTGGCACCG GGAAACTATG TTGGCCCAGC
    23821 TCATCAATAT ATCCCAGTCC CCCGACGCGA AATCCCTCAA CTTCCTCGAC ATTCCTGGTC
    23881 CTATTGCAGC GGACGTACCA CTTGTCCACG ACGACACGCT TGACCGCGCC TGCTACCCCA
    23941 TGACGTGGGA TGTTCACCAG GCACGGCAAT CTGTAGACAT GACATCCCTT CAGTGGACCA
    24001 TTGCCGCAAC GCCTCGGTCG TGGCACCATC TACATATGGA CACCAATGGG TTTGGCACCC
    24061 TTGCCATGTC CACATGCGGT TGAAAGTTGT GGGCTGTCTT TCAGTCTAAA GGGGATACTT
    24121 TTGGCACGCG GCCAATCAAC TGGCAAATTA ACCCCAGCCT TTTGGACGAT AATGTTCTGG
    24181 ATTCTGAGGA ATATGAAGTG GACTACGCCA TTTTGGAGCC TGGAGCCACC TTGTAAGCAT
    24241 TCTTCAGTGT TTTACATACC CTATTTTGCT GACCATTGCT CAGGGTGATG CCTGGAGGCT
    24301 GCCCGCATAT GGTTGTGACG CATGACAACC CTACCGTCTT TATGGGGTGT CATTTTTACC
    24361 AAGGGCGCAG TATACGACGT CCGCAGGCTG GTCGCTGCCT TCAGGGCTGC ATGTTTCACG
    24421 CCTGACGCTA TTCCTGGTAA GTTTGTTTTC GTTCCTCCTA ATTCCCATCT CATCCTTCCA
    24481 AAAAAAGCGA GATTCCATTC ACAGTTCGCG GACATGAAAA CAACGGAAGG TATAAAGGAT
    24541 ACGCTTGTCG TCTGTGTTGT CGGTTGCCTC CTACCAGCCA TCTTCAAGGA CGACAAATCC
    24601 TTTAATGATG ATCTTGTCAT TGCCTCAAAC AGCTCGCTAG CGCTTATTCA ACAAATCCGA
    24661 GCTTTGGATG CACACCGATT CAAGGACTCC AACAGACGTC CACTTGACTT GTACGAGGAC
    24721 ATTTACGTGT TGTACCTGCG GCATGTCTGC TTTGTATATA TCAGATTGCT TAGCTGGGCT
    24781 CCAGAATCAT TGCTGACTGG CGCGCATACA CGGCTGTCCA AGATCCCCGT GATCAAGGGG
    24841 TATGAACAAA TGTTGAATAG TTCTTCAGAA TTGGTCGACC TTGGTGACCC AGACTTGAAC
    24901 TTGGATGTAG AGTATGTTTT GCCATTTGTT TTAGAATACC GTACATAGCT ATATATATAA
    24961 TCACACTGTC TAATACTGCG TCTGAGAACC TCGAATGTTT CCCAGTGTCT CTTCATTCCA
    25021 TCGTTCAGGT GGATCATCAG ACGGGAACCC AACGATCGCA ACTGCAACCG GACCATCATG
    25081 CTTGCATGGC CTCGATTTAG ACGGCGATCT GCCCAGCCTG GTTGACCCAC TCTCGCTAGT
    25141 ATATCGAAAG CCTCTAACAT GCACCGTCTT TCTTAATTTG GCATATATAT ATCCACAATG
    25201 GTCTTGACAC ATTTAGGGTC TGTGTGTACC CATGTCGCAC AAAGGAAGCC AACACACATC
    25261 TTTTCTGTTA AACTTTAGGC TATTATAGTT TGATCAGAAG CTTGTAGAAG CGTCCTAATG
    25321 CACTCTAATT GCCTTGGTAA CAGTCACTAA TGATGTGTTG ATGCAATCAA TCAATAATAT
    25381 GTAATGATTT GCGCTCTATT GACTCTTTGT GTCTATTACT CTAGACATGT AAGGAAAATG
    25441 ACCATCCCAG GTTCCCACGG GTACTGTTCT GCGCGAGGCG TGAATATTGG TGTCCACTAA
    25501 ATCGCGTCCG AATTTGATTA GCTCCGGAGC AGCTTGGGAA CATGCCAGAC ATCAATCTAA
    25561 TGATGGCTCC ATGTTTCATT TTCGCTCCTT TTGCTTCCCT GCTGAGACCG AGGCGTTCCG
    25621 GTGCCTGTTC CCGCGGTCAC AATAGAGGTC AACAGACCTA CTAATGGGGC GCTGAACGTG
    25681 GGAACGTTGC ATTGACCGTG GGAGTCGTGC GCTTGTAATA TATGTACAGA TTGCTAAACA
    25741 GTGCTTGCGC ACTTTTAGCA ATCCTGTCAA CACCAGTCAT CCCATGATGA CCTGGGTCGT
    25801 TCCCATGGGT GTTGGCAGTG TCTATGGGTG GTCCCCAATG CGTGGGAACC GGGCGCTTGG
    25861 TATAGCGCAA CTTTGTTATA CATTTGTACA ACAAGTGTGC GCATCACTTC AACACAACCC
    25921 CCTGATGCAA CACTTGGTGG ACCCACGTAT TGGGGCACCC ACAAACAACC CCCTGGCCCA
    25981 ATACGTCCTC CTATCCCACC AATCCCATCA TCTCCCTCAA CTTTTCCACT TGTGGTTTGG
    26041 CCAGTGCTTT GGTGAGCAGG TCTGCCGGCA TTTCCTCCGT TTGAAGATAG ACTGGCTGGA
    26101 TGCGCTTGCA ATCAACCTGA TCGCGTAACC AAAAGAAGCT CAAGTCCAGT TGCTTCATTC
    26161 TGCCATGGTG TTCGGGGTTC TTTGCCACTC TAATCGCCGA CTGGTTGTCC ATGTACAGCG
    26221 TGGATGGTGA AGTTGGCTTG TAACCAATTT CCGAGAGGAG GTTCTTCATC CAGCATATTT
    26281 CTTTACCAGC AGCAACCCCA GCAACATACT CGGCTTCAGT GGTTGATAGA ACAACCATCT
    26341 GTTGCGCTTT ACTGCTCCAG CAGACCGCTC CCAGCCCAAT CTTAACCAAA TAACCACTTG
    26401 TAGACCGCCC TGTCCCTTTA TCACCGCCGT AGTCTGCATC ACTGTACGTG ACGAAGATTT
    26461 CATCTCCTAT GGTGGGATCA GGTCCATATA CCAACTTCAT ATCCATCGTG CCCTTCACAT
    26521 AGCGTAGCAA GTGCTTTACA GCCTTCCAGT GGATCATGCC TGGGTTCGAG TTGAACCTAG
    26581 CCAGTGCGCT TGCAGCAAAG GCTATATCAG GCCGGGACAT TGTAGCCAAG TACAATAAGG
    26641 AGCCAACAGC ACTCATGTAG GGGATATCCA CCATCTCTTG TGCTTCTTCA TATGTTTTGG
    26701 GACAGTCATC TGTGGTCAAC TTCATACCTG GAGCCATGGG AGTCCCCACC GGTTTGCAAT
    26761 CAGACATATT GAACTGCGCT AGCTTATTGA CAATGTACTG ACGCTGCGAG ATGTAGAGTT
    26821 TGTGGTTATC CCAGTCTCGT GTTATTTCCA TGCCCAGCAG ATAGGAAGTC TCCCCCAAGT
    26881 CCCGCAACTT GAAATGCTTT TCCAGCTCAA TCACAAACTT GTCAAGAGCA TCCTTTGATT
    26941 TCGAAGCAAG AGTGATATCA TCCACCCACA CTGGGACTAT GATTCTGACA GTGCCATCAT
    27001 CATAGATGTA GAGCGAGGGG TCAGAGTAAA TCTTCTTGAA GCCCATTGAA TGTAGTGCTT
    27061 CTCCCAGCTT CTCACTCCAC AACCGAGGTG ACTGCTTCAA CCCATACAGA GACTTGTTCA
    27121 ATTTGCAGAC TATCCTTCCT TGACCCTTGG TTACACCTTG CTTAAATCCC TCAGGCTGCT
    27181 CCATGTACAC CTCAGCATCA ATGTCACTGT TTATAAATGC CTGCGAAATG TCAACTGAGC
    27241 GCAAGTGCAG ATCATCTCTA GCAGCTAGAG CGAGCACAGT CCTGATGGTA GCGTGTCTAG
    27301 ATGGCGAAGC AAAGGTCTCA TTATAGTCAA ATCCGGGCCG TTGACTAAAT CCTTTAGCAA
    27361 CAATCCGACC CTTGAACCGT TCAATGCTTC CGTCTGCATG ATACTTGACC CGAAAGACCC
    27421 ATCTGACTCC AATTGCCACT TTTCCTTCTG GCAGAGGTTC CAGTGTCCAA GTCCCATTAG
    27481 CAAGCAGCAT GTTGTATTCA GCTAGTGCAG CCTCATGCCA TTGTGCAGCG TGAGGCGACC
    27541 TCATTGCCTG AGCATAAGTC TCTGGCTCTA CTAACTTGCC AACAGGACCA GCCTCCAAAG
    27601 CTTCTTCTTC AGACTGCGAA TCATCATCAT CTAAAGCAGG AGTTGGATCT CGCATTTCCC
    27661 AGACGTCCGG AGTTGCCTCC CTGGCCTTTG GAGGTGCAGC AGGAACCTTC CACCATTCCC
    27721 CTGGAGGTCT GATGTCGCGT TTTGGTCTTC TTACAGCCAC AGGTCTATCA TCGACTTCAG
    27781 CTTCATCATC ACTGTCATCC ACACAAGGTG CAGCTCTTCT GCGACGAGGA CGAGGTGGGG
    27841 GAGTCTCCTC TGGCTCTGGT GTCTCATTAT CACCCTGTTG CGCTTCACCC TCCACCTGTT
    27901 CTTCTTCTTT CACATTATCG TCAGTGTCAT CCTCACTGCT ATTGTCCTCA TCGTCATTAT
    27961 CAACTGCAGG CAAGTCTATG ACCCTTTGCT GAGCATTGTC TTTGTCCTTG GATGGTGCCT
    28021 CTGGTGCGCT CTGCTGACTG GTTTTCGGAG GAGCTGGTTC TGAGAGGTCG TGCTCATCAA
    28081 TGCCCTTCAG AAGTTGGCCA CTGTAGGTGT AGCGCTCATC AAAGTCTGCG CGTTCACAGA
    28141 TGATGACCTT CTTCGTCTTT GGATTGTAGA ATTTCCAACC CTTGTACCCA TCAGGATACC
    28201 CAATGAATAT GCACTTCTCC ATATGCGAAC CCAAATGCTC CCTCTTGTCC TTCTGGACAT
    28261 GCACATAAGC AACACATCCC CATACCCGCA AATGCCCAAC ATCAGGTTTT CGTCTATGCC
    28321 ACACCTCATA TGGCGTAGCA TGAGCTACTG AAGATGTAAT GCATCGGTTC AAGACATGAA
    28381 CAAGTGCAGC CAAACACTCA GCCCAAAAGG CCTTTGACAA TCCAGCCTCA TCCAGCATTG
    28441 CAGTGATCCG TTCACTAAGC AGTCTGTTTG CACGCTCAGC CACTCCATTC TGCTGTGGTC
    28501 TGTTTCGCAC TGAGAACTGC CTTTCTATTC CATGCTCCTC CAAATACTTG TCAAACTCCT
    28561 TGCTCATGAA TTCACCACCC TGGTCGCATC TGAAGACTTT GATATGTTTG CCAGTCTGGT
    28621 TCTCAGCCCA TGCTTTGAAC CGCTTAAAGG CAGCAAAGAC TTCGCTCTTT AGCTTCAGGG
    28681 GAACCACCAC CTTCAGCTTG GAGTAGTCAT CAATGAATGT GACCCAATAC TTCTGACCAG
    28741 AGTGCGAATC AATGCCAACA TAGTGAACAT CAGAGTGTAC CAATGCCAAC AGCTCATCAG
    28801 CTCTGTTGGC TGACGAAGGA AATGGATTTG CATGCATCTT CCCAGTCAGA CAGGGAATAC
    28861 AAACAGGATC TGGCTTTGCA GAAGAGTCCA GTGTCAATCC AACCACCATT TCATCCTTAA
    28921 TCATCTGTTT AATTCCGTCA TGGTGTTGGT GGCCAAGCCG TCTATGCCAT AGAGTCAGAT
    28981 CCAAAGGCAG AGTGGACGCA ACATGAACAA ATTCATTTGT GTCTACTGTA CTACCATCTA
    29041 AATAGCCTAT ACCAGCATCA TTGATTGTAG CACAGAACAA AAGAACATCA TTACGAACAA
    29101 ACTCCATTTT ATCCTTTGTG ATATGAACAT TAAAGCCTTT ATTGCGAGTC AAATACAAAA
    29161 CAGCAAGCAG ATTATTGCAC AATGCAGGAA CATAGAGTAC TCTAGTGATC TCCACATCTC
    29221 TAACTTGTCT ACCATTAACT ACAGGTCTGA AGAGCACATT TCCGACGCCC TCACTATATA
    29281 CAATGGTGTG ATCCGCTAGC CTAATTGGCA CTCTATATGT GGTATAATTG CGAATCCATT
    29341 CTTTGTGAGG TGTCATATGA GAAGTGGCCC CTGTATCTGT ATTCCAATGG GTATCATTAG
    29401 AAAATGCAGC ACAAGCTTCA TTCATAGAAC GAGCACTTGC CTGACCAGCA AACTCCGTCG
    29461 CAGCATCTGC CTTTTCCACT GCCACTTTGG CATTGCTCCC CCCAGATCCA CTTTCTTTAT
    29521 TGCTAGCAAT GACCTTCTTC AATGCTTCAC AATCCTTCTT CCAATGACCC TTGCCCTTGC
    29581 AGAATGAGCA GGTGTCTGCA TCAACTGTGG GGTGACCTCT GCCCTTTCCA TTGTATGCCC
    29641 CACCCTTCTT TCCATAACCC TTGTGACTGG CTCTATTCGC TTGCTCAGTC TGGCGCTGAC
    29701 GGTTTAGCTC TTCGCTTCGG AATGCTTGGA GTATAGTATC CTTGTCCAGC TTTTCCATTA
    29761 GCAACAAAGA AGCTGACAGA TGCTTGTATT CATCAGGCAG AGCCCGAATC AATGCCATGC
    29821 ACTGTAGTTC CTCGTCTAAC TGCTCAATGG TAAAGCCTGT AGGACGCAGA TTTTGGATAT
    29881 TAGCCATGGC TTTGCTAATC CTGACTCCCA AATCGATGAG ACCTTCGTTG TCCTCCTTGT
    29941 GGATTGAGAA CAGGTCGTCA TAAGCATTGA AGCGTGCGCC GGGCTTCTTG GACAGGTGTG
    30001 CCTTCTCTAT GGCAGCCCAC ATTCCCACTG GATCATCCTC TAGACCTCGG AAATGAATTC
    30061 TTTGGTCCGC TTCAACCAAC AGGTAAATCT CTCCAGCAGC CTTTTCAGCT TTTGCCTCCC
    30121 ATTTGGTCAG CTCAGCCTTG TCTGAAGGTT TAGATTCCCT CCCAGACACT AGCCTCCACA
    30181 GCCCCAGTCG CATCAGATAG GCTTTGGCTT CACCACACCA CTCCTGATAG TTGGAGTTGG
    30241 TCAGTGGCTT CACCTTGACC CCATTATCTG AGCTAGAACT AGTAGACATA GTGTTTCAAT
    30301 ACAGTTTATA GTCTTGTTTG ACTGACAATT AACAGCTTAG AGTCCTGTGA TGACTATGAA
    30361 TGACAGCTTA GAGTCCTGTG ATGACTATCA ATAACAGCTT AGAGTCCTGT AGTGACTATC
    30421 AATAACAATG TTATAGTCTT GTTGTGACTT TCAATAAGCT CCAATAGGCC AAAATGCGAG
    30481 ATCAGTACTC AATGAGTCAC TAGATCAATC ACAATAAACC CCCAGTATAA CAATAGGCAG
    30541 CAATTCAATA ATGCAGGAAC AATCAATCAG TGTTGTCAAG TTAGAGCTCA GGGCCCATAA
    30601 CCTGTTAAAC TTTAGGCTAT TATAGTTTGA TCAGAAGCTT GTAGAAGCGT CCTAATACAC
    30661 TCTAATTGCC TTGGTAACAA TCACTAATGA TGTGTTGATG CAATCAATCA ATAATATGTA
    30721 ATGATTTGCG CTCTATTGAC TCTTTGTGTC TATTACTCTA GACATGTATG GAAAATGACC
    30781 ATCCCAGGTT CCCACGGGTA CTGTTCTGCG CGAGGCGTGA ATATTGCTGT CCACTAAATC
    30841 GCGTCCGAAT TTGATTAGCT CCGGAGCAGC TTGGGAACAT GCCAGACATC ATTCTAATGA
    30901 TGGCTCCATG TTTCATTTTC GCTCCTTTTG CTTCCCTGCT GAGACCGAGG CGTTCCGGTG
    30961 CCTGTTCCCG CGGTCACAAT AGAGGTCAAC AGACCTACTA ATGGGGCGCT GAACGTGGGA
    31021 ACGTTGCATT GACCGTGGGA GTCGTGCGCT TGTAATATAT GTACAGATTG CTAAACAGTG
    31081 CTTGCGCACT TTTAGCAATC CTGTCAACAC CAGTCATCCC ATGATGACCT GGGTCGTTCC
    31141 CATGGGTGTT GGCAGTGTCT ATGGGTGGTC CCCAATGCGT GGGAACCGGG CGCTTGGTAT
    31201 AGCGCAACTT TGTTATACAT TTGTACAACA AGTGTGCGCA TCACTTCAAC ACAACCCCCT
    31261 GATGCAACAC TTGGTGGACC CACGTATTGG GGCACCCACA AACAACCCCC TGGCCCAATA
    31321 CGTCCTCCTA TCCCACCAAT CCCATCATCT CCCTCAACTT TTCCACTTGT GGTTTGGCCA
    31381 GTGCTTTGGT GAGCAGGTCT GCCGGCATTT CCTCCGTTTG AAGATAGACT GGCTGGATGC
    31441 GCTTGCAATC AACCTGATCG CGTAACCAAA AGAAGCTCAA GTCCAGTTGC TTCATTCTGC
    31501 CATGGTGTTC GGGGTTCTTT GCCACTCTAA TCGCCGACTG GTTGTCCATG TACAGCGTGG
    31561 ATGGTGAAGT TGGCTTGTAA CCAATTTCCG AGAGGAGGTT CTTCATCCAG CATATTTCTT
    31621 TACCAGCAGC AACCCCAGCA ACATACTCGG CTTCAGTGGT TGATAGAACA ACCATCTGTT
    31681 GCGCTTTACT GCTCCAGCAG ACCGCTCCCA GCCCAATCTT AACCAAATAA CCACTTGTAG
    31741 ACCGCCCTGT CCCTTTATCA CCGCCGTAGT CTGCATCACT GTACGTGACG AAGATTTCAT
    31801 CTCCTATGGT GGGATCAGGT CCATATACCA ACTTCATATC CATCGTGCCC TTCACATAGC
    31861 GTAGCAAGTG CTTTACAGCC TTCCAGTGGA TCATGCCTGG GTTCGAGTTG AACCTAGCCA
    31921 GTGCGCTTGC AGCAAAGGCT ATATCAGGCC GGGACATTGT AGCCAAGTAC AATAAGGAGC
    31981 CAACAGCACT CATGTAGGGG ATATCCACCA TCTCTTGTGC TTCTTCATAT GTTTTGGGAC
    32041 AGTCATCTGT GGTCAACTTC ATACCTGGAG CCATGGGAGT CCCCACCGGT TTGCAATCAG
    32101 ACATATTGAA CTGCGCTAGC TTATTGACAA TGTACTGACG CTGCGAGATG TAGAGTTTGT
    32161 GGTTATCCCA GTCTCGTGTT ATTTCCATGC CCAGCAGATA GGAAGTCTCC CCCAAGTCCC
    32221 GCAACTTGAA ATGCTTTTCC AGCTCAATCA CAAACTTGTC AAGAGCATCC TTTGATTTCG
    32281 AAGCAAGAGT GATATCATCC ACCCACACTG GGACTATGAT TCTGACAGTG CCATCATCAT
    32341 AGATGTAGAG CGAGGGGTCA GAGTAAATCT TCTTGAAGCC CATTGAATGT AGTGCTTCTC
    32401 CCAGCTTCTC ACTCCACAAC CGAGGTGACT GCTTCAACCC ATACAGAGAC TTGTTCAATT
    32461 TGCAGACTAT CCTTCCTTGA CCCTTGGTTA CACCTTGCTT AAATCCCTCA GGCTGCTCCA
    32521 TGTACACCTC AGCATCAATG TCACTGTTTA TAAATGCCTG CGAAATGTCA ACTGAGCGCA
    32581 AGTGCAGATC ATCTCTAGCA GCTAGAGCGA GCACAGTCCT GATGGTAGCG TGTCTAGATG
    32641 GCGAAGCAAA GGTCTCATTA TAGTCAAATC CGGGCCGTTG ACTAAATCCT TTAGCAACAA
    32701 TCCGACCCTT GAACCGTTCA ATGCTTCCGT CTGCATGATA CTTGACCCGA AAGACCCATC
    32761 TGACTCCAAT TGCCACTTTT CCTTCTGGCA GAGGTTCCAG TGTCCAAGTC CCATTAGCAA
    32821 GCAGCATGTT GTATTCAGCT AGTGCAGCCT CATGCCATTG TGCAGCGTGA GGCGACCTCA
    32881 TTGCCTGAGC ATAAGTCTCT GGCTCTACTA ACTTGCCAAC AGGACCAGCC TCCAAAGCTT
    32941 CTTCTTCAGA CTGCGAATCA TCATCATCTA AAGCAGGAGT TGGATCTCGC ATTTCCCAGA
    33001 CGTCCGGAGT TGCCTCCCTG GCCTTTGGAG GTGCAGCAGG AACCTTCCAC CATTCCCCTG
    33061 GAGGTCTGAT GTCGCGTTTT GGTCTTCTTA CAGCCACAGG TCTATCATCG ACTTCAGCTT
    33121 CATCATCACT GTCATCCACA CAAGGTGCAG CTCTTCTGCG ACGAGGACGA GGTGGGGGAG
    33181 TCTCCTCTGG CTCTGGTGTC TCATTATCAC CCTGTTGCGC TTCACCCTCC ACCTGTTCTT
    33241 CTTCTTTCAC ATTATCGTCA GTGTCATCCT CACTGCTATT GTCCTCATCG TCATTATCAA
    33301 CTGCAGGCAA GTCTATGACC CTTTGCTGAG CATTGTCTTT GTCCTTGGAT GGTGCCTCTG
    33361 GTGCGCTCTG CTGACTGGTT TTCGGAGGAG CTGGTTCTGA GAGGTCGTGC TCATCAATGC
    33421 CCTTCAGAAG TTGGCCACTG TAGGTGTAGC GCTCATCAAA GTCTGCGCGT TCACAGATGA
    33481 TGACCTTCTT CGTCTTTGGA TTGTAGAATT TCCAACCCTT GTACCCATCA GGATACCCAA
    33541 TGAATATGCA CTTCTCCATA TGCGAACCCA AATGCTCCCT CTTGTCCTTC TGGACATGCA
    33601 CATAAGCAAC ACATCCCCAT ACCCGCAAAT GCCCAACATC AGGTTTTCGT CTATGCCACA
    33661 CCTCATATGG CGTAGCATGA GCTACTGAAG ATGTAATGCA TCGGTTCAAG ACATGAACAA
    33721 GTGCAGCCAA ACACTCAGCC CAAAAGGCCT TTGACAATCC AGCCTCATCC AGCATTGCAG
    33781 TGATCCGTTC ACTAAGCAGT CTGTTTGCAC GCTCAGCCAC TCCATTCTGC TGTGGTCTGT
    33841 TTCGCACTGA GAACTGCCTT TCTATTCCAT GCTCCTCCAA ATACTTGTCA AACTCCTTGC
    33901 TCATGAATTC ACCACCCTGG TCGCATCTGA AGACTTTGAT ATGTTTGCCA GTCTGGTTCT
    33961 CAGCCCATGC TTTGAACCGC TTAAAGGCAG CAAAGACTTC GCTCTTTAGC TTCAGGGGAA
    34021 CCACCACCTT CAGCTTGGAG TAGTCATCAA TGAATGTGAC CCAATACTTC TGACCAGAGT
    34081 GCGAATCAAT GCCAACATAG TGAACATCAG AGTGTACCAA TGCCAACAGC TCATCAGCTC
    34141 TGTTGGCTGA CGAAGGAAAT GGATTTGCAT GCATCTTCCC AGTCAGACAG GGAATACAAA
    34201 CAGGATCTGG CTTTGCAGAA GAGTCCAGTG TCAATCCAAC CACCATTTCA TCCTTAATCA
    34261 TCTGTTTAAT TCCGTCATGG TGTTGGTGGC CAAGCCGTCT ATGCCATAGA GTCAGATCCA
    34321 AAGGCAGAGT GGACGCAACA TGAACAAATT CATTTGTGTC TACTGTACTA CCATCTAAAT
    34381 AGCCTATACC AGCATCATTG ATTGTAGCAC AGAACAAAAG AACATCATTA CGAACAAACT
    34441 CCATTTTATC CTTTGTGATA TGAACATTAA AGCCTTTATT GCGAGTCAAA TACAAAACAG
    34501 CAAGCAGATT ATTGCACAAT GCAGGAACAT AGAGTACTCT AGTGATCTCC ACATCTCTAA
    34561 CTTGTCTACC ATTAACTACA GGTCTGAAGA GCACATTTCC GACGCCCTCA CTATATACAA
    34621 TGGTGTGATC CGCTAGCCTA ATTGGCACTC TATATGTGGT ATAATTGCGA ATCCATTCTT
    34681 TGTGAGGTGT CATATGAGAA GTGGCCCCTG TATCTGTATT CCAATGGGTA TCATTAGAAA
    34741 ATGCAGCACA AGCTTCATTC ATAGAACGAG CACTTGCCTG ACCAGCAAAC TCCGTCGCAG
    34801 CATCTGCCTT TTCCACTGCC ACTTTGGCAT TGCTCCCCCC AGATCCACTT TCTTTGTTGC
    34861 TAGCAATGAC CTTCTTCAAA GCCTCGCAAT CCCTCTTCCA ATGACCCTTG CCCTTGCAGA
    34921 ATGAGCAGGT GTCTGCATCA ACTGTGGGGT GACCTCTGCC CTTTCCATTG TATGCCCCAC
    34981 CCTTCTTTCC ATAACCCTTG TGACTGGCTC TATTCGCTTG CTCAGTCTGG CGCTGACGAT
    35041 TAAGCTCTTC GCTTCGGAAT GCTTGGAGTA TAGTGTCTTT GTCCAGCTTT TCCATAAGCA
    35101 ACAAAGAAGC TGACAGATGC TTGTATTCAT CAGGCAGAGC CCGAATCAAT GCCATGCACT
    35161 GCAACTCTTC GTCTAACTGC TCAATGGTAA AGCCTGTTGG ACGCAGATTT TGAATATTAG
    35221 CCATTGCCTT GCTAATCCTG ACTCCCAAAT CGATGAGACC TTCGTTGTCC TCCTTGTGGA
    35281 TTGAGAACAG GTCGTCATAA GCATTGAAGC GTGCGCCGGG CTTCTTGGAC AGGTGTGCCT
    35341 TCTCTATGGC AGCCCACATT CCCACTGGAT CATCCTCTAG ACCTCGGAAA TGAATTCTTT
    35401 GGTCCGCTTC AACCAACAGG TAAATCTCTC CAGCAGCCTT TTCAGCTTTT GCCTCCCATT
    35461 TGGTCAGCTC AGCCTTGTCT GAAGGTTTAG ATTCCCTCCC AGACACTAGC CTCCACAGCC
    35521 CCAGTCGCAT CAGATAGGCT TTGGCTTCAC CACACCACTC CTGATAGTTG GAGTTGGTCA
    35581 GTGGCTTCAC CTTGACCCCA TTATCTGAGC TAGAACTAGT AGACATAGTG TTTCAATACA
    35641 GTTTATAGTC TTGTTTGACT GACAATTAAC AGCTTAGAGT CCTGTGATGA CTATGAATGA
    35701 CAGCTTAGAG TCCTGTGATG ACTATCAATA ACAGCTTAGA GTCCTGTAGT GACTATCAAT
    35761 AACAATGTTA TAGTCTTGTT GTGACTTTCA ATAAGCTCCA ATAGGCCAAA ATGCGAGATC
    35821 AGTACTCAAT GAGTCACTAG ATCAATCACA ATAAACCCCC AGTATAACAA TAGGCAGCAA
    35881 TTCAATAATG CAGGAACAAT CAATCAGTGT TGTCAAGTTA GAGCTCAGGG CCCATAACCT
    35941 GTTAAACTTT AGGCTATTAT AGTTTGATCA GAAGCTTGTA GAAGCGTCCT AATACACTCT
    36001 AATTGCCTTG GTAACAATCA CTAATGATGT GTTGATGCAA TCAATCAATA ATATGTAATG
    36061 ATTTGCGCTC TATTGACTCT TTGTGTCTAT TACTCTAGAC ATGTATGGAA AATGACCATC
    36121 CCAGGTTCCC ACGGGTACTG TTCTGCGCGA GGCGTGAATA TTGCTGTCCA CTAAATCGCG
    36181 TCCGAATTTG ATTAGCTCCG GAGCAGCTTG GGAACATGCC AGACATCATT CTAATGATGG
    36241 CTCCATGTTT CATTTTCGCT CCTTTTGCTT CCCTGCTGAG ACCGAGGCGT TCCGGTGCCT
    36301 GTTCCCGCGG TCACAATAGA GGTCAACAGA CCTACTAATG GGGCGCTGAA CGTGGGAACG
    36361 TTGCATTGAC CGTGGGAGTC GTGCGCTTGT AATATATGTA CAGATTGCTA AACAGTGCTT
    36421 GCGCACTTTT AGCAATCCTG TCAACACCAG TCATCCCATG ATGACCTGGG TCGTTCCCAT
    36481 GGGTGTTGGC AGTGTCTATG GGTGGTCCCC AATGCGTGGG AACCGGGCGC TTGGTATAGC
    36541 GCAACTTTGT TATACATTTG TACAACAAGT GTGCGCATCA CTTCAACAGG ACTGACACTG
    36601 GACTCTTCTG CAAAGCCAGA TCCTGTTTGT ATTCCCTGCA TGACTGGGAA GATGCATGCA
    36661 AATCCATTTC CTTCGTCAGC CAACAGAGCT GATGAGCTGT TGGCATTGGT ACACTCTGAT
    36721 GTTCACTATG TTGGCATTGA TTCGCACTCT GGTCAGAAAT ATTGGGTCAC ATTCATTGAT
    36781 GACTACTCCA AGCTGAAGGT GGTAGTCCCA CTGAAGCTGA AGAGTGAAGT CTTTGCTGCC
    36841 TTTAAGCGGT TCAAAGCATG GGCTGAGAAC CAGACTGGCA AGCATATCAA AGTCTTCAGA
    36901 TGCGACCAGG GTGGTGAATT CATGAGCAAA GAGTTTGACA AGTATTTGGA GGAGCATGGG
    36961 ATAGAAAGGC AGTTCTCAGT GCGAAACAGA CCACAGCAGA ATGGAGTGGC TGAGCGTGCA
    37021 AACAGACTGC TTAGTGAACG GATCACTGCA ATGCTGGATG AGGCTGGATT GTCAAAGGCC
    37081 TTTTGGGCTG AGTGTTTGGC TGCACTTGTT CATGTCTTGA ACCGATGCAT CACGTCTTCA
    37141 GTAGCTCATG CTACGCCATA TGAGGTGTGG CACAGAAGAA AACCTGATGT TGGGCATTTG
    37201 CGGGTATGGG GATGTGTTGC TTATGTGCAT GTCCAGAAGG ACAAGAGGGA GCATTTGGGT
    37261 TCGCATATGG AGAAGTGCAT ATTCATTGGG TATCCTGATG GGTACAAGGG TTGGAAATTC
    37321 TACAATCCAA AGACGAAGAA GGTCATCATC TGTGAACGCG CAGACTTTGA TGAGCGCTAC
    37381 ACTTACAGTG GCCAACTTCT AAAAGGCATT GATGAGCACG ACCTCTCAGA ACCAGCTCCT
    37441 CCGAAAACCA GTCAGCAGAG CGCACCAGAG GCACCATCCA AGGACAAAGA CAATGCTCAG
    37501 CAAAGGGTTA TAGACTTGCC TGCAGCTGAT AATGACGATG AGGACAATAG CAGTGAGGAT
    37561 GACACTGATG ATGATGATAA TGTGAAAGAA GAAGAACAGG TGGAGGGTGA AGCGCAACAG
    37621 GAGACACCAG AGCCAGAGGA GACTCCCCCA CCTCGTCCTC GTCGCAGAAG AGCTGCACCT
    37681 CGTGTGGATG ATAGTGATGA TGAAGCTGAA GTCGATGATA GACCTGTGGC TGTAAGAAGA
    37741 CCAAAACGCG ACATCAGACC TCCAGGAGAA TGGTGGAAGG TTCCTGCTGC ACCTCCAAAG
    37801 GCCAGGGAGG CAACTCCAGA CGTCTGGGAA ATGCGAGATC CAACTCCTGC TTTAGATGAT
    37861 GATGATTCTC AGTCTGAAGA AGAAGCTTTG GAGGCTGGTC CTGTTGGCAA GCTAGTTGAG
    37921 CCAGAGACTT ATGCTCAGGC AATGAGGTTG CCCCACGCTG CACAATGGCA TGAGGCTGCA
    37981 CTAGCTGAAT ACAACATGCT GCTTGCTAAT GGGACTTGGA CACTGGAACC TCTGCCAGAA
    38041 GGAAAAGTGG CAATTGGAGT CAGATGGGTC TTTCGGGTCA AGTATCATGC AGACGGAAGC
    38101 ATTGAACGGT TCAAGGGTCG GATTGTTGCT AAAGGATTTA GTCAACGGCC CGGATTTGAC
    38161 TATAATGAGA CCTTTGCTTC GCCATCTAGA CACGCTACCA TCAGGACTGT GCTCGCTCTA
    38221 GCTGCTAGAG ATGATCTGCA CTTGCGCTCA GTTGACATTT CGCAGGCATT CATAAACAGT
    38281 GATATTGATG CTGAGGTGTA TATGGAGCAG CCTGAGGGAT TTAAGCAAGG TGTAACCAAG
    38341 GGTCAAGGAA GGATAGTCTG CAAATTGAAC AAGTCTCTGT ATGGGTTGAA GCAGTCACCT
    38401 CGGTTGTGGA GTGAGAAGCT GGGTGAAGCA CTACATTCAA TGGGCTTCAA GGAGATTTAC
    38461 TCTGACCCCT CGCTCTACAT CTATGATGAT GGCACTGTCA GAATCATAGT CCCAGTGTGG
    38521 GTGGATGATA TCACTCTTGC TTCAAAATCA AAGGATGCTC TTGACAAGTT TGTGATTGAG
    38581 CTGGAAAAGC ATTTCAAGTT GCGGGACTTG GGGGAGACTT CGTATCTGCT GGGCATGGAA
    38641 ATAACACGAG ACTGGGACAA CCACAAACTC TACATCTCGC AGCGTCAGTA CATTGTCAAT
    38701 AAGCTTGCAC AGTTTAATAT GTCTGATTGC AAACCAGTGG GGACTCCCAT GGCTCCAGGT
    38761 ATGAAGTTGA CCACAGATGA CTGTCCCAAA ACATATGAAG AGGCACAAGA GATGGTGGAT
    38821 ATCCCCTACA TGAGTGCTGT CGGCTCCTTA TTGTACTTGG CTACAATGTC CCGGCCTGAT
    38881 ATAGCCTTTG CTGCGAGCGC ATTGGCTAGG TTCAACTCGA ACCCAGGCAT GATCCACTGG
    38941 AAGGCTGTAA AGCACTTGCT ACGCTATGTG AAGGGCACGA TGGATATGAA GTTGGTATAT
    39001 GGACCTGATC CCGCCATAGG AGACGAAATC TTCGTCACAT ACAGTGATGC AGACTATGGT
    39061 GGTGATAAAG GGACAGGGCG GTCTACAAGT GGTTACTTGG TTAAGATTGG GCTGGGAGCG
    39121 GTCTGCTGGA GCAGTAAAGC GCAACAGATG GTTGTTCTAT CAACCACTGA AGCCGAGTAT
    39181 GTTGCTGGGG TTGCTGCTGG TAAAGAAATA TGCTGGATGA AGAACCTCCT CTCGGAAATT
    39241 GGTTACAAGC CAACTTCACC ATCCACGCTG TACATGGACA ACCAGTCAGC GATTAGAGTG
    39301 GCAAAGAACC CCGAACACCA TGGCAGAATG AAGCAACTGG ACTTGAGCTT CTTTTGGTTA
    39361 CGCGATCAAG TTGATTGCAA GCGCATCCAG CCAGTCTATC TTCAAACAGA GGAAATGCCG
    39421 GCAGACCTGC TCACCAAAGC ACTGGCCAAA CCACAAGTGG AAAAGTTGAG GGAGATGATG
    39481 GGATTGGTGG GATAGGAGGA CGTATTGGGC CAGGGGGTTG TTTGTGGGTG CCCCAATACG
    39541 TGGGTCCACC AAGTGTTGCA TCAGGGGGTT GTGTTGAAAT GATGTGCACA CTTGTTGTAC
    39601 AAATGTATAA CAAAGTTGCG CTGTGCGGTC GCACGCTAAG CGCCCGGTTC CCACGCATTG
    39661 GGGACCACCC ATAGACACTG CCAACACCCA TTGGGACGAC CCAGGTCATC ATGGGATGAC
    39721 TGGTGTTGAC AGAATTGCTA AAAGTGCGCA AGCACTGTTT AGCAATCTGT ACATACTTTA
    39781 TAAGCGCACG ACTCCCACGG TCAATGCAAC GTTCCCACGT TCAGCGCCCC ATTAGTAGGT
    39841 CTGTTGACCT CTATTGTGAC GGCCGGAACA GGCACCGGAA CGCCTCGGTC TCCGCAGGGA
    39901 AGCAAAAGGA GCGAAAATAA AACATGGAGC CATCATTAGA ATGATGTCTG GCATGTTCCC
    39961 AAGCTGCTCC GGAGCTAATC AAATTCGGAC GCGATTTAGT GGACAGCTAC TTTCACGCCT
    40021 CGCGCAGAAC AGTACCCGTG GGAACCTGGG ATGGTCATTT TCCTTACATG TCTAGAGTAA
    40081 TAGACACAAA GAGTCAATAG AGCGCAAATC ATTACATATT ATTGATTGAT TGCATCAACA
    40141 TCATTAGTGA TTGTTACCAA GGCAATTAGA GTGCATTAGG ACGCTTCTAC AAGCTTCTGA
    40201 TCAAACTATA ATAGCCTAAA GTTTAACAGG TTATGGGCCC TGAGCTCTAA CTTGACAACA
    40261 CTGATTGATT GTTCCTGCAT TATTGAATTG CTGCCTATTG TTATACTGGG GGTTTATTGT
    40321 GATTGATCTA GTGACTCATT GAGTACTGAT CTCGCATTTT GGCCTATTGG AGCTTATTGA
    40381 AAGTCACAAC AAGACTATAA CATTGTTATT GATAGTCACT ACAGGACTCT AAGCTGTTAT
    40441 TGATAGTCAT CACAGGACTC TAAGCTGTTA ACTGTCAGTC AAACAAGACT ATAAACTGTA
    40501 TTGAAACACT ATGTCTACTA GTTCTAGCTC AGATAATGGG GTCAAGGTGA AGCCACTGAC
    40561 CAACTCCAAC TATCAGGAGT GGTGTGGTGA AGCCAAAGCC TATCTGATGC GACTGGGGCT
    40621 GTGGAGACTA GTGTCTGGAA GGGAATCTAA ACCTTCAGAC AAGGCTGAGC TGACCAAATG
    40681 GGAGGCAAAA GCTGAAAAGG CTGCTGGGGA GATTTACCTG TTGGTTGAAG CGGACCAAAG
    40741 GATTCATTTC CGAGGTCTAG AGGATGATCC AGTGGGAATG TGGGCTGCCA GAGCACCTGA
    40801 CAGTTCACCA CGTCTTCAGT TGGATACCAA CTGGATCCAG TTGGCAACTG GTGTCCAATT
    40861 GGTGTTCAGT TGGTGTTCAA CTGAATTTTT GACATTTTTT ATTTGGCTGG GAAATGGCTA
    40921 CGAAAGTTCA GTTCAATACC AGTTCAGTTC AGTTCAGTTC AGTTGGACAC CAGTTGAACA
    40981 CCAAGTGAAC TAAGTGAATA ATTAGTGTTC ATTTGGTGTC CAACTGAAAA TTCAGTAGAA
    41041 TGCCAAGTGG TCACCAATTG AACACCAAGT GAATGTCACT TGAACACCAA TTGATAATAA
    41101 TGCAATTGTA TATACATATA TATTTTTAAC AATTTTTAGA CAATTTCTGT GAATTTATTT
    41161 GAATTTTCTA CAATTTATTG GTGTTTTTCT GAGGCAATTT CCGCTTTGGG ACGTCCAAAA
    41221 ATGAGTTAGC AAGGGTTATC CGATGATAAC TCTTTTTTTC CCGGGCGGGC GCTTATTGGG
    41281 CGCTTTACCA CGAATATTAA TATTCTTTTT ATTTTATTTT ACTTTTCTTT TTTTATTTAG
    41341 GCGCGCGCCT ATCCGGCAAT CGCCGCGACG CCACGCGCAT GTGACAGTGG CGTGCCACGC
    41401 TGGCACTGCC GCCTCTCTCC CCTCAACCAC CACCATCCCC CATCCCCTCG CTTTCACCAA
    41461 ACCCCCCCCC AACGTCGCAA TGCCCCCACG CAAGCCAACG TCGCGAGGAC GCGGAGGAGC
    41521 CGCCAGGAAC AACGAGGAGG GCAGGCCAAG GTAAGCCGCC CGCCCCCCTC CTTTTTATAC
    41581 AACTGACCGC CGCCCCGCCT CTCCCCCCAC TCTCCAACGT CCACCAACGC CCCCCTATGC
    41641 CCCCCCCAAC GCCATCAACA TCCCCCGCCG TCCCCCCTTC GCCGTCGACG CCCCCCGTCG
    41701 TCCCCAACGC CCCCCAACGT CGACGACGAC GCCCCCCGTC GTCCCCAACG CCCCCCAACG
    41761 TCGACGACGA CGCCCCCCGT CGTCCCCAAC GCCCCCCAAC GTCGACGACG ACGACGCGCA
    41821 CCCCCCGTCG TCCCCTCAAC GCCGTCGACG ACGCCGCGCG GCCCCCAACG TCCCCCAACG
    41881 CCCCCAACGT CCCCCAACGC CCCCAACGTC CCCCAACGCC CCCATCGCCG TTGACGCCCC
    41941 CCCCAACGGC CCCCGTTGCC CCCCCATTGC TGTCGACAAC GACGCCCGCC CCCCATTGCC
    42001 CTCCAATGGC CCCCGCCATT CCCCCAACGC CTTCTGTCAT GCCACCACCA GCACTCCCAA
    42061 CAAGCCCAGG TCAACTAGGT CAGCAACCAA GGCCCTTCAA GAGGCCCTCA GGTGAGTCAG
    42121 CCCACTCCCC CACCTTCTTA TTAGTAGTAG TTAGTAGTGG TAGTACGTAG TTTAGTAATA
    42181 AATATAAATA AATTCCTTTT AAATTCAAAT AAATTGACAA TGAATTGACA ACACCTTGTC
    42241 TGATAGTGAG GACCTCCCTT TGCAAGTTAA ACAAGTCAAG AAGACTCCCA AGACCAACAA
    42301 GAAAACCAAG TAAGTCCTCC GTTGGCTATT TACTCATCCT CTCTTCATGC TGGTTGTTTG
    42361 TAGGACCTCC GCCGACCGTG ATGAAGAAGA TGAAGAGGCT GAGGAACCTA CCGTGCAGAA
    42421 GATGACTGTG TATGTTTTTA CTTGCTCTTG CTTGTGTCCA CAAACTGACT GTCCGCACCA
    42481 GTACATCTAG AATTCTCAGT GAGAGTGGGG CTGCTCTTGC TCCGCCACCT CGTCGAGCTG
    42541 GGACTGGGGT TCTCCTACCC CCAGTCGCTC CGAGGATTGT CTCCACCCGT GTTCGCCGTG
    42601 CTGATCCGGG TGATGTTCCC CAAGTCGTAG ACAAGGGGAA AGGTCGCGAC TTGACCAATC
    42661 TCGGCTCCTC TGACGCAGAG GACGAGCCAG AGGATAATGA CGAAGAAGAG GAGGATCAGG
    42721 AGGAGGAAAA GAAGTCGAGT GATGAAGGGC CAGGAGATGT GGATGACGAT GAAGAGAAGG
    42781 AGAAGACGTC GAGCGAGGAG GAGAAGGAAA AGATGTTGAG TGATGAGGTG TCCAATGCAG
    42841 GTGACGACAA GAGTTCTGAC ACAGGTGACG ATGCCATGGA CCTCGACTCC AACATCACCC
    42901 CTCGCAACCT GCCTGCCTCC AAGCGTCAGG CTAGCGCCTC TCCCATTGCC CATCGCCATG
    42961 TAGCTCAGCG CAGCAAGGCT GACCATGCCA ACAATACACC TTTGCCTGCT CCTGTCTTTG
    43021 CTGGGTTCAA CGATATGCCT TCCTCTCCCA TCGCTGACGA CTTCAATGAT TTGCAAGGCG
    43081 CCTCCCGTAC CATGGGTGGA GTTGCAAGGG CCAAAGGACA TGGGGTAGCC CCCAACATGG
    43141 CTGACTTCAG TGAGTTTGTG CTTTTCATAC TTGGCTCACT TACTGACTTC TTTCTTAGAT
    43201 ACCCAGCAAG CAGACCTTGT CCCCATTCGC AATGAGGGCA GGGTCTTGGT GTACAAGCAT
    43261 GAGGACCGCA CCATCGCTAA GCCCCGTGCT GTAAGGATCC CTTTGGCTTA CACCTTGGGG
    43321 CCTGTCCTTA AGGCTATGGT CAAGAAAATG ACCGCTCTTG CAGGTATGTC ACACATTTTG
    43381 ACTTCGCGTT TTTTGCTTAC TATTTGTTGC CATTTAGACT CTGACATCTT GTTGTGGGTC
    43441 AATGATGACT GGGAGATGAA GGGCCCATTT GCTGTGGCTA TTGAGGGGGA TGAGCCTGTT
    43501 GAGTGGGACA ACAACAAGGA AATGGAGTTG TTAATGGTAA GCAAATTCCG ACTTGACTTG
    43561 AAAAAAATTC TGACTCTATC TCACTCAGGA ACGCTCAACC CAAGGCTCTG GCTTCCACCC
    43621 CCCTCCTTCC CCCTCTGTCA CCTCTGTCGA CGCTCCCTCC ACCATCTCAT CTCTTGCCCC
    43681 CTCTGCCTCC GTCTCCACTG CTGGTGCCGA CACCGCCTCG CTTACCATTT CCCAGCAGCT
    43741 CACCACCGCC TTCTCCGACC CCGCCCTTCT TCCTCTTGCC ATCATGCTGA AGGTGCCCTA
    43801 CAGCATGACG CCCAAGGCAT CTCAGAAGGA TGAGATCCTG CAGATCTATG CTCGGATGAA
    43861 GGCAGCTGCC CAAGTCCCAG CGAAGTGGTT GGAACTGAAG AATGCAGGGA AGTGGACTGG
    43921 TCGTGATCTT TCCATCGACG AACTTCGCTC ACTCTACATC CGCAAGACCA ACTACAACAC
    43981 CTACTCCAAG ATGTTCAACA ACGCTGAGCA GTTCCCCATC CTCCATGCTC TGTTGAACGA
    44041 CCCCACTTAC GATCAGAGCT CAGAGGAACA CAGAGCTGTC TGGGGAACTC GCAAGCTTAC
    44101 AAAGGAGAAC TTGGCAGCTG TCACGAAGGA GTTGAAGGAC AAGGAGGACA AGGAGAAGAG
    44161 GGCCAAGGAG AAGGCCAGGC TGGCCAAGGA AAAGAAGTCC AAGAAGGCCT CAACTTCAAA
    44221 GTAGGTAGTC TGTTTGTGAA TCATAGATGT AATTCAAATG ATTTCGTGTT GCCATTTCTT
    44281 GTTTGAATCT CACCTTGCAT TTCAACTTGT ACTGACTTCA GCAGTTTTTC TTTACAGGCC
    44341 CTGCTCATGC TGCTCTCTTT CTGGCTGCTC CTTGGACTCC TTCCATGTGT CTCTGCAGCA
    44401 CCACTGGAGG ATCCCTTCCC AGGCATCCTT TTTGCAGACT TTGCCAAAGT GATCAAGTCC
    44461 AGCTTTGGTG CCGACATCAC TCTTGCCACC GTCTTGATGC TCCTCTTCAG CGTCACCAAC
    44521 AACACCGACC TTCTCAACCT TCATGGTCAA CAACAAGCTG TCCCTACCAA CACTCAGGTC
    44581 GTGACTAGCT GGATGGCTGC CTTTGTCCAT GCTATCAAAG ACAGGCTTCA GCTTGACTCC
    44641 CTTGTCGCTG ATGATGATTC AGATACTGAA ATGAACACTG ACTCTGGCTC TGACTCTGAC
    44701 TCTGGCTCCA ACTCTGGCTC CAACTCTGGC TCTGCATCTG GTTCTAGCAC CAACACCTCT
    44761 GTCTCTTCTG ATGCTAGAAC TACCTACGAC ACCCTATTCC TCCCCACTGA TCGCCATGAA
    44821 GACCAGTCTC CAAAGCAACA GACCACTATT CTGGGTAAAA AGCTTGACTT CTTTTGTCGC
    44881 TCCCTCAATC TTTACTCTCA TAACAAAAGA GGTACTTTGT GTCGCAAGCT CCTTCCCATC
    44941 TCCACCGCCG ATATTCGCCC TGTCCTCATC ATCACTCCCA CTGTCATTCA ATGCTCTGAT
    45001 GCTACATGTC CTGGTTGTGC TCTGACTCAG TACCAGCGGT ACCGTGATGT CTCCAAAGCC
    45061 ATCTTGCTTA GGGGGAGCGA GTGCTTTGAG AAGGTTCCAG TACTTGCAGG GAAATGTCCT
    45121 GCATGTTCCT CCATGTTCTG GGCTGACCAT GAGAGCTTCA ACGACCCTTC TAATGATCGC
    45181 CGCCTTGCCA TTCACCTTCC AGACACCAAA TACCTCAAAG TCAGAACTCA GGTCTGGGTT
    45241 GACCGCCTGG TCTCCAGGGC TATTGTCAAT GCCAACTACA GCTTTCATGC CTCGACAGCT
    45301 GCAGTAACTG AGTTCTGGAA CTACTCCTTT GTCCAGCCCA GTGGCACCAC ATTCAAACTC
    45361 ACTCGCAGGC ATACCTGGAA GGCTTTTGTC TTGGAGTCCA TCCGGTTGCT TGCTGAGCCT
    45421 AGTGGTGCTG AGCTCCTCTT TGTGGACAAC ATGGCTGTCA AGGACCTCGT GACTGCTGCC
    45481 TATGAGTATC TGGGGGATGG GGGAATCATC CGCAGTGCAG AGGGGCATTC TTGCGATGAG
    45541 TGTTGTCATG CATTCAAGGA TGTGGCTGAC GTGATCCCTA ATCAGCCTGA CAATCCTGCT
    45601 GCTCTTGCTG GCCATGATGA AAATCATGCT GTCCCAGAGT ATGCAGGCCC TGCTGTGGAA
    45661 GATGCTGAGG CCATGGATGT TGATGATGTC CCAGCCAGTG ATGCATCTGA ACCTGCTGGG
    45721 GGGGCTGCCC TTAGCAATCC TGCTGACGTT CGCATGATTG TTATTGATGG CATTGTCATG
    45781 GGGCCTCGTC ACTGTGCCAT GCCAGGGTGC GAGGTGGGAT TGCTTAATGC TCAGACTGGA
    45841 GTGTTTTGCA AGGCACATCA GGACGAGATG GGGGTCCGTT GTCGCATGAA AGACTGTGTC
    45901 AGAGTCAAGG TGGCTGGGAC TCAGGCATGT GTCAATCACC AGGAGCAGTG GAGGGTCTAC
    45961 CGTGCTCGCT ATGCCAACTC CTCACTCTTA GGAGTTCAGA GGATGTTGAG GAGGGCTCAG
    46021 GAGGAGAGGC AGGAGTGGTT GCCTGTTGGT GGAGGAGCAG AGTTGCCAGA GCATGACGAC
    46081 CTTGCAGAGC AGGAGGTTGA ACAGGTCAGT GGCAGCAAGT ATAACAACTA CTTCTCTGCT
    46141 CCTAGGTTCT ACTGCGTGGA GACCATCTGT GCTCCATGTG GTGTGGTCCT TGCCTGGCGC
    46201 AAGTTTGCCA AGTCAGAAGG GGTGGCCAAG ATTCTTCGCT TCCTTGAAGA TGTCTACCCC
    46261 AATCCTGCCT CACGCCCCAG CTACATTGCC ATTGACAAGG GGTGCGCCTT GCTCAAGCAC
    46321 ATTGTCAGGC AAGCGCACTG GCCTGCTTGG GAACCCACCA CTCAAATCAT TGTCGACTCT
    46381 TACCACTACA TCAATTACCG AGTGACTGAC CACCTCTGTC GGACTTGGTG CAATCCTGCA
    46441 CCTCTCAATG GAGATGCCCC CAACTTGGTG GTGGTTGATA AAGACAAACA AGGCAACCTG
    46501 TACTACAAGA GGGCCTTCAA CACTCAGGTA AGTGATTCTA CTAGTCAGCC ACTTGTACTT
    46561 GTCTAATTTG TTGTACTTAG GCTTGTGAAC AACTCAATGC ATGGTTGGGT GGGTTCCAGA
    46621 CAGTTCTCAA CCGGATGACT GTCAGCAACT TTGACTTCAC CATGCATGTG TTGCTGTTCT
    46681 TGCACACCCA GCGTGTTATT GCCAGGCAGC AGGGAAGGGA AGAAGAAGCA GGTGATGAAA
    46741 GTGAGGATGA AGAGGATGAG AATGGAGTGA GATATGGGCT GCAAGAGATG CAGGATGATG
    46801 ATGATTGAAT ATGAGCAAAT TCACTTGTAG TTCACTTGTA GTTCATTTGG CATTCACTTG
    46861 TATATCAGTT GAACTTCAGT TGAACACCAC TTGAGCAACA ATTGAACACC AATTGAATAT
    46921 CACTTGAAAA TCACTTGAAC ACCACTTGAG CATCACTTGA ACATCACTTG GACACCACCT
    46981 GGATATCACT TGGCCACCAC CTGGCCGCCA CTTGGATACC ACTTGAATAT CAACTGTAAT
    47041 GTATGCTTGG ACTTGTATCT GTAGAAGATC ACACCCAGCT GGTATTCAGT TGGTGGCCAC
    47101 TTGAACACCA ACTGGGAGCC AACTGAACAC TCCCCAATAT AGTGACACTT GTAACCATGT
    47161 TTGTACTCCA ACTCAATACC ACTTGACCCC AATTGACCAC CAAGTGAGGT TCACTTGAAC
    47221 ACCATTTGGA CTTGTGTAAA TTCTGTAAAG TCCAAAGTCC ACTTGAAACC CACCTGAATA
    47281 CCAACTGAAC ACCAGTTGAA CAATCTCTTC TACTTCTACT GACTCTACTA TGCACAGTTC
    47341 ACATGGACAC CACTTGGATA TCAATTGGAC ACCAACTGAA ACTTCTCCAA CTATATAAAG
    47401 TGGTGTTCAA GTGGTAGTCA CTTGGTGTGG AACTGAACAG AACTGAATGT AAGTGAACTT
    47461 ACTTGGTCGA GTTGGTGTTC AGTTGGTAGT TCAGTTGACT TGAGTTGGTG TCCAACTGGT
    47521 CGGACCAGAC CAACTGGATT CAGTTGGTGT TCACTTGTAG ACGTGGTGAA CTGCCAGATA
    47581 TACACTCTAA GCTGTCATTC ATAGTCATCA CAGGACTCTA AGCTGTTAAT TGTCAGTCAA
    47641 ACAAGACTAT AAATTGTATT GTTGCACTAT GTCTACTAGT TCTAGCTCAG ATAATGGGGT
    47701 CAAGGTGAAG CCACTGACCA ACTCCAACTA TCAGGAGTGG TGTGGTGAAG CCAAAGCCTA
    47761 TCTGATGCGA ATGGGGCTGT GGAGACTAGT GTCTGGGAGG GAATCTAAAC CTTCAGACAA
    47821 GGCTGAGCTG ACCAAATGGG AGGCAAAAGC TGAAAAGGCT GCTGGGGAGA TTTACCTGTT
    47881 GGTTGAGGCG GACCAAAGGA TTCATTTCCG AGGTCTAGAG GATGATCCAG TGGGAATGTG
    47941 GGCTGCCATA GAAAAGGCAC ACCTGTCCAA GAAGCCCGGC GCACGCTTCA ATGCATATGA
    48001 CGACCTGTTC TCAATCCACA AGGAGGACAA TGAAGGTCTC ATCGATTTGG GAGTCAGGAT
    48061 TAGCAAAGCC ATGGCTAATA TCCAAAATCT GCGTCCTACA GGCTTTACCA TTGAGCAGTT
    48121 AGACGAGGAA CTACAGTGCA TGGCATTGAT TCGGGCTCTG CCTGATGAAT ACAAGCATCT
    48181 GTCAGCTTCT TTGTTGCTAA TGGAAAAGCT GGACAAGGAT ACTATACTCC AAGCATTCCG
    48241 AAGCGAAGAG CTAAACCGTC AGCGCCAGAC TGAGCAAGCG AATAGAGCCA GTCACAAGGG
    48301 TTATGGAAAG AAGGGTGGGG CATACAATGG AAAGGGCAGA GGTCACCCCA CAGTTGATGC
    48361 AGACACCTGC TCATTCTGCA AGGGCAAGGG TCATTGGAAG AAGGATTGTG AAGCATTGAA
    48421 GAAGGTCATT GCTAGCAATA AAGAAAGTGG ATCTGGGGGG AGCAATGCCA AAGTGGCAGT
    48481 GGAAAAGGCA GATGCTGCGA CGGAGTTTGC TGGTCAGGCA AGTGCTCGTT CTATGAATGA
    48541 AGCTTGTGCT GCATTTTCTA ATGATACCCA TTGGAACACA GATACAGGGG CCACTTCTCA
    48601 TATGACACCT CACAAAGAAT GTATTCGCAA TTATACCACA TATAGAGTGC CAATTAGGCT
    48661 AGCGGATCAC ACCATTGTAT ATAGTGAGGG CGTCGGAAAT GTGCTCTTCA GACCTGTAGT
    48721 TAATGGTAGA CAAGTTAGAG ATGTGGAGAT CACTAGAGTA CTCTATGTTC CTGCATTGTG
    48781 CAATAATCTG CTTGCTGTTT TGTGTTTGAC TCGAAATAAA GGCTTTAATG TTCATATCAC
    48841 AAAGGATAAA ATGGAGTTTG TTCGTAATGA TGTTCTTTTG TTCTGTGCTA CAATCAATGA
    48901 TGCTGGTATA GGCTATTTAG ATGGTAGTAC TATAGACACA AATGAATTTG TTCATGTTGC
    48961 GTCCACTCTG CCTTTGGATC TGACTCTATG GCATAGACGG CTTGGCCACC AACACCATGA
    49021 CGGAATTAAG CAGATGATTA AAGATGAAAT GGTGGTTGGA CTGACACTGG ACTCTTCTGC
    49081 AAAGCCAGAT CCTGTTTGCA TTCCCTGTCT AACTGGGAAG ATGCATGCAA ATCCATTTCC
    49141 TTCGTCAGCC AACAGAGCGG ATGAGCTGTT GGCATTGGTA CACTCTGATG TTCACTATGT
    49201 CGGAATTGAT TCCCACTCTG GGCAGAAGTA TTGGGTCACA TTCATTGACG ACTACTCCAA
    49261 GCTGAAGGTG GTGGTTCCCC TGAAGCTGAA GAGCGAAGTC TTTGCTGCGT TTAAGCGGTT
    49321 CAAAGCATGG GCTGAGAACC AGACTGGCAA GCACATCAAA GTCTTCAGAT GCGACCAGGG
    49381 TGGTGAATTC ATGAGCAAGG AGTTTGACAA GTATTTGGAG GAGCATGGGA TAGAAAGGCA
    49441 GTTCTCAGTG CGAAACAGAC CACAGCAGAA TGTTGGAATG ATGTAATCCG GCACATGATC
    49501 ACCATTTGAA TGGACTGGAA AGGGGCATTG CCTGGCCAGT AATGAATAAA TGGTTGGGTG
    49561 GTCATGTGAT GGGGAATACA TAATTGTTGG TTGTGCAGTC ATTGAACAAG GCCAGATAGC
    49621 TCAGATGGTT AGAGCGTCTG GAAAGCATCC AGGAGGTCCT TGGTTCAAAC CCTAGTCTGG
    49681 CCATCTTTTC TTGCCCCTGA TTTTAACACA GAATGGAGTG GCTGAGCGTG CAAACAGACT
    49741 GCTTAGTGAA CGGATCACTG CAATGCTGGA TGAGGCTGGA TTGTCAAAGG CCTTTTGGGC
    49801 TGAGTGTTTG GCTGCACTTG TTCATGTCTT GAACCGATGC ATCACGTCTT CAGTAGCTCA
    49861 TGCTACGCCA TATGAGGTGT GGCATAGACG AAAACCTGAT GTTGGGCATT TGCGGGTGTG
    49921 GGGATGTGTT GCTTATGTGC ATGTCCAGAA GGACAAGAGG GAGCATTTGG GTTCGCATAT
    49981 GGAGAAGTGC ATATTCATTG GGTATCCTGA TGGGTACAAG GGTTGGAAAT TCTACAATCC
    50041 AAAGACAAAG AAGGTCATCA TCTGTGAACG TGCAGACTTT GATGAGCGCT ACACATACAG
    50101 TGGCCAACTT CTGAAAGGCA TTGATGAGCA CGATCTCTCC AAACCAGTCC CTCCGAAAAC
    50161 CAGTCAGCAG AGCGCACCAG AGGCACCATC CAAGGCGAAA GACAATGCTC AGCAAAGGGT
    50221 CATCGACTTG CCTGCAGTTG ATAATGACGA TGAGGACAAT AGCAGTGAGG ATGACACTGA
    50281 TGATAATGTG AAAGAAGAAG AACAGGTGGA GGGTGAAGCG CAACAGGAGA CACCAGAGCC
    50341 AGAGGAGACT CCCCCACCTC GTCCTCGTCG CAGAAGAGCT GCACCTCGTG TGGATGACAG
    50401 TGATGATGAA GCTGAAGTCG ATGATAGACC AGTGGCTGTT AGAAGACCAA AACGCGACAT
    50461 CAGACCTCCA GGGGAATGGT GGAAGGTTCC TGCTGCACCT CCAAAGGCCA GGGAGGCAAC
    50521 TCCGGATGTC TGGGAAATGC GAGATCCAAC TCCTGCTTTA GATGATGATG ATTCCCAGTC
    50581 TGAAGAAGAA GCTTTGGAGG CTGGTCCTGT TGGCAAGTTA GTAGAGCCAG AGACTTATGC
    50641 TCAGGCAATG AGGTCGCCTC ACGCTGCACA ATGGCATGAG GCTGCACTAG CTGAATACAA
    50701 CATGCTGCTT GCTAATGGGA CATGGACACT GGAACCTCTG CCAGAAGGAA AAGTGGCAAT
    50761 TGGAGTCAGA TGGGTCTTTC GGGTCAAGTA TCATGCAGAC GGAAGCATTG AACGGTTCAA
    50821 GGGTCGGATT GTTGCTAAAG GATTTAGTCA ACGGCCCGGA TTTGACTATA ATGAGACCTT
    50881 TGCTTCGCCA TCTAGACATG CTACCATCAG GACTGTGCTC GCTCTAGCTG CTAGAGATGA
    50941 TCTGCACTTG CGCTCAGTTG ACATTTCGCA GGCATTCATA AACAGTGATA TTGATGCTGA
    51001 GGTGTATATG GAGCAGCCTG AGGGATTTAA GCAAGGTGTA ACCAAGGGTC AAGGAAGGAT
    51061 AGTCTGCAAA TTGAACAAGT CTCTGTATGG GTTGAAGCAG TCACCTCGGT TGTGGAGTGA
    51121 GAAGCTGGGT GAAGCACTAC ATTCAATGGG CTTCAAGAAG ATTTACTCTG ACCCCTCGCT
    51181 CTACATCTAT GATGATGGCA CTGTCAGAAT CATAGTCCCA GTGTGGGTGG ATGATATCAC
    51241 TCTTGCTTCG AAATCAAAGG ATGCTCTTGA CAAGTTTGTG ATTGAGCTGG AAAAGCATTT
    51301 CAAGTTGCGG GACTTGGGGG AGACTTCGTA TCTGCTGGGC ATGGAAATAA CACGAGACTG
    51361 GGATAACCAC AAACTCTACA TCTCACAGCA TCAGTACATT GTCAACAAGC TTGCACAGTT
    51421 TAATATGTCT GATTGCAAAC CAGTGGGGAC TCCCATGGCT CCAGGTATGA AGTTGACCAC
    51481 AGATGATTGT CCCAAAACAT ATGAAGAGGC ACAAGAGATG GTGGATATCC CCTACATGAG
    51541 TGCTGTTGGC TCCTTATTGT ACTTGGCTAC AATGTCCCGG CCTGATATAG CCTTTGCTGC
    51601 GAGTGCACTG GCTAGGTTCA ACTCGAACCC AGGCATGATC CACTGGAAGG CTGTAAAGCA
    51661 CCTGCTACGC TATGTGAAGG GCACGATGGA TATGAAGTTG GTATATGGAC CTGATCCCGC
    51721 CATAGGAGAT GAAATCTTCG TCACGTACAG TGATGCAGAC TATGGTGGTG ATAAAGGGAC
    51781 AGGGCGGTCT ACAAGTGGTT ACTTGGTTAA GATTGGGCTG GGAGCGGTCT GCTGGAGCAG
    51841 TAAAGCGCAA CAGATGGTTG TTCTGTCAAC CACTGAAGCC GAGTATGTTG CTGGGGTTGC
    51901 TGCTGGTAAA GAAATATGCT GGATGAAGAA CTTACTCTCA GAAATTGGTT ACAAGCCAAC
    51961 TTCACCATCC ACACTGTACA TGGACAACCA GTCGGCGATT AGAGTGGCAA AGAACCCCGA
    52021 ACACCATGGC AGAATGAAGC AACTGGACTT GAGCTTCTTT TGGTTACGCG ATCAGGTTGA
    52081 TTGCAAGCGC ATCCAGCCAG TCTATCTTCA AACAGAGGAA ATGCCGGCAG ACCTGCTCAC
    52141 CAAAGCACTG ACCAAACCAC AAGTGGAAAA GTTGAGGGAG ATGATGGGAT TGGTGGGATA
    52201 GGAGGACGTA TTGGGCCAGG GGGTTGTTTG TGGGTGCCCC AATACGTGGG TCCACCAAGT
    52261 GTTGCATCAG GGGGTTGTGT TGAAGTGATG TGCACACTTG TTGTACAAAT GTATAACAAA
    52321 GTTGCGCTAT ACTAAGCACC CGGTTCCCAC GCATTGGGGA CCACCCATAG ACACTGCCAA
    52381 CACCCATGGG AACGACCCAG GTCATCATGG GATGACTGGT GTTGACAGTA TTGCTAAAAG
    52441 TGCGCAAGCA CTGTTTAGCA ATCTGTACAT ACTTTACAAG CGCACGACTC CCACGGTCAA
    52501 TGCAACGTTC CCACGTTCAG CGCCCCATTA GTAGGTCTGT TGACCTCTAT TGTGACGGCC
    52561 GGAACAGGCA CCGGAACGCC TCGGTCTCAG CAGGGAAGCA AAAGGAGCGA AAATGAAACA
    52621 TGGAGCCATC ATTAGAATGA TGTCTGGCAT GTTCCCAAGC TGCTCCGGAG CTAATCAAAT
    52681 TCGGACGCGA TTTAGTGGAC AGCTATTTTC ACGCCTCGCG CAGAACAGTA CCCGTGGGAA
    52741 CCTAGGATGG TCATTTTCCT TACATGTCTA GAGTAATAGA CACAAAGAGT CAATAGAGCG
    52801 CAAATCATTA CATATTATTG ATTGATTGCA TCAACACATC ATTAGTGATT GTTACCAAGG
    52861 CAATTAGAGT GCATTAGGAC GCTTCTACAA GCTTCTGATC AAACTATAAT AGCCTATAGT
    52921 TTAACAAGAT GGGGGAATCA TCCACAGTGC AGAGGGGCAT TCTTGCGATG AGTGTTGTCA
    52981 TGCATTCAAG GATGTGGCTG ACGTGATCCC TAATCAGCCT GACAATCCTG CTGCTCTTGC
    53041 TGGCCATGAT GAAAATCATG CTGTCCCAGA GTATGCAGGC CCTGCTGTGG AAGATGCTGA
    53101 GGCCATGGGT GTTGATGATG TCCCAGCCAG TGATGCATCT GAACCTGCTG GGGGGGCTGC
    53161 CCTTAGCAAT CCTGCTGACG TTCGCATGAT TGTTATTGAT GGCATTGTCA TGGGGCCTCG
    53221 TCACTGTGCC ATGCCAGGGT GCGAGGTGGG ATTGCTTAAT GCTCAGACTG GAGTGTTTTG
    53281 CAAGGCACAT CAGGACGAGA TGGGGGTCCG TTGTCGCATG AAAGACTGTG TCAGAGTCAA
    53341 GGTGGCTGGG ACTCAGGCAT GTGTCAATCA TCAGGAGCAG TGGAGGGTCT ACCGGGCTCG
    53401 CTATGCCAAC TCCTCACTCT TAGGAGTTCA GAGGATGTTG AGGAGGGCTC AGGAGGAGAG
    53461 GCAGGAGTGG TTGCCTGTTG GTGGAGGAGC AGAGGCGCCA GAGCATGATG ACCTTGCAGA
    53521 GCAGGAGGTT GAACAGGTCA GTGGCAGCAA GTATAACAAC TACTTCTCTG CTCCTAGGTT
    53581 CTACTGCGTG GAGACCATCT GTGCTCCATG TGGTGTGGTC CTTGCCTGGC GCAAGTTTGC
    53641 CAAGTCAGAA GGGGTGGCCA AGATTCTTCG GTTCCTTGAA GATGTCTATC CCAATCCTGC
    53701 CTCATGCCCC AGCTACATTG CCATTGACAA GGGGTGCGCC TTACTCAAGG GCACTGGCCT
    53761 GCTTGGGAAC CCACCACTTG AATCATTGTC GACTCTTACC ACTACATCAA TCACCGAGTG
    53821 ACTGACCACC TCTGTCGGAG TTGGTGCAAT CCTGCACCTC TCAATGGAGA TGCCCCCAAC
    53881 TTGGTGGTGG TTGATGAAGA CAAACAAGGC AACCTGTACT ACAAGAGGGC CTTCAACACT
    53941 CAGGTAAGTG ATTCTACTAG TCAGCCACTT GTACTTGTCT AATTTGTTGT ACTTAGGCTT
    54001 GTGAACAACT CAATGCATGG CTGGGTGGGT TCCAGACAGT CCTCAACCGG ATGACTGTCA
    54061 GCAACTTTGA CTTCACCATG CATGTGTTGC TGTTCTTGCA CACCCAGCGT GTTATTGCCA
    54121 GGCAGCAGGG AAGGGAAGAA GAAGCAGGTG ATGAAAGTGA GGATGAAGAG GATGAGAATG
    54181 GAGTGAGATA TGGGCTGCAA GAGATGCAGG ATGATGATGA TTGAATATGA GCAAATTCAC
    54241 TTGTAGTTCA CTTGTAGTTC ATTTGGCATT CACTTGTATA TCAGTTGAAC TTCAGTTGAA
    54301 CACCACTTGA GCAACAATTG AACACCAATT GAATATCACT TGAAAATCAC TTGAACACCA
    54361 CTTGAGCATC ACTTGAACAT CACTTGGACA CCACCTGGAT ATCACTTGGC CACCACCTGG
    54421 CCACCACTTG GATACCACTT GAATATCAAC TGTAATGCAT GTATGCTTGG ACTTGTATCT
    54481 GTAGAAGATC ACACCCAGCT GGTATTCAGT TGGTGGCCAC TTGAACACCA ACTGGGAGCC
    54541 AACTGAACAC TCCCCAATAT AGTGACACTT GTAACCATGT TTGTACTCCA ACTCATACCA
    54601 CTTGACCCCA ATTGACCACC AAGTGAGGTT CACTTGAACA CCATTTGGAC TTGTGTAAAT
    54661 TCTGTAAAGT CCAAAGTCCG CTTGAAACCC ACCTGAATAC CAACTGAACA CCAGTTGAAC
    54721 AATCTCTTCT ACTTCTACTG ACTCTACTAT GCACAGTTCA CATGGACACC ACTTGGATAT
    54781 CAATTGGACA CCAACTGAAA CTTCTCCAAC TATATAAAGT GGTGTTCAAG TGGTAGTCAC
    54841 TTGGTGTGGA ACTGAACGGA ACTGACTGTA AGTGAACTTA CTTGGTCGAA TTGGTGTTCA
    54901 GTTGGTAGTT CAGTTGACTT GAGTTGGTGT CCAACTGGTC GGACCAGACC AACTGGATTC
    54961 AGTTGGTGTT CACTTGTAGA CGTGGTGAAC TGCCAGATAT ACGGCTGCCA TAGAAAAGGC
    55021 ACACCTATCC AAGAAGCCCG GCGCACGCTT CAATGCATAT GATGACCTGT TCTCAATCCA
    55081 CAAGGAGGAC AACGAAGGTC TAATCGATTT GGGAGTCAGG ATTAGCAAGG CAATGGCTAA
    55141 TATCCAAAAT CTGCGTCCTA CAGGCTTTAT CATTGAGCAG TTAGACGAGG AACTACAGTG
    55201 CATGGCATTG ATTCGGGCTT TGCCTGATGA ATACAAGCAT CTGTCAGCTT CTTTGTTGCT
    55261 AATGGAAAAG CTGGACAAGG ATACTATACT CCAAGCATTC CGAAGCGAAG AGCTTAATCG
    55321 TCAGCGCCAG ACTGAGCAAG CGAATCGAGC CAGTCACAAG GGTTATGGAA AGAAGGGTGG
    55381 GGCTTACAAT GGGAAAGGCA GGGGTCACCC CACAGTTGAT GCAGACACCT GCTCATTCTG
    55441 CAAGGGCAAG GGTCATTGGA AGAGGGATTG CGAAGCATTG AAGAAGGTCA TTGCTAGCAA
    55501 CAAAGAAAGT GGATCAGGGG GGAGCAATGC CAAAGTGGCA GTGGAAAAGG CAGATGCTGC
    55561 GACGGAGTTT GCTGGTCAGG CAAGTGCTCG TTCTATGAAT GAAGCTTGTG CTGCATTTTC
    55621 TAATGATACC CATTGGAATA CAGATACAGG GGCCACTTCT CATATGACAC CTCACAAAGA
    55681 ATGGATTCGC AATTATACCA CATATAGAGT GCCAATCAGG CTAGCGGATC ACACCATTGT
    55741 ATATAGTGAG GGCGTCGGAA ATGTGCTCTT CAGACCTGTA GTTAATGGTA GACAAGTTAG
    55801 AGATGTGGAG ATCACTAGAG TACTCTATGT TCCTGCATTG TGCAATAATC TGCTTGCTGT
    55861 TTTGTATTTG ACTCGCAATA AAGGCTTTAA TGTTCATATC ACAAAGGAGA AAATGGAGTT
    55921 TGTTCGTAAT GATGTTCTTT TGTTCTGTGC TACAATCAAT GATGCTGGTA TAGGCTATTT
    55981 AGATGGTAGT ACTATAGACA CAAATGAATT TGTTCATGTT GCGTCCACTC TGCCTTTGGA
    56041 TCTGACTCTA TGGCATAGAC GGCTTGGCCA CCAACACCAT GACGGAATTA AGCAGATGAT
    56101 TAAGGATGAA ATGGTGGTTG GATTGACACT GGACTCTTCT GCAAAGCCAG ATCCTGTTTG
    56161 TATTCCCTGT CTAACTGGGA AGATGCATGC AAATCCATTT CCTTCGTCAT CCAACAGAGC
    56221 TGATGAGCTG TTGGCATTGG TACACTCTGA TGTTCACTAT GTTGGCATTG ATTCGCACTC
    56281 TGGTCAGAAA TATTGGGTCA CATTCATTGA TGACTATGTT GAAGTGATGT GCACACTTGT
    56341 TGTACAAATG CATAACAAAG TTGCGCTATA CTAAGCGCCC GGTTCCCACA CATTGGGGAC
    56401 CACCCATAGA CACTGCCAAC ACCCATTGGG ACGACCCAGG TCATCATGAG ATGACTGGTG
    56461 TTGACAGTAT TGCTAAAAGT GCGCAAGCAC TGTTTAGCAA TCTGTACATA TATTACAAGC
    56521 GCACGACTCC CACGGTCAAT GCAACGTTCC CACGTTCAGC GCCCCATTAG TAGGTCTATT
    56581 GACCTCTATT GTGACAGCCG GAACAGGCAC CGGAACGCCT CGGTCTCAGC AGGGAAGCAA
    56641 AAGCAGCAAA AATGAAACAT GGAGCCATCA TTAGAATGAT GTCTGGCATG TTCCCAAGCT
    56701 GCTCCGGAGC TAATCAAATT CGGACGCGAT TTAGTGGACA CCTATATTCA CGCCTCGCGC
    56761 AGAACAGTAC CCGTGGGAAC CTGGGATGGT CATTTTCCTT ACATGTCTAG AGTAATAGAC
    56821 ACAAAGAGTC AATAGAGCGC AAATCATTAC ATATTATTGA TTGATTGCAT CAACACATCA
    56881 TTAGTGATTG TTACCAAGGC AATTAGAGTG TATTAGGACG CTTCTACAAG CTTCTGATCA
    56941 AACTATAATA GCCTAAAGTT TAACAGGGGC ATGTGGGTCC CTGTCAATCA ATTCCAAGTT
    57001 TCAAACTAGC ACACACCGGT GCCTGAGCAA ATGGAATCGA CGAGGTAGGT TTCGTCAGCA
    57061 ACTAAAGGCG AAGCGGTACA CCGTCTTGCT GAACAAACAG AGTAAGGCCT TCTTTCTCTG
    57121 CCTAGCACTC TGCGCATTGA CCCTTCCCTG AGGGTTGGTG ATCAGTCAAC GCCTAAAGAC
    57181 TCACTCAGAG GGTTGTCTAA ACGTTACCCC GCTAGAGTGT TGAGTCGGTT GTTCAAATAG
    57241 GGTGCACAGC TATAGGGGTA TGCAATAAAC AATCAAGCAT GAACGGCACT ATTGAATGAA
    57301 ATTGAAGAAG GGTTAAAGAA TTTGGAGAAA TGGACTAGGT GAAACGTATC CTGCGTTGAT
    57361 GTTGGTTCTT CGCAGGTGAC GCTGTTGGGG TGGGCATACA TGTTAAACTT TAGGCTATTA
    57421 TAGTCTGATC AGAAGCTTGT AGAAGCGTCC TAATACACTC TAATTGCCTT GGTAACAATC
    57481 ACTAATGATG TTGATGCAAT CAATCAATAA TATGTAATGA TTTGCGCTCT ATTGACTCTT
    57541 TGTGTCTATT ACTCTAGACA TGTAAGGAAA ATGACCATCC CAGGTTCCCA CGGGTACTGT
    57601 TCTGCGCGAG GCGTGAATAT TGGTGTCCAC TAAATCGCGT CCGAATTTGA TTAGCTCCGG
    57661 AGCAGCTTGG GAACATGCCA GACATCAATC TAATGATGGC TCCATGTTTC ATTTTCGCTC
    57721 CTTTTGCTTC CCTGCTGAGA CCGAGGCGTT CCGGTGCCTG TTCCGGCGGT CACAATAGAG
    57781 GTCAACAGAC CTACTAATGG GGCGCTGAAC GTGGGAACGT TGCATTGACC GTGGGAGTCG
    57841 TGCGCTTGTA AAGTATGTAC AGATTGCTAA ACAGTGCTTG CGCACTTTTA GCAATCCTGT
    57901 CAACACCAGT CATCCCATGA TGACCTGGGT CATCCCAATG GGTGTTGGCA GTGTCTATGG
    57961 GTGGTCCCCA ATGCGTGGGA ACCGGGCGCT TGGTATAGCG CAACTTTGTT ATACATTTGT
    58021 ACAACAAGTG TGCACATCAC TTCAACAATA CAAGGGTAAA CTCATTCTTC TGTTAGGGCA
    58081 ACACTAATAC ACTATAAAAG TGTACGCGGA CACAACAAGA ATCGGAGTAA GAAGTAGTAA
    58141 GTTGAGAGGT GAGAGATGAG GGGTGAGCAC AAAGACGCTG ACTTAGGCAC TAATACTAGT
    58201 GGTGATCCCA AGAGAATGAG TTAACGTCTC TGGGTGTTTA TTAGGACACT TATATACTAC
    58261 TGTACATGCT ACACCCTCAT GTCTATCTAC ATGCTGTATC CTACCATCTT TCCATGGAAT
    58321 GATTAGCTCA GCTGCATGAG GTATGACACT TATTGACTGC ACCCATGCAG TAGCTGTAAG
    58381 GAGACACTCC TATTTTCTGC TATTCCCCTG TCCCTCTCCC TTCCTCCTTG TTCCTTTCTC
    58441 TTTTCCTTCA TCCCACAGAC TCTTACATAC ATCCCTTTCA TTCCCTTTCC TTTCACTTCC
    58501 TTTCTGCCCA CTCCCTTTGC ATCTGAGTCA CGTCCAGTGA CTCCGAAGTC TTCCCGCACT
    58561 TCAGACACTT CGGACTCGCT CGGACTTGTC TGTACACTTC GGGGCTCATC CGGGTTACCT
    58621 CTGTCCTCCT TCCCCGCTTC ATTACTCTTC GCCCTTACTT CCCCAGGTCG CTGGCACAAC
    58681 TCCTGTACAT TCCCCTTCCA CTTCATTATC ACATGTTTCC TCGTACCTTG TGATATTCAC
    58741 TCAGACCTGT GGCTGGTGTA CTGTACAGTT ACCCTTCATT CCTCCCATGC TACTACAGTA
    58801 TATACTTCGC TTCCTAGCAT GGAGAATCCT TATCCTGTTC TCTTTGGATT CTCCCTCTGC
    58861 TAGGTGAGCA GTTCTCTCAT GTATTGTAGT TAGTCCTATT CATATCTTTG GATTCTCCCT
    58921 CTGCTAGGCT TGTGCTGTGC GGCCATCTTG AGGTTGCCCT TACAGCAGCG GCAAGGCACT
    58981 GACTGAGACT ATTAGTAAGA TGGCCCAGGT GATGTAAGTA GAGTATCGTA AGTGGACATG
    59041 CTTGTATAAT ACATCACGTG CCTGATAAGA TAAGGAAAGA TTGTTGTATG AAAAGAAAGG
    59101 AAAACATCAG ACCATAACAG AAGTACGACC ATACTTACAA TTGAACAATA TTGCATGACA
    59161 GCTATGAAGG CACATACCAT GCCAAATTGG TATATATACA TTGAACAACA GCTAGAAAGG
    59221 CGCAGACAGC ATGACAAGGA TCTATATACT GTACAGTAGC AAATGTATAA AGTTTTTTTT
    59281 GAACAGAAAC GAACTGAGAA CCTCAACATG TCTGCGGACG AAGCGGAGTA GCGTGACACG
    59341 CTCCCAGATG GCACAGATGA GACTGAAAGA CCTAAACTGA TGCGGGCAGC ACCGCCGAAC
    59401 ACTCAAACTA GACCGTAGGG GCTGAATAGC ACGTGCGTAG CCAAACAGAC ACAAGTAATC
    59461 TGCCATTTGT TCCAAATATG GGTTGGTTCC AACACAGGGG ACCTAGCTTT TCAAGCAAGG
    59521 TAACTGTGTG ACCTGGTTCT GTGTGACTAC CCCTTTGGCG CATCCACTGA GAAAATATTT
    59581 GTAGCAAGCT TCGTGAGTCC ATTAAAAATA CAAGATGTCT ACTAGGCTCA TTGTAGAGTG
    59641 CTATTCAATG AGTACAATGA CTTTGATGGC AAATTATTCA TAAATGAGAT GTCAGTGTGC
    59701 TCAATTGTAT TTACTGACCC CTTTCTCCTG AAACCAGTTG CATGTAAGTG ATTATTGCTG
    59761 TGGATAATCA ACTGGGGCCC TGACATTTAG GCTAGCAGAT ATATGATATT TGGCATACCT
    59821 TACAATAGCA TGCCTATATG GGCCTACCTG AAGAAGCGGG TGATGAACCG GGCGGAAGCA
    59881 AACCAGTGAT TGCGGTTCAT GGAATTGCGA TGGAAAGCGA GAGATGAAGA TTTCCAAAAG
    59941 GGGTCGGCGG GGGAAAGAGA TCGACCAATG GGAGGACGAT GGAATGTGGT AGAATGATGG
    60001 GCGTGTCTAG AAGGATGACG TCAGAGGGAA GGAAATAGTA TGGCAAAGAA TAATTCGCAT
    60061 TTTTGTGCAG CTGGACCACC ATGAGCAACG TCGACGATTT CTTTTCGGCA GTGAATCAAC
    60121 CGTCCGCGAA CCAGCAGCGC GGCGGAGACA ATGTTCGCAC GTTCGCAGAC GCCATCAACC
    60181 ACCGATTCAA CAACCCCGCC CCATCGTCCG CATCGCTTCC TCCCTCCCTC CTCACCGCCC
    60241 GACTCCTGCC TTCCTCGTCG TCCGCCACAT CCCCCATGCC CCCGTCCTCG TCGCCACACA
    60301 CAGCCCCCTC GGCGCATACA TTTACCCCAG TGAGTCCCTC ATCCCTTTCT CAGTGGCTCG
    60361 ACAATCCCAC CACCCTCGTC GTCGACATCC GTCCCCATGC TGCATACGCA AATGCCAGGT
    60421 TGCCACGAGC CTTGTCGCTG TCGGTCCCGT CCACCCTGCT CAAGCGCCCC ATGTTCTCCC
    60481 TCGACAAGCT CGCGGCCATG CTGCCTGCAT CGACCGCCAG ATCCCGCTTC ACTCGCTGGC
    60541 ACACCGCTGC CCGCATCATC GTCTACGACA CAGATTCCGC CGCCATCCCA GACCATTCAA
    60601 ACATCCACGG CTTGCTCAGG AAATTCCGCA ACGACCCCGT GCATTTCACT GGTGAACTCG
    60661 CATGGGTCCA GGGCGGGTTT CAGGCAGTAT GGCGCGAACA GCCTCACCTA ATCGATAACA
    60721 ACCCGCCTCC GCCAGAAACC GACGCCGAAG AGGACGATCA GCAGCAGCCA CTGTTACGCG
    60781 CCAGACTCCC AGCTTCCGCC TTCTCCGCGG CATCGACAAC AGCCGCAATG GCGCCCCAGC
    60841 GTCCTCAGCC TCGATCGACT CTCTCTGCTC GTCTTCGGGC CTCGGGTATT CCATCTCTGT
    60901 CTCTGTCGCA ACCACAGCCA GCTCGGGCAC ACCCTAATTC TTCGCTCTCC CTTTCATTCC
    60961 CCTTCAACAA CCCTACGCCG CAGCCGTCAG CTACGATCTC AAATCCACCG ACAACCCTTC
    61021 CAGCGCAGCC GGCGTATAAC CCCTTCTTTG ACACCATTCG TCAGAACGTT GAACTATCGC
    61081 ACGGAATCAC AGAGCGCATT CCTCTTCGTC TACCACGTCG CATCCGCCAA CGCATCCATG
    61141 AGCTGCCTTT TCGGTGGCTC CAAGATATTG CTCGCAAGGC AGAAGCCCGC ACGCCACCAG
    61201 GACTCTCCGC GAGATCTGCT CGTACAGTCA CTGACGTCTT CCCATCCAGT GGCTCGGACT
    61261 CGGACGTCGA ATTTCCTTCG CCCCGTCTAC CTCTACTCTC TCCAGCAGCA GATCCCGACC
    61321 CTGCAGATGT AGATGAAGGC ACAGAAGCCC TCGCGATGCA ATTTTATCGC ATCGAACTAG
    61381 CTGAACAGCG TCGCTTAATG GGAGTGATGG AACATCATTC CAAGGAAAGC GAAACGACTG
    61441 TCGGCGAACA CGCGGACAAA GGAAAACGCT CGGAAATCCA CCACGAAGTC GAAGTCGACG
    61501 AAAACCTCAG AGAACGAGCT GTAACTCTCG GCCATGATTC TCTCTCCTCG ATTCATGAAC
    61561 CTAAACTAGA CGGAGATTTT CCGTTCAGTA TCACCGCAGG CGTCGAAAAG GGCGCGAAGA
    61621 ATAGGTACGT ACCACTTCCT TGTTTTCTTT TGCCACGCGG TCCATCTTCC CCCACATTCC
    61681 ATCGTTCTCC TTCTCTCGAA TAGACATTTG TTCCATCCCC TTCTATCTTC TCACACCTTG
    61741 TTATCTCTCG CTCATCACCA CCCCAGATAT CGCCACATAT GGCCTTTCGA ACACGCTCGC
    61801 GTTCGCTTGC ACCAACGATA CCGCCGCAAG CGGGCCATTT CTTCTCCCCC GTACGTCGGC
    61861 ACTCCAGGCG GAAGATACCC TCCTTTCTTC CAATCCACCA GTGGCCTTTC TCAGGATGGA
    61921 CCTCCCGTTT CTCTTCCTCT TCACACCACG AATAATCTCC TCATCGCACC CCGCCCCCTG
    61981 CATCCGCCAA GCGGTAATAA CGCCAGCAAC ACATTAGCCG GCGCAGTCTC CAGCGTAATA
    62041 CCGCCGCGTT CCCCTCGCCC CCCTTCACAA ATCGCCTCGT TCGTCTCATC CCTCCATTTC
    62101 CCTTCCTCTT CGAACTCCAC GCTTCCACAA ACCCCTTACG CATACGGTGG TTTCACAGGT
    62161 TTCCCTTCAC AATTTTCTTT CCCCATCAAC AATATTACCC CAGGCATCCC ATTCACCCCA
    62221 AATATTCCTG TCGTCTCTCC CGCTCCCTCA TCAGACGCAG ACGCCGAATC CGAGTACGAC
    62281 GACTATGTCA ATGCCTCGTA CGTCCAGCCT CTCGGCACTA CCAAGCAATA CATAGCAACG
    62341 CAAGGCCCGC TTCCTGCAAC GTACAAGGAC TTCTGGACGT AAGTTCCATA TTTCCCCGGT
    62401 TGTCGATGTG TTCAATGACC CCCGCCTACA GGCTTGTATG GGAGCAAAAT GTGCACGTTA
    62461 TAGTCATGCT TACGAGGCGC ATCGAGGGCG GGATGATAAA GTGTGGGGCG TATTGGGCAG
    62521 AGGAGCGCTT TGGTCCATTG CGACTAAAGC TAATATCCGA ATCGGGGAAA GAAGGAGGTG
    62581 AAGTAGACCC TTCTTCTACG CCAAGCAATC CTTTCGATGC AGCGGCTGCC TCCGTTGCAG
    62641 GACCTTCGTC CTCTCCCATA GGCACGAATC GTCCAAAGTC TCCCAAACAG TCCACCATTC
    62701 GCAGAGAATT CGAGCTACGA CACACCAAAT ATCCGCGTGC TGGCACTCGG CGTATCATCC
    62761 AGCTGCAATT TCTGGAATGG CCTGACATGA ATGTGCCGGA CGACCCCCGA GACGTCCTGA
    62821 GTTTGATCTG GGAAGTTGAG AACGCAGTGG AAGAGACGAA GCGTGATCGA CTCCAACGCG
    62881 AAGAAGAGCT CCTCGAGAAG AAGCGACACG AAAAGAAGGC CACTCGTGCG GAAGTCATCG
    62941 CTAAGTTGAA GAGTGGAGGC GGAGCTTCGA AGTCCATTAG CAGCGACCAG CAGAGTCTAG
    63001 GAACCCTATC TTCGTCTTCG TCTGACGACG ATGTGGACGA ATGGACCGGG ATAGTCAAGC
    63061 ATGCTAAGGG AGAACGCGTC CCGGTGCTAC TGCACTGCTC CGCTGGCGTT GGTCGCACGG
    63121 GTGGGTTTAT CGCTGTGGAC GCGATTCTCG ACGGGATTCG GCGGGAGATG CGAAAGCGGG
    63181 TCTATGGATC ATTGAGTAGT GGGGTTATTG GAAATGTGAT GGGTACTAGT AGCGGGGATG
    63241 CCAGTGCGAG TGCTTTGAGC GGTAGTGCGA GCGGGAGTAG GAGGACCCGT GGAACACCCG
    63301 AATCAGAAAG CGCTGGCGGG GAGCGAGGGG CTAGCACAGG TGCGAGCGCT GGAGGAAGCG
    63361 GGAGTAGGAG TGGCAGAAGT GGTAGCGGAA GCGGTAACGT TGCGGACGGA AGTGCCGGAT
    63421 ATGAGGATAA GATGGATGTT GACGGAAGTC CTAGCGAGGC CACTGGAATC CACAACAATA
    63481 GCAGCGAGGC GATTGTTGAT GTCGACGCAT CTGGGATGAA GATGGGTGGG ACAGTTCCCA
    63541 TAACCATGAC TGCTGGAGAC GACGACGAAA TTTCTGGAGA AACCAGTTAC GGCCACGATG
    63601 CTCCGGGCGC CAGGGAACTG AAGAAGGCGA AGAAGGTCCG GGGGAAGGGC AATCTAGTCG
    63661 AAGCTGGTAG AGGGTTGGTG GTGCATGTTC CGTACGTTGT TGGAGGAGAC AGAGATTTAC
    63721 TGAAGACGCC CATGCAGATG TCCATGGAGG TGGACGAGGA TGACGTTGAC GACGACGATT
    63781 TGATGGTGGG TATGTCCGGA CATGATCGAT CTTCCTCGCA TGATCCCTCC CGTGGAGAAG
    63841 AGCAAAAAGC CAGTACGAGA AAGTGGGCAG AGACCGTATT GGACGAGACC AGTGCCGCTA
    63901 TGGACGCCGG CGATGCAATG GTCCTGGATG ACGGCTCGAA CTCGTTATCG CAAAGCGCCT
    63961 CGCCGCCAAA TATCGCCGCC GCCGACGTAA GGTTGCTTAA GGTTGGAGGT GAAAGTCCTG
    64021 AAGGGGCCGT AGCTAGAAGT TTCGGTGCTG GCGTCTTCAC TTCTGGATCG TCAAGTTCAG
    64081 AGGACTCGTT CGGATTCGGC CATCGAGGAC ATCGTCATCA GAGCAGTTCT CGCAGCCATC
    64141 GTTACGGATC GGAGGTGGGC AGTGGCACCT CAACGTCACT TGCTACCTCT GTTAGTACTG
    64201 GTTCTGGCCC CGCGTCAGCA GGAACTGGAT CTTTGCAGCA TTCGTCCTCC CCTGGAAAAG
    64261 ACCATGGCGC CGACAAGAGG AGCACTAGAA TTGGCGGAAG CAGCAGTCCA GGCAGCGGCG
    64321 AACTTGCAGC GAGCAAGTTG GCACCGTCTG CATCACCAAG TTCACCGGGG AGCGATCGTG
    64381 AGGCATTTTT TCTTTTCTCA TTCAATTCGC ACTGACCGAT CGTTTCTTTA ATCGTGACCA
    64441 CACACATTTA GAATTCGCAG GTGTAGGGGG GCGTGTTGCT GATACCACCG ATCCGATTCC
    64501 GAAGAAGGAG ATTGCGAACA CGGCATCCGG AGCGAACACG GCGAAGTTGA TGGGCCAGGC
    64561 CTCGAACTCA CATACGATGG GTGCTATTGG TGGAGCTTGG GCGAGTGGTG TGAAACCAGC
    64621 AGGCAACAGT GCGGCGGGGA TTGGACCTTC TCCGCTTGGG GCGCCTGCCG CCATCGCTGT
    64681 TGCAATCCCC CACAGTAGCA AAGGCAAAGG TACCCTTGAA GGCGAGAGCG GCAGGAACGT
    64741 TCCTGGCAGC AGGATTAGAG TAGGCCTTTT AGCTGCGGAT GCGCCAAAAT CAGTTCCATG
    64801 GCCTAGCGAG GAAAGTCGGT CAGCGCCAGC GATGACCCTG CCACCCAAGT TCGGACATCC
    64861 TATCCGTAGT GGTGGGATTG ATGCGGGCTT CTCTGGTGGT AACCCGGCAT TGATGACAGT
    64921 CCGTGGTGTA CGCGCGACGT CAGTTCTATC GTCAGAGGAA GAACGACCAC CTTCTCGTTC
    64981 CCTATCTCTA TCCCCATCTG CCTCAGGGAC GAGCGATGCG CAATACGGGA GCGTCGCGAG
    65041 CAGGCTGGGG AGAGTCTTGG ATGTGGATGG CTCGAGTGTA TACAGCATGT ACGGAGGAAT
    65101 AGGTGCGAGT GTGGCTAGCG GGGACAACGT GTGGGTGGGT GATGAACGGA GGGGTAGGAT
    65161 TGGTGAAAGA GGTGCAGATA TGAAGGCCAT TCAGCCTTTT AGGCTGAAGG ATGACAGCGT
    65221 TTCGGATTCG CGTCCCGAGT CGACTTCTCC GCCTGGATCT CGTTCAAGAT CGACACCTCC
    65281 GTCATTGAGT GCAAGCGCTG GGAAGGCATC CGCGCGTGCG ACTACGGTGG ACTACAAAGA
    65341 GCCACGCCCG CTGCATGGCA AGTTTTCGCC CACGGCGTTG AGCTCGTTCG AGGATCCTAT
    65401 CTGCGAAGTT GTGCAAGATA TGAGGGAGCA GAGGATGAGT CTGTGTCAGA GTTTGAGACA
    65461 GTATGTGTTT GTGCACGCCG CAATCATTGA AGGCGCGTTG ATGATAGTGG ATGAGGAGAG
    65521 GGAGCGGGCG AAAGGAATTA TGGCTGAACG AAGCAGCAGG AGTGGCAGCG GAAGCGGCAC
    65581 AGGCAGTGGT AGTATCAGCC CGAATGAGGA AAGTGGAAAC GGCAAGGCGA TGAGCGTACT
    65641 CCTTCCTGTC CCGGTGACAC CAGTGCGACA AACAACGGCC CATCCCCCGA GCATGATATC
    65701 TTCGCCATCG ACAGGGAAGC GCGGTGCCAG CCCCACGGAG TTGCTCAAGG AAGATAAGAA
    65761 AGGCGGAATA TCGCTGTCAA AGCGGCCCAG CATCAAGCGC AAGCAGACAG GCTCCGATGG
    65821 GAATACGAGG TGAGTACGTC CATAGCTTGA TCCAAGATAT TGATAGAACG CCCTACGTAG
    65881 TTGAACGCAC CAGAAATAAC TAGCGAGAAG ACGTCAAGTC GAAACACCAG AAAAGTCAAT
    65941 CAATAGACAT GGAGTGCCGG CGGAAACGAC GAGTCGCTGC CTCCATCGCC TCGTATGTGA
    66001 TCCCTTGGTT AGAACCTTCT TCCGTTTCCC CTATTTTTGG ATGCTTGATA TAAACCCACT
    66061 TAAATCGCAT ATTTCAATTA GCTGTACCAC TTAATTTTTC TGTTCTGTCC TATTCATTTG
    66121 GGCCATTGGT CGTCACTGTT GTTTTCTAAC CCGGGACACT TGTTTTTTTT TGCCTTGTCA
    66181 TACCTGCCTG TATCATTCCC CGCAACATGC ATTTTCTATG TCTGTAGACC ATGTAAAATC
    66241 ATCATGTACT TGTTGTTCTT CCTCTCCGTC TCTCTCTCTG CTGCATGTTA CATTTCCCCC
    66301 CTCGTACACC CCTCTCTTGC CACGTGTTGT CATCATAAGT GATTGCTAAC AACCCAAGTC
    66361 TTGTAGAGCA CCATCGCACT AGACCGTGCC CGGTCACATA TGTGAGCACC TCACCACCTA
    66421 CCTACTTTAG TTGATTTGTG TCTATAGAAA TTCATGGGAA AGTTCAAGGT ACGTCGTGGA
    66481 TTCACATATT GTCCGGACTC TGCGTGTGTA TTCGGCGCCT GTTGTTGTTT TTGGTCCTGT
    66541 GTTCTGCGCG ATCCTTGCCT GATAAGATGT GTTCATGCTC CGGATTGACA TTCATCTTAC
    66601 TCTCCATTGA AAAGCCTCGC GTCTGCGATA AGTATAAGGT TTGCAACTTG TTTTATGTCA
    66661 CCAGTCCTGA TTTCTGAGAA ACCCTGGTGC TCGGTGCTTC TTTACCTTTT TTGCACACGC
    66721 ACACTCTGGT ATGCATCAGC TGCGACCCAT GCAGTACTCC CGCGTATTTC CCGCACCCTC
    66781 TCGTTAACTT GCTAGCCTTC TTCAGCCAAT GACCACCTGG CGAAGTGAGA TCATGGGCGA
    66841 GGCACATGGG AAAATGCTGT TACAGGATTC CCACGTTTAT TCGACAAATG TTGCCTCAGG
    66901 GTTGTCTTCA TATTCTCTCC TCCAACTCGA ATTCTGGCTG CACAAGTCCC ATTGAGCATC
    66961 GTGAGCATCG TGGTCGTTGC TGATGGTGCG TTGTTACCTT CTCTCCATGG TATTCACTGA
    67021 ACTCAGTATT GACAGGTCTT CGTCAATAAC AAGAAGTTTG CCTGGTAACA ATTCTTCCGA
    67081 GGTTTGTAGT CTGCGGAGTG CTTACTCCTT CGTTTCCTCC ATGAAGCGAA TCCTGCATCA
    67141 AAGGCCACCG GTCTTCATCA TGCACCCATC CAGATCGCCC ATTATTTGAG GTCAAGAAGA
    67201 AGGGCAGGCC CGTTTCCCAG TGCGAGAAAT GCCGCGAGCT TCGCCAGTCT CGCCGGGTTC
    67261 ACTCCAAGTG CACCTGCAAC GACAAGGCTA CTCCGTCACG AGCGCCTGCA CAAGCCTCTT
    67321 CATCAGGAAC CAAATGTATG TCTAAACCAT AACCAGATCG ATCCCCCAGC TGATCAGATG
    67381 TGAATAGCAA AGCCTCGTTT TGTTCCTATT GAACCAGCCC TTCCCAATGG ACTCAAAGAT
    67441 ATCTTTCAAG CGTCGAGCGC AATACCCTCC TCCGATATAC GCCAGAAAGG TACACAAAAG
    67501 CTCCATGACT GGGAAGGTGC TTCGCTGACT CAGAATGAAC AGTCGAAGAT CTCCTAAACC
    67561 CCTGTAAATG CTCGGCGAAG AGTACTCGTG GGTGCCAATG CGGAAAGCAA CGGACGCACG
    67621 ATACTACTGA CAGTACTGAA CCCCCCGAAC CCAACCTCCT CACGCTTGCT CGCGTCGCTG
    67681 CTATGCGTAG ACCCGGCGAT ACTGCGGATG GCGGGCCATC GTCAACATCA GGGAAGCGTC
    67741 AAGGGATACC CAAACGGATT GCGTCTCGGC CGTCTACGCC GCCAGCTTTA GGCCACAAAC
    67801 GAGTCAAGAG CGTCATCTCT GATATACAAC CCAGACTTGA ACTTCCTCCT ATCTTCTCGC
    67861 CGCTCCCTTC GACCCCCTTC CCAACTTCTC TACCTTCGTT CCCTACCATG CCTCCACTGA
    67921 GTGCGGTAGC CTCATTGGCT GGCTCTGGCT GCACGTGTGG CCTAACTTGT GCCTGCCCCG
    67981 ACTGTGAAGA ACACCCTGGC CCGCAAGCTT CCGGCGATTG TTGTGGCAAA AGCTGCAACC
    68041 ACTGCGTCGA CCCCACTTTG ATTGCTCTCC CCGGCAGCAG CAGTCCTTCC GGCAAGAGCA
    68101 TCATTGATCA ATTCTTCGCC CGTGCGGCAT CATTACCTCA ACCTCCGTCT AGTCGCAGGT
    68161 TCGGAAATAG TGCCATGCTG GACACCATGA ATACTACTGT ATATCCATCA ACGGCTCATG
    68221 GGGCTGACGA ACGTGGTGTC GCTTTTGGCT TAGTCAATCT TCCCAAGCTC GAGTGTTGCG
    68281 GAGGTAATTG TGGGTGCCCT AACGGCCTAT GCGGCTGTGG CCAAGCCTGC AACGGAAGCT
    68341 GTAGGGAACA TCAGAGTAGC CTAGCTGCTG ACAATACGCA ACCCATACCT CGGGACGAGG
    68401 TTGCTTCTTC CAACGCTCCG GCGAAGACTC CCGAACCAGT CAAGCCTATA CGTAGCTGCT
    68461 GCGCCGGCCG CTGAGACTCT TTACACACGT GTCGTCCTAC TTTTCCCAAT GATTGTACAG
    68521 TAGATAATTT TGACTGGAAT ACCGGCTGCT ATCGACGGTT TTCACTATGT CTCTCATTAT
    68581 ACTCATAGGA TGTACATTTG ACTATTTGTA ATAACAATCA TTTGCATTTC TCGCGCACAA
    68641 TCATCACTAC AAAATCCGAC ATTAAACCTG ATGAAATGTA GCCTACGTTA TAAAGGCTTT
    68701 CCGCCTGGCC TTTACGATGT CGAGCATGAC GCCAAGGGCT ATCAGACCGA AGGAAGATGG
    68761 ACCAAAGGCA AAATGATCAT CATCTAGCGC TTCTTGGGAG ACGATGAATG CTGCGTGCGC
    68821 TCTGGTGAAC GTCTGGCTAT GCCATTCTTG ATCGTAGAAG AAACCGTCAT GATCGTCGAA
    68881 GTTTTCATGG AATGTCCAGT CCTCGTAATC TTCTTCATCG GAATCGTCTT CAGCCACGGT
    68941 GTTTCCGTCA GTAGGGCGCG GGGGTGGTGG CCCTCGGAGC TCACGACGGA TAGCTGTGGT
    69001 AAGGTCTTGG GTCTTCGAGA TGAAATCATT TGAGTCACTT TCTATTGCTA TTCGCAGCTC
    69061 GACTTACTTG TAGATTCATA GCTGCCACAG CCTCGCGTCG TCGGCGATGA TCCGCCCATT
    69121 TAGCCTGAAT CGTTCCACTG ACCAGCTCGG CTTCTGAAAG GCTATCGGAA GGCCGTTTAG
    69181 ACGTACAATG GGCCTTGGCG ATTGTATGAA GCTGCGTTGA GTATTCCTCC AGAATGTCTT
    69241 GCATTTCACC GATAACGTCC TCGTTCGGAA GGACATCTAT AGGTTGTAAA CCGAGCCCCA
    69301 CAAGACTCAA ACCCCTGATG GCATTCACAA TTCTTTCACC GTCTGTAAAA TGCATCTTAT
    69361 CCTTATTGGG ATGGTACTGT TCCTTTGGTA CGTTCCTGTA TAGCCGGCCT AGCAACTTGG
    69421 AGCTAAGGTA GTAATTTCTG GCCTCGGGAT TGACACCCTC TCCAGAGAGA AAGTCGGGCT
    69481 TGAGACCATC AGGAGGTCGA GGCAGTGATT TTAAATCAAC CGGAGTCCCA GTCTTCGGAA
    69541 AGTCTACGGC GTGGGATGCT TTCTCCGCCA GAAGGAGACA TTTTTCGCAG TCGATGCCGT
    69601 CAATATCAGC AATGCGAAGG TGAAGAATGG ATATTTGGCC CAACACATCC GCCTTGATCT
    69661 GTGGTCATCC CGTCAATAAT TATCTCAACT CAAGATCACT TTCAACACTC ACGAAATCGA
    69721 TAATGAAATC AGCGACATCG CTTACTGTAC ACGGGTGGTC AGTTTCTTTC TTGTCCAATC
    69781 CAATATAAGC CCCGGCCGTG GCAGTCCGCC CACTTGGGGG GTGTAGGTTC GGCTGCGAGA
    69841 TGGGTTCATC AAGATACTGT GTTGCCGACA CAAGGATTGA CCTACGTCTA CTATCAAATT
    69901 ATAAATGTCA CCATCAAGGT CGCCCCCTCC AAGCATAGAG GGGAGGCTTC GGTTGCCTCT
    69961 GATTACGTCT GCGGTCAATA ACCATCACGA TAGGTTGTAA CTAGACCACA TACTTGCATG
    70021 AGAAGACGAC GACATTCCTC AGATGTGCTA ATCGTGATCG CCTTACTGCC GTCACCATTT
    70081 GTAGATCACC AGGGTGGATC TGGGGGCTCC TGGTAATGAG AACATTCCCA ACGATTGGCA
    70141 GGTCCTCTAT GCCGCGACGC TCATCGTAAA TGGTAGCGTA GATCTCCCCT TCCTCCAAGC
    70201 AATCCCATTC ATCAGACACT CCTATGAGGG TGTACGACCC CGGCACGAGA ATGTGAGCTC
    70261 GATGCTTGAT ATCCCGAAGA AGATGAACGA TAGCATAGTG AAGGCAAGTT ATGATGAGCT
    70321 GATGGTTGAG GCCGTGGTCA TGATGGATAT CCAGATTGAG GATATTGTAG ATATTGCTGA
    70381 AAAGAGAGGG TAATTTGAAG GACGCTCCCA AACCATGTTG ATTGAAAAGG GCGGATGCGA
    70441 AGGAGAGGGA ATCCTTGATA GATTGAACTT CTTCAACGGC CGTCTGCTGT AGCTCGAAGA
    70501 TATAATCCAC ATCAACTTTG TGGTGCTCCA ATAAGGCGAT CATGGCTCTA TTCAGATAAA
    70561 CGGCTATCGG ACGCGCGGAT GTCGTTGATA TATCCAAAGA ACGCATCGAA CCCTCGAACT
    70621 TAATTTGCGA AGGGCGCAGA CAAACAACTC TACCAGTCAG CCTGGGGTCT TGTACGAGAA
    70681 TCCCCTTGGC CCCACCGAGT CGAAATTGGA GGGCAGAGGG AATATTTCGC AGTTTTGACG
    70741 AACGCCGTCT GCCCTTCTGC GACTCCCTCC AAGCGGCGCG ACAGAGCGCA GGAGATATGG
    70801 TGCCGCAACC ATCCGTAAAC AAAGAGTCAG TCGCCGACTT ACGATCGGGA ATGCGTTGAA
    70861 TTTCTTCAGG CTCCAGAACA ACCGATGGAT CGGAGGAAGA GAACGCCTGG GCCCAGCGAG
    70921 CACCCAGAAG TGCAGGACGA TGCAGAATAT GTGAGAAGTC ACCCTTAATA ATAAGGCTCT
    70981 AAGTTCACAT GTTATAGCAA TGAATATTCT ACTACTCACC AGTTCCTCTC TGATCTCCTG
    71041 GGCATCCATG GGCGCTCCTT GAAACTCGAA TTTACGGACG AACGAAAATC CGTATTCTTT
    71101 GAGCCCACTC ATAGAGTAAC CTAGGAATTC ATAGTGTTGG CCAGCGACCT CGATTCCCTC
    71161 TACTAGGAAT GGTTTGTAAT GAAGCTCTAG CAGATCATCG ACTAGCGAAG GCACAGATTA
    71221 GAAGAGCTGG ACGGAAGATA GCATTCTTCA CGTACTCAAT AGACTGGGAT CTCGCCTGGG
    71281 CTTCGCACGA ATCTCATCCT GAAAAGACAC TCGTAGAAAG CACTCGTGGT TTCCAAACCG
    71341 GCGAAGCACG CTATTCGATT GATCGGGTAG AGGGCCTTCA AGGACCTTGC TAGTGGGAGT
    71401 GATGATAACG TGGTAGCATT GATAGATTCC TGCAGACACA GGAGTGACCG ACAAGCGTCC
    71461 ACGAGGTTGG TATTGTCTGG CAATGTACGC CTCGGTCTCT GCCGCTAATC TTTGGGCAAG
    71521 TGTTTCTTTT ACTGCTTCTT GGTCTCCGGC AACTTGCTTC TTTTTTCCCC GTTGCCGTCG
    71581 GTTTCTGCGA GGGCGACGCG CAATGGGTAC CATTTCTATT CCGGGGTTCC CTAAAGACAT
    71641 GACGAAGGAA TTAAAAATTG GACCAGCGTC GGTATTGTGC TCGCCATTCA GCACCAGGAT
    71701 CCCATCCCCC AAACCTTCAA TAACTTCCGT TGGGTCTAAG GCCCCATTGT AGATCGCCTT
    71761 TTCTATTTCG AAAGCGAGGG GGAATGAGAT CTGGCCGAGT AATGTGTTAA GGGCCGTCCT
    71821 TTTCTGCCTT TCATAGAGAT TGCGGGGTTC AATCGGGATG TATCGAGGGA TGGGCCTAGT
    71881 TATATGAAGC ATGACACATC GACCTTTAAA CGTTTGCAAT TCGTAATTGG ACCGAAATAA
    71941 TAGATGGATG GCTCTAGCGA CCGGCGGCAT TTCTTGGAGC CCATTCACGG AGGAGAGTCG
    72001 TTGCGGCCGC TCCTCTTCCG ACAATGCTTG ACGACTGAAG ATGGGAGGGT TTTCCGCTTC
    72061 AATGAACACA CCTAGAGTCC CTGGGGGATT GGCCAACGCA GCGACGGACG AAGCGTTGTA
    72121 GTGCACAATG CATGTAAACC CAGGATGGCG GACTGTCAAC TGCAGTTGAC GTGTATCAAA
    72181 ATCACATATG ACCTGAGATA CACGCCCTTG CATATCGACC TCTGGGGAAA ACACGCCATC
    72241 TCTGCAAAAT CGACCGAACG AGAAGGCGGA TAAGGTGATC GGGGCAGAAT TATCGCGGGT
    72301 CAGCTGCCTT TGCCGCTGTA ACTGAATGGG ATCTTCCCAT TCAGAGGTCG CTACCTTGAT
    72361 GATGAGCGGT TGATTAGGTG TTCTTGTGCT CTTGCAGAAA TGGATTTGCC TCCCCTGGAG
    72421 GGAAAGTGGG AGGCGATGCA TCGTAGCCAA AAAATGCTCG CCGATGTCTG CACTGGGAAG
    72481 CGTCAACAGC CCTATGCCTC GGTGAATGTT GCTCCTTGGC TGTCGAAATA ACTCGACATG
    72541 GAAATTGGTC TTCGTCTCGA GGGGGAATGG TGGACGGTGG ATGATGTTGG CCAGTGCGAG
    72601 TTTGAGATCG TCTTCTTTCA CTTTGAAAGC GACATTTCTC ATGAATATCT GCATGACGAG
    72661 AATAGGCTGT AGAGCTTGGG CTGCGGTGCC CACCCTCAAC AGAGAGATAG AGATAGAAGC
    72721 TCTTCTGTGG GCGCCGCACA GCTGATCACT ATTACCCCTG AGTCATGTGA CTTTCTCCCG
    72781 ATATTCTGAG AGAATGTTCA AAGAGCAGTA AACGACGTCC CCAAAGAAGC CTATACGGAT
    72841 TCAACGATCG AAGTTGCGCC CAGTCGGTGC GGTTGTGAGG AGGATGCCAG TACGCGACTT
    72901 CGGCCTTGGG CGATGGAGAA CGCATCGACC TATTCCCCAT GTTGCGCTCT GTTGCGTTTC
    72961 TGATATGCTG CTCGTCCTGT GCAGCCCTCT GTGCATGACT GTTTGCTATG CTAGCCTTTT
    73021 AAATAGCTCA CTGCAAAATC CATCAGCAAG CGACTGCTTG GAGCCAGGCT GAGGAGAACT
    73081 GGATCACCTT CTCACGTGCT CGAGTGTCCC ATCATATGTC CCTTGTATGT TCCTCTGGGA
    73141 GCCGCAAGCT CGCCATTTAG GGTATCCTCA CCGCTCGCCG CAGCGACTTT CGTGGACGCC
    73201 ACCAATCAAT ATATACCAGC TGAGAGATGA TGGTGCGGAG AACACATTTC GGAGTATTCC
    73261 CACGCCTTCA GGGTCCTGCA CAGTTATCAC GCCGAGAGTC GTACGTACAG TCGACTTGAC
    73321 TCTGCTCCTC CATACTCCTG CTCTCCATTT CCCCTCATTT CATGAACAGT TCATAGACCA
    73381 TTACGAAACT TATGCTGATT TCTAGAAAAA GCCTACTCAC CCATGGCAGA AAGCCACTGC
    73441 ACGCCGCCAC CAAAGTTCTC AGTGCCTCTA CAGCGACGGC ATCGACACTG GCGCGATGCT
    73501 GGGTTCATGG AACGAACAAG ACCTCAGCTT TGATCAGCAC GGTCAGAGGG GATGGCTTCC
    73561 GGAAGCAAAT ACGACGTGCA TACTCGAGTA CGAGGGGCAG CGCTGGGGGT GACCCCGGCA
    73621 GCATGAATGG TCCTGGCGTT GACACGAGTA CCATGGCTAA GGGCGTGCCA CTATACCGTA
    73681 CGTCCGCTCA CCAGTTGCAT TCGTTGGATG GTCGCCCTGA AAGTGCGTCG ATCAGGCAAA
    73741 GTAATGGACG CCTGGACACA GACGCCAACG AAGTGGTATC CATTACCCAT CGCCGTCGGT
    73801 GCATTGCTCT TGGTCGCTTT GCAATACCGG AGGAAGTCAA GGCGATCAAA GGAGGTACAG
    73861 CTCGACGAAA ATGGGATGGA GATCATCAAA CTCAAGGGCC CATGGCAGGT CTGTGTCACA
    73921 CGACTCCATG TCGCGCGTGA TGGCTAACCC ACAGTGCAAA GGTGCACGTC CTCGGTGCCC
    73981 TCCCCCTCAG AAATATGTCA AGGGTGTGGG GATATGTCAA CTCGCTAGAG CTTCCTGTTT
    74041 GGTTCCGACC CATTGGTTTC CGCCTTTATT CCTTTGCTTT CGGCTGCGAC TTGGATGAAA
    74101 TCGAGCATTC TGATGACTTG ACGCAATATG TTAGTCTAGG CGACTTTTTC TACAGGAAGC
    74161 TCAAAGACGG TGCTCGTCCC GTGGATCCAG CTGTCCTCGT CAGCCCGGCT GATGGCCGCA
    74221 TACTGCACCT GGGTGCCATA ACAGACCATA AAGTCGAACA AGTGAAAGGC ATCACATATT
    74281 CGCTGGACGC TCTTCTAGGT ATCGACAAAG ATCATCCCCC AGTATACGTC CCAGCCATGC
    74341 GTGATCCCGA CTTGTCGATA GTAGACGACC AGGAATTCGC TGACATCAAT GGCATCGAAT
    74401 ATACCCTTGA CCAACTCATC GGGACCTCCT CACCATCAAC ATCATCAACC CCTTCTTCAA
    74461 GCCCGGCAAG ACGAAACTCC GACTACTCGG GCACGCAAAC CCCCAGCTCG GAATCTGATA
    74521 GCGAGGAGGT TCGCGATCCG CATGCGCCGC CCAAGAAATT TGGGAAGCAA GTTGACGCGT
    74581 CTGTGGTTGA TTCGGACCGC GACCTCAAGG ATACTCTCGC CCACGACGCG TCTGTGGCCC
    74641 TGGAAATGGG TGTTAAGACG GCGTTGGATC GCAGACGCAG TATGGGAGGC AAACCCGTCA
    74701 AGCCAGGGAA TCAATTGTTC TTCACTGTTA TATACCTTGC GCCTGGTGAT TATCATCGCT
    74761 TCCACAGTCC GACGGCTTGG GTGGTCGAGA AACGAAGACA CTTTGTTGGT AAGTCGTTCC
    74821 TCCTCATGCC ACACAACCCA TTTGAACACA GCTGCTCTTG ATAAGGCGAA CTCTTCTCTG
    74881 TATCACCATA CATGGCCAAA CGTCTCGAGA ACCTCTTCGT CCTTAATGAA CGGGTAGCTT
    74941 TACTTGGTCG CTGGAAATAT GGGTTCTTCT CCATGGTCCC CGTTGGTGCC ACTAACGTTG
    75001 GCAGCATCAA GGTCAACTTC GATCAGGTAT AATTCGCTTC CATTCCATCT ACCCATAGGT
    75061 CTCATTCACT AACACACCAT CTCAGGCTCT CCGAACCAAC CTTCGTGGCA AACCTCCTCC
    75121 ACCCGGTACC TACGCGGAAG CCGTGTACTC AGCCGCCTCC CCCATCCTCA ACGGCCAACC
    75181 TCTTATCCCC GCGCAGGAGA TGGGTGGCTT CTGCCTGGGA AGCACCATCG TCCTCGTCTT
    75241 CGAAGCCCCC GAGTCGTTCG AATTCTCTGT CCATCCAGGA CAAAAAGTCA AAGTTGGCCA
    75301 GCGACTTGGT GACGTTGTCG ATGCCGATAG TTCCAAGGTC AAGACAGAGT GAATCGATGG
    75361 GGGACACGGA GAGAGAACAC CGCCGAATGG CCAGAAACCT CGATGGATAT ATGTTTGGTA
    75421 AATAATATCC GGTCATGTCT TTTTTAATAT CTGCTGGGCT ATCGACTAGA GT
//
