# Supplementary material for: Interruption of an MSH4 homolog blocks meiosis in metaphase I and eliminates spore formation in Pleurotus ostreatus
Source: PLoS One. 2020 Nov 4;15(11):e0241749. doi: 10.1371/journal.pone.0241749 (PMC7641404; doi:10.1371/journal.pone.0241749)
Supplement: S4 File — Sequence of the region of the P. ostreatus mutant strain (Sp-hap2) from contig 00003652 containing the additional copies of the “insert”. (GBK) [file pone.0241749.s012.gbk]

LOCUS       Insert_2_region_EP57     45561 bp    DNA     linear   UNA 
FEATURES             Location/Qualifiers
     gene            <1..854
                     /label="jgi.p|PleosPC15_2|1075740 homolog"
     gene            complement(1378..2394)
                     /label="jgi.p|PleosPC15_2|1088906 homolog"
     gene            2526..3324
                     /label="jgi.p|PleosPC15_2|1054789 homolog"
     copia_1         6595..12565
     LTR_copia_1     6595..7240
     LTR_copia_1     11920..12565
     LTR_copia_1     complement(12566..13094)
     LTR_copia_1     complement(13493..14149)
     copia_1         complement(14149..17031)
     copia_1         complement(17269..17846)
     Insert          complement(17847..25199)
                     /label="Insert_2_1"
     C5xC6           complement(18854..21006)
                     /label="Orf containing CxC5/CxC6 motif"
     repeat_unit     complement(18953..18961)
                     /label="BC5NWY_signature"
     CxC6            complement(19466..19657)
                     /label="CxC6 cystein cluster motif"
     repeat_unit     19913..19921
                     /label="BC5NWY_signature"
     CxC5            complement(20087..20435)
                     /label="CxC5 cystein cluster motif"
     repeat_unit     complement(22140..22148)
                     /label="BC5NWY_signature"
     repeat_unit     complement(23146..23154)
                     /label="BC5NWY_signature"
     repeat_unit     complement(23248..23256)
                     /label="BC5NWY_signature"
     repeat_unit     complement(23279..23287)
                     /label="BC5NWY_signature"
     repeat_unit     complement(23280..23288)
                     /label="BC5NWY_signature"
     repeat_unit     complement(23308..23316)
                     /label="BC5NWY_signature"
     repeat_unit     complement(23317..23325)
                     /label="BC5NWY_signature"
     repeat_unit     complement(23327..23335)
                     /label="BC5NWY_signature"
     repeat_unit     complement(23367..23375)
                     /label="BC5NWY_signature"
     repeat_unit     complement(23396..23404)
                     /label="BC5NWY_signature"
     repeat_unit     complement(23417..23425)
                     /label="BC5NWY_signature"
     repeat_unit     complement(23426..23434)
                     /label="BC5NWY_signature"
     repeat_unit     complement(23436..23444)
                     /label="BC5NWY_signature"
     repeat_unit     complement(23476..23484)
                     /label="BC5NWY_signature"
     repeat_unit     complement(23505..23513)
                     /label="BC5NWY_signature"
     repeat_unit     complement(23515..23523)
                     /label="BC5NWY_signature"
     repeat_unit     complement(23526..23534)
                     /label="BC5NWY_signature"
     repeat_unit     complement(23563..23571)
                     /label="BC5NWY_signature"
     repeat_unit     complement(23582..23590)
                     /label="BC5NWY_signature"
     repeat_unit     complement(23583..23591)
                     /label="BC5NWY_signature"
     repeat_unit     complement(23593..23601)
                     /label="BC5NWY_signature"
     repeat_unit     complement(23612..23620)
                     /label="BC5NWY_signature"
     repeat_unit     complement(23623..23631)
                     /label="BC5NWY_signature"
     repeat_unit     complement(23683..23691)
                     /label="BC5NWY_signature"
     LTR_copia_1     complement(23698..24343)
     repeat_unit     complement(24353..24361)
                     /label="BC5NWY_signature"
     repeat_unit     complement(24354..24362)
                     /label="BC5NWY_signature"
     repeat_unit     complement(24364..24372)
                     /label="BC5NWY_signature"
     repeat_unit     complement(24383..24391)
                     /label="BC5NWY_signature"
     repeat_unit     complement(24394..24402)
                     /label="BC5NWY_signature"
     repeat_unit     complement(24405..24413)
                     /label="BC5NWY_signature"
     repeat_unit     complement(24415..24423)
                     /label="BC5NWY_signature"
     repeat_unit     complement(24443..24451)
                     /label="BC5NWY_signature"
     repeat_unit     complement(24584..24592)
                     /label="BC5NWY_signature"
     repeat_unit     complement(24610..24618)
                     /label="BC5NWY_signature"
     Insert          31097..38449
                     /label="Insert_2_2"
     repeat_unit     31678..31686
                     /label="BC5NWY_signature"
     repeat_unit     31704..31712
                     /label="BC5NWY_signature"
     repeat_unit     31845..31853
                     /label="BC5NWY_signature"
     repeat_unit     31873..31881
                     /label="BC5NWY_signature"
     repeat_unit     31883..31891
                     /label="BC5NWY_signature"
     repeat_unit     31894..31902
                     /label="BC5NWY_signature"
     repeat_unit     31905..31913
                     /label="BC5NWY_signature"
     repeat_unit     31924..31932
                     /label="BC5NWY_signature"
     repeat_unit     31934..31942
                     /label="BC5NWY_signature"
     repeat_unit     31935..31943
                     /label="BC5NWY_signature"
     LTR_copia_1     31953..32598
     repeat_unit     32605..32613
                     /label="BC5NWY_signature"
     repeat_unit     32665..32673
                     /label="BC5NWY_signature"
     repeat_unit     32676..32684
                     /label="BC5NWY_signature"
     repeat_unit     32695..32703
                     /label="BC5NWY_signature"
     repeat_unit     32705..32713
                     /label="BC5NWY_signature"
     repeat_unit     32706..32714
                     /label="BC5NWY_signature"
     repeat_unit     32725..32733
                     /label="BC5NWY_signature"
     repeat_unit     32762..32770
                     /label="BC5NWY_signature"
     repeat_unit     32773..32781
                     /label="BC5NWY_signature"
     repeat_unit     32783..32791
                     /label="BC5NWY_signature"
     repeat_unit     32812..32820
                     /label="BC5NWY_signature"
     repeat_unit     32852..32860
                     /label="BC5NWY_signature"
     repeat_unit     32862..32870
                     /label="BC5NWY_signature"
     repeat_unit     32871..32879
                     /label="BC5NWY_signature"
     repeat_unit     32892..32900
                     /label="BC5NWY_signature"
     repeat_unit     32921..32929
                     /label="BC5NWY_signature"
     repeat_unit     32961..32969
                     /label="BC5NWY_signature"
     repeat_unit     32971..32979
                     /label="BC5NWY_signature"
     repeat_unit     32980..32988
                     /label="BC5NWY_signature"
     repeat_unit     33008..33016
                     /label="BC5NWY_signature"
     repeat_unit     33009..33017
                     /label="BC5NWY_signature"
     repeat_unit     33040..33048
                     /label="BC5NWY_signature"
     repeat_unit     33142..33150
                     /label="BC5NWY_signature"
     repeat_unit     34148..34156
                     /label="BC5NWY_signature"
     C5xC6           35290..37442
                     /label="Orf containing CxC5/CxC6 motif"
     CxC5            35861..36209
                     /label="CxC5 cystein cluster motif"
     repeat_unit     complement(36375..36383)
                     /label="BC5NWY_signature"
     CxC6            36639..36830
                     /label="CxC6 cystein cluster motif"
     repeat_unit     37335..37343
                     /label="BC5NWY_signature"
     LTR_copia_1     complement(40483..40872)
     gene            complement(41288..>45561)
                     /label="jgi.p|PleosPC15_2|1096412 homolog"
ORIGIN
        1 GAGGAAAGTA GTGATGAGGA CGACGAAAAT GACTCGGAAG AGGTGAAAGC GCTCAAGGTA
       61 AGAGCGTGCA TGCATGCCTC CCACCATATT AGCAACTATT GATGGCTGAC CCTTGACTTC
      121 TCCGGCAGGC TCGGCGTAAA TATCTACAAT CTCTGATCCA AGCAACGTCT CAGACCACGA
      181 TATCACCACC TCGACACCCA CGATCCAACA AGGCTAATAA AGCCGCCAAT GGCCGACCAC
      241 CTCTTTCTAT ATTGCCTGGC TATACCATTC TCGTCGTTGA TACCAACATC CTGCTATCCT
      301 CTCTGCCACT GCTCACACCG GTCATCGAAA GCTTGCGATG GACGGTAGTT ATACCATTGC
      361 CTGTTATCAT GGAGCTCGAC GGCCTTGCGA CGAATATGTC TACCCTTGGC CAAGCTGCTC
      421 GAGATGCTCT CGAATACGTT ACCTCCCATA TTCGTACCCA CTCTATTTCC TTGAAAGTCC
      481 AGACATCGAA GGGCAACTAC CTCACGAGTT TGAATGTCCG AACGGAGCAA GTCGATTTCG
      541 TGGATAACAT GACGGGGTCT CTGGCTGAAC GGAGTATGGA CGATTTGATC CTCAAGGCAG
      601 CGATATGGCA AGACGAGCAC TGGATTGATC GCACCTCCAT GCTCAAGGTG GAGCTAAAGA
      661 GCGAAGATAT CAGCGCCGCT GTGAAGGTTG TCCTCATTAC CCTTGATCGC AATCGTAAGT
      721 CGTCCCCACT CTTTGATGCA TCGCACTTCT TGACGTTGAT TTATTTCTCC ACAGTTCGCC
      781 TTAAAGCACG GTCGAGATCG TTACCTGCTG CTAACGAGAA GGAACTCGCA TCGATCTTTG
      841 CCACCGCAAC ATAATCCAAT TCTCCGGGTC TTTGCGCATG AAAAGCCTTA TGTGTCAGTG
      901 AGCAAGCGCG CCGCGCGCAC ACTAGCCACA GGCCAAACAC TCCGTCCCTC TATCGGTGTA
      961 TACCGTGACA ACGAGGCTGG ACTTGGCGAT GTCTGATGCC CCATAGGTAT CCCAACCACC
     1021 AACTCGAGAT ATTGACATCT TCAGTCGGCG GTTGGAATAC CTATGGGATG CACGGGCAAG
     1081 CCAAGGGCTT TGCCTGCCTG TTGATAGGGC AACCCCCAAC CTTCAACACT GCTTTTCTAC
     1141 GTACCACGAA GCAGTCACAC ATTCTTTTGG TATACCCCGC ATCTGCCCAT CTATTTCGTA
     1201 GCATAATTTG TGCTGCTCGG TCATTCGTTC ATTTGTTTCG TTGGGAATTG TCCATGTAGT
     1261 TTACAACAAG GATGTATGTA CTCATTTGTC TGCGCCAATT CTCTGCATCA TATCATTAAT
     1321 AGCATTTTCT GTTGCATGGT TTGGCTGGTT GACTAAATTG AATCGGGCGA AGATAATTCC
     1381 TGGTTATGCC CGATTGTTAA CTACTGCTGC GGGGTGGCCC TCGTTGGGAT ATGCGTGGGT
     1441 TTGCATATTT GCATAGAGGT ACATGGCGAT AACCATAAGA AAAAGACTAC ATGCAAATGA
     1501 CGATAGCGGA TGTATTTTAG TAGACATATC CGAGAAGCTT GCCGCCGACG TTTTTGCGGC
     1561 GAGCTTCTTC GTGGTCCATG ATGCCGGAAG ACGTAGTCTT GAAAAGTACG TTGGTCAGTC
     1621 GCCTGAAAGC GCGGCTGGAA GGGGGCATAC CAAGATGATG TAACCAAATG AGCGAGCTGG
     1681 GAGCAGCAAG TTGACCCAGC TTTCGATCTG GTTCGCTTGG ATGTTGTATC GGGGAGAAAT
     1741 GACGCCTGTT TTGTTGAGAC GTCCGTTGAG CTGGACTACG ATCTTTCCTG ATCTGTGATC
     1801 GTCGATGATT TCGAACTCGC CAATGTAGCC TAAGGAATGC AATAGTTAGC TTGTGGTTTT
     1861 GGAGTCTGGA AGCCGCAGGA GTTTGAAATG AAAAGGATGT AGCTACTACA GTGAACACCC
     1921 ATTCGATAGA TAATAGCGAA TACATGTTGT TTTGGTTTCG AGGGGCGGGT TGCTGTTTCG
     1981 GAGTCTTAAA GCGAGCGACG AGTAGAAGTA GGAGTTCGTC GTCCGTAGTT ATAACTCCGA
     2041 GAGAGAGAGA TCTTGAAGGG GAGGAAAAGG CGAGACTCAC CATGGCGCTG CATGACACTA
     2101 AGGAATTTGA CGACGACCTT TGAGGAGGGG CGGACAAGCA CCTGGCGCTT GCCACGGCGC
     2161 TCGGCGTTGA CCATGTTGTT CTGAAGAGAG AGTGGACCGT GAATGGCTAT TCCCTCCAAG
     2221 CAAAAGGAAT CCAACGCACA AGGCAGTCGT TCTGGAGGCG CGTCGCGCGG AATCAGTAAG
     2281 ACGAAGAATG TTGGGGCGCA GCGAGCTCAC TAGGACAGAT ACGCGAACCA TGTTGAGGTA
     2341 CGAGGGGGAC GGGTGGGATG ACTGACGACG GCGCCGACGA CGAGCTACTA GTTTGAAGAA
     2401 TGTGCACCAC ACGACTTGCC AAATGTGGAA AGTCGACTGT ACAGCACCAT TGCAGCCACT
     2461 ACGGGATTTG CCGGCAGTCC CTGAAGCGAC TCTCCTTGTG GTCATCGTCT GCAACAACCG
     2521 CACCTGTCGT CGCTCGCCCC CGAAATCCAT CGTCCTCAGC TTCATTCAAC ATGGTGCGCG
     2581 TCCTGCAGAA CTGCCCGCTC GCTGCCCGCC GACTGATGTA CCCTGTATTC TATAGGGCCG
     2641 CGTTCGCACA AAGACCACGA AGAGGGCTTC CCGCGTTCTG ATTGAGAAAT AGTGAGCGCC
     2701 GTGCCATCGT GCACGGCCAA CGATGGACTT ACAGATGCCG CCGCAGCTAC CCCCGCCTCA
     2761 CCCTCGATTT CCACACAAAC AAACGTATTA TCGATGAAGT TGTGCGTTCA CCCGAAAGCT
     2821 TCAACTAGTC AATGCCATTC TCATAGGTTT GATCACAACA GGCTGTCGTC CCCTCAAAAC
     2881 GTCTCCGCAA CAAGGTTGCT GGATTCACAA CCCATTTGAT GAAGCGTATC CAGAAGGGCC
     2941 CCGTTCGTGG CATCTCCTTC AAGTTGCAGG AAGAGGAGCG TGAGCGCAAG GACAACTACG
     3001 TACCAGAGGT CTCTGCTTTG GATACGAGCG TCTCCGGCCT CGAAGTCGAC AGCGATACCA
     3061 AGGTTCGTCA TCGCTATTGA CTATCATTGC TGACATCCCG GCTCAAACAT TATCCAGAAC
     3121 CTCCTCACTG CTCTTAACTT CGATTCCATC GCAGTCACTG TCGTCAACCC TGCCGTCGCT
     3181 ACCCAGGATC GTGGTCCAAG GCGCGACAGG CGCAACGTTC CCGGTGCCGC CCCTCGGCCA
     3241 TGATCCATTC TATAGCACCT CACCGAGGCA CTGTATGTCA TATGCCTATG TATACATCCC
     3301 AAAAATACAT GCTCCTTTAT ATCAATTACC GTACTATCCA TTTGAGTCAG TTCGGCTACA
     3361 CATTGCACAG TGCTATCTCT TTACACGGCC AGATGTTCGG ATGTGTAATG GTTCAAACCA
     3421 TGTTTGAACT AAAGATGTGT GGAATAAATT TGTATTAATC ACTACAGTGC AGGGCTCAGA
     3481 GAGAGAATAT GATTATGCTA ACAATTTTTG CTGTAATGTA GTCTAATCAT CTTCAAACGG
     3541 TGTATATCTG GCAGTTCACC ATGTCTACAA GTGAACACCA ACTGAATCCA GTTGGACACC
     3601 AACTCAAGTC AACTCTGAAC TACCAACTGA ACACCAACTC GACCAAGTAA GTTCACTTAC
     3661 ATTCAGTTCT GTTCAGTTCC ACACCAAGTG GCTACCACTT GAACACCACT TTATACAGTT
     3721 GGAGGAGTTT CAGTTGGTGT CCAATTGATA TCCAAGTGGT GTCCATGTGA ACTGCGCACA
     3781 ATAGAGTCAG TAGAAGCGGA TGAGATTGGT AACTGGTGTT CAGTTGGTAT CCAGTTGATA
     3841 TTCAGATGGA TTTTAAGTGG ACTTTGGACT TTACAGAATT TACACAAGTC CAAATGGTGT
     3901 TCAAGTGAAC CTCACTTGGT GGTCAATTGG GGTCAAGTGG TATGAGTTGG AGTACAGACA
     3961 TAGTTACAAG TGATATTGGG GAGTGTTCAG TTGACTCCCA GTTGGTGTTC AAGTGGCCAC
     4021 CAACTGAATA CCAGCTGAGT GTTTATCTCT ACAGATACAA GTCCAATAAT ACATTATAGT
     4081 TAATACTCAA GTGGTGGCCA AGTGGTGGCC AAGTGATACT CAAGTGGTGT TCAAGTGTCG
     4141 TTCAAATGGT GTTCAAGTAG TGTTCAAGTG ATGTTCAACT GGTATACAAG CAAATGCGAA
     4201 GTGAACTACA AGTGAACTTG CTCATATTCA ATCATCATCA TCTTGCATCT CTTGCTGCCC
     4261 ATATCTCACT CCATTCTCAT CCTCTTCATC CTCACTTTCA TCACCTGCTT CTTCTTCCCT
     4321 CCCCTGCTGC CTGGCAATAA CACACTGGGT GTGCAAGAAC AGTAACACAT GCATGGTGAA
     4381 GTCAAAGTTG CTGACAGTCA TCCAGTTGAG AACTGTCTGG AACCCACCCA ACCATGCATT
     4441 GAGCTGTTCA CAAGCCTAAG TACAAATCAG ACAAGTACAA GTAACTGAGG AGTAGAACCA
     4501 CTTACCTGAG TATTGAAGGC CCTCTTGTAG TATGGATTGC CTTGTTTGTC TTCATCAACC
     4561 ACCACCAAGT TGGGGGCATC TCCATTGAGA GGTGCAGGGT TGCACCAAGT CCGACAGAGG
     4621 TGGTCAGTCA CCTGGTGATT GATATAGTGG TAGGAGTCAA CAATGATCCG AGTGGTGGGT
     4681 TCCCAAGCAG GCCAGTGCCC TTGCCTGACA ATAATATGCT TGAGTAAGGC ACACCCTTTG
     4741 TCAATAGCAA TGTAGCTGGG GCGTGAGGAT AGACATCTTC AAGGAACTGA AGAATCTTGG
     4801 CCACCCCTTC TGACTTGGCA AACTTGCGCC AGGCAAGGAC CACACCACAT AGAGCACAGA
     4861 TAGTCTCCAC GCAGTAGAAC CTAGGAGCAG AGAAGTGAAG CTTTGACCGA CAAAAAGGAC
     4921 GGTCCGTGAC GGGTGACCGT CATCCATCAT GTGAACCGTC GAGGGCCCAG GCCGTCCCGA
     4981 CGTTCCGGCT GATCAAATGA TCAGGAGCCG AGTTGCCGGC TACAGCCACC AGCACCAACT
     5041 GGGACGTAAG TGGCCTTGTG AGCGCGCACA CCAAAGCCAT CCCCTCCCCT CATCCCCCTT
     5101 CCCCCACAAG ATGGACACTA AGTAGTAAGT AGAGCTAGAG CATTACTCAC CTGAAATCCA
     5161 TTGAGTTGAG GTGTGCACAA AGCAAGCAGC TGTGAGAAGG GAGGAGTACA AAGCAAGGAG
     5221 CTGTGAGAAG GAGGAGTACA AGAGGTGCCA AGGGGGCAAT AGATGGAATA GATGGGGTGT
     5281 AAGCTGTGGA AGGGTGTGGG ATGTGAACAA AATTGGGATG CTTATCCAAA TGGGGAAAGA
     5341 AACATGAAAC AGTGAGGCTG AAGCTTAAAA AAGGGAAGCG CACCCACAGA CGGCCTTGGA
     5401 TGTATTGAAC CGTAAGTCCC CTCCTACCCT TGCGTGACAG GACCGTCCGG TTGCATTACA
     5461 GGACTGTCCT TTTTTTGCTC AGGAGCAGAT TTCGGCTCCC CTGGCTCTCT GTGCAATTTG
     5521 GCAGAGGCTT TGCTCCCAAA CCGTGCCCCA CTCCGTTCTT TCTGAAAAAA GGACACTCCC
     5581 CAGACAGTTC GTCACATCCC ACATGACCGC GTCACATCCC CTCCCTTCAT GTTCTGCTGC
     5641 TTACTCATGC GCCCAGGCCC AGGGCACGAT CACGACCAAC TCCCATGTCT CAGTACCTCT
     5701 CCTCCTCCTC CTCCTACCAA TCTCCCTCAT TATCCCCTCG AATCACGTTC TCTTGGGCGT
     5761 GTTTCTATGT GTTTTATCAA CGCCCTCAAC GTTCTTACCA CTTGGGAGGC TTCCAACGTG
     5821 TCCAGTGGCT GTGTGCCACC TCCCCAACCC ATGGATCCCC AAGCAGAGGA CATGGCAAAA
     5881 GAGGTGCCAT ATGTCGGTGA GTTCTGTGTT GTTTGAGATG GTCTTGGGCT CGTTTTGACA
     5941 CCCAGGCACC ATCTCTAGGC TTGCGTGTAA ACACCTAAGC CGTTTGTCAT TGTTCACCCT
     6001 CCCTGCAGGC GCTGCAATGG TGCCAACTCA CAATGAGGTG GAGGGATCAT ATCTCAGTGA
     6061 GTTCCCCACC TTATCTCATC TTCTTGGGCT CTTTCCTCAT CGCAAATAGG TCCTGTACAT
     6121 GGGCCTGCTA CCCACGTACA GGCTGCATGC AAATTGACAG CACCTTCATC CAAATAACTC
     6181 CCAAGACACC CCCTCAGGAG AGGGTAACCT AACGCAGTGA GTTCCCCATG TTAAACTATA
     6241 GGTTATTATA GTCTGATTAG AAGCTTGTAG AAGCGTCCTA ATACACTCTA ATGTTAAAAT
     6301 CAGGGGCAAG AAAAGATGGC CAGACTAGGG TTTGAACCAA GGACCTCCTG GATGCTTTCC
     6361 AAACGCTCTA ACCATCTGAG CTATCTGGCC TTGTTCAATG ACTGCACAAC CAACAATTAT
     6421 GTATTCCCCA TCACATGACC ACCCAACCAT TTATTCATTA CTGGCTGGGC AATGCCCCTT
     6481 TCCAGTCCAT TCAAATGGTG ATCATGTGCC GGATTACATC ATTCCAACAT CTAATTGCCT
     6541 TGGTAACAAT CACTAATGAT GTTGATGCAA TCAATCAATA ATATGTAATG ATTTTGTTGA
     6601 AGTGATGTGC ACACTTGTTG TACAAATGTA TAACAAAGTT GCGCTACATA AGCGCCCGGT
     6661 TCCCACGCAT TGGGGACCAC CCATAGACAC TGCCAACACC TATTTGGACG ACCCAGGTCA
     6721 TCATGGGATG ACTGGGGTTG ACAGCATTGC TAAAAGTGCG CAAGCACTGT TTAGCAATCT
     6781 GTACATACAT TACAAGCGCA CGACTCCCAC GGTCAATGCA ACGTTCCCAC GTTCAGCGCC
     6841 CCATTAGTAG GTCTGTTGAC CTCTATTGTG ACCGCCGGAA CAGGCACCGG AACGCCTCGG
     6901 TCTCCGCAGG GAAGCAAAAG CAGCAAAAAT GAAACATGGA GCCATCATTA GAATGATGTC
     6961 TAGCATGTTC CCAAGCTGCT CTGGAGCTAA TCAAATTCAG ACGCGATTTA GTGGACACCA
     7021 ATATTCACGC CTCGCGCAGA ACAGTATCTG TGGGAACCTG GGATGGTCAT TTTCCATACA
     7081 TGTCTAGAGT AATAGACACA AAGAGTCAAT AGAGCGCAAA TCATTACATA TTATTGATTG
     7141 ATTGCATCAA CATCATTAGT GATTGTTACC AAGGCAATTA GAGTGCATTA GGACGCTTCT
     7201 ACAAGCTTCT AATCAGACTA TAATAGCCTA AAGTTTAACA GGTTATGGGC CCTGAGCTCT
     7261 AACTTGACAA CACTGATTGA TTGTTCCTGC ATTATTGAAT TGCTGCCTAT TGTTATACTG
     7321 GGGGTTTATT GTGATTGATC TAGTGACTCA TTGAGTACTG ATCTCGCATT TTGGCCTATT
     7381 GGAGCTTATT GAAAGTCACA ACAAGACTAT AACATTGTTA TTGATAGTCA CTACAGGACT
     7441 CTAAGCTGTT ATTGATAGTC ATCACAGGAC TCTAAGCTGT CATTCATAGT CATCACAGGA
     7501 CTCTAAGCTG TTAATTGCCA GTCAAACAAG ACTATAAATT GTATTGTTGC ACTATGTCTA
     7561 CTAGTTCTAG CTCAGATAAT GGGGTCAAGG TGAAGCCACT GACCAACTCC AACTATCAGG
     7621 AGTGGTGTGG TGAAGCCAAG GCCTATCTGA TGCGACTGGG GCTGTGGAGA CTAGTGTCTG
     7681 GAAGGGAATC TAAACCTTCA GACAAGGCTG AGCTGACCAA ATGGGAGGCA AAAGCTGAAA
     7741 AGGCTGCTGG GGAGATTTAC CTGTTGGTTG AAGCGGACCA AAGGATTCAT TTCCGAGGTC
     7801 TAGAGGATGA TCCAGTGGGA ATGTGGGCTG CCATAGAGAA GGCACACCTA TTCAAGAAGC
     7861 CCGGCGCACG CTTCAATGCA TATGATGACC TGTTCTCAAT TCACAAGGAG GACAACGAAG
     7921 GTCTCATCGA TTTGGGAGTC AGGATTAGCA AAGCCATGGC TAATATCCAA AATCTGCGTC
     7981 CAACAGGCTT TACCATTGAG CAGTTAGACG AGGAACTACA GTGCATGGCA TTGATTCGGG
     8041 CTTTGCCTGA TGAATACAAG CACTTGTCAG CTTCTTTGTT GCTAATGGAA AAGCTGGACA
     8101 AAGACACCAT ACTCCAAGCA TTCCGAAGCG AAGAGCTTAA TCGTCAGCGC CAGACTGAGC
     8161 AAGCGAATAG AGCCAGTCAC AAGGGTTATG GAAAGAAGGG TGGGGCTTAC AATGGAAAGG
     8221 GCAGAGGTCA CCCCACAGTT GATGCAGACA CCTGCTCATT CTGCAAGGGC AAGGGTCATT
     8281 GGAAGAAGGA TTGCGAGGCT TTGAAGAAGG TCATTGCTAG CAACAAAGAA AGTGGATCAG
     8341 GGGGGAGCAA TGCTAAAGTG GCAGTGGAAA AGGCAGATGC TGCGACGGAG TTTGCTGGTC
     8401 AGGCAAGTGC TCGTTCTATG AATGAAGCTT GTGCTGCATT TTCTAATGAT ACCCATTGGA
     8461 ACACAGATAC AGGGGCCACT TCTCATATGA CACCTCACAA AGAATGGATT CGCAATTATA
     8521 CCACATATAG AGTGCCAATC AGGCTAGCGG ATCACACCAT TGTATATAGT GAGGGCGTCG
     8581 GAAATGTGCT CTTCAGACCT GTAGTTAATG GTAGACAAGT TAGAGATGTG GAGATCACTA
     8641 GAGTACTCTA TGTTCCTGCA TTGTGCAATA ATCTGGTTGC TGTTTTGTAT TTGACTCGAA
     8701 ATAAAGGCTT TAATGTTCAT ATCACAAAGG ATAAAATGGA GTTTGTTCGT AATGATGTTC
     8761 TTTTGTTCTG TGCTACAATC AATGATGCTG GTATAGGCTA TTTAGATGGT AGTACTATAG
     8821 ATACAAATGA ATTTGTTCAT GTTGCGTCCA CTCTGCCTTT GGATCTGACT CTATGGCATA
     8881 GACGGCTTGG CCACCAACAC CATGACGGAA TTAAGCAGAT GATTAAGGAT GAAATGGTGG
     8941 TTGGATTGAC ACTGGACTCT TCTGCAAAGC CAGATCCTGT TTGTATTCCC TGTCTAACTG
     9001 GGAAGATGCA TGCAAATCCA TTTCCTTCGT CAGCCAACAG AGCGGATGAG CTGTTGGCAT
     9061 TGGTACACTC TGATGTTCAC TATGTTGGCA TTGATTCACA CTCTGGTCAG AAATATTGGG
     9121 TCACATTCAT TGATGACTAC TCCAAGCTGA AGGTGGTGGT TCCCCTGAAG CTGAAGAGCG
     9181 AAGTCTTTGC TGCATTTAAG CGGTTCAAAG CATGGGCTGA GAATCAGACT GGCAAACATA
     9241 TCAAAGTCTT CAGATGCGAC CAGGGTGGTG AATTCATGAG CAAAGAGTTT GACAAGTATT
     9301 TGGAGGAGCA TGGGATAGAA AGGCAGTTCT CAGTGCGGAA CAGACCACAG CAGAATGGAG
     9361 TGGCTGAGCG TGCAAACAGA CTGCTTAGTG AACGGATCAC TGCAATGCTG GATGAGGCTG
     9421 GATTGTCAAA GGCCTTTTGG GCTGAGTGTT TGGCTGCGCT TGTTCATGTC TTGAACCGAT
     9481 GCATCACGTC TTCAGTAGCT CATGCTACGC CATATGAGGT GTGGCACAGA CGAAAACCTG
     9541 ATGTTGGGCA TTTGCGGGTA TGGGGATGTG TTGCTTATGT GCATGTCCAG AAGGACAAGA
     9601 GGGAGCATTT GGGTTCGCAT ATGGAGAAGT GCATATTCAT TGGGTATCCT GATGGGTACA
     9661 AGGGTTGGAA GTTTTACAAT CCAAAGACGA AGAAGGTCAT CATCTGTGAA CATGCAGACT
     9721 TTGATGAGCG CTACACCTAC AGTGGCCAAC TTCTGAAAGG CGTTGATGAG CACGATCTCT
     9781 CCAAACCAGT CCCTCCGAAA ACCAGTCAGC AGAGCGCACC AGAGGCACCA TCCAAGGCGA
     9841 AAGACAATGC TCATCAAAGG GTCATCGACT TGCCTGCAGT TGATAATGAC GATGAGGACA
     9901 ATAGCAGTGA GGATGACACT GACGATAATG TGAAAGAAGA AGAACAGGTG GAGGGTGAAG
     9961 CGCAACAGGA GACACCAGAG CCAGAGGAGA CTCCCCCACC TCGTCCTCGT CGCAGAAGAG
    10021 CTGCACCTCG TGTGGATGAT AGTGATGATG AAGCAGAAGT CGATGATAGA CCAGTGGCTG
    10081 TAAGAAGACC AAAACGCAAC ATCAGACCTC CAGGGGAATG GTGGAAGGTT CCTGCTGCAC
    10141 CTCCAAAGGC CAGGGAGGCA ACTCCGGACG TCTGGGAAAT GCGAGATCCA ACTCCTGCTT
    10201 TAGATGATGA TGATTCTCAG TCTGAAGAAG AAGCTTTGGA GGCTGGTCCT GTTGGCAAGC
    10261 TAGTTGAGCC AGAGACTTAT GCTCAGGCAA TGAGGTCGCC TCATGCTGCA CAATGGCATG
    10321 AGGCTGCACT AGCTGAATAC AACATGCTGC TTGCTAATGG GACTTGGACA CTGGAACCTC
    10381 TGCCAGAAGG AAAAGTGGCA ATTGGAGTCA GATGGGTCTT TCGGGTCAAG TATCATGCAG
    10441 ACGGAAGCAT TGAACGGTTC AAGGGTCGGA TTGTTGCTAA AGGATTTAGT CAACGACCTG
    10501 GATTTGACTA TAATGAGACC TTTGCTTCGC CATCCAGACA CGCTACCATC AGGACTGTGC
    10561 TCGCTCTAGC TGCTAGAGAT GATCTGCACT TGCGCTCAGT TGACATTTCA CAGGCATTCA
    10621 TAAACAGTGA TATTGATGCT GAGGTGTATA TGGAGCAGCC TGAGGGATTC AAGCAAGGTG
    10681 TAACCAAGGG TCAAGGAAGG ATAGTCTGTA AATTGAACAA GTCTCTGTAT GGGTTGAAGC
    10741 AGTCACCTCG GTTGTGGAGT GAGAAGCTGG GTGAAGCATT ACATTCAATG GGCTTCAAGA
    10801 AGATTTACTC TGACCCCTCG CTCTACATCT ATGATGATGG CACTGTCAGA ATCATAGTCC
    10861 CAGTGTGGGT GGATGATATC ACTCTTGCTT CGAAATCAAA GGAGGCTCTT GACAAGTTTG
    10921 TGATTGAGCT GGAAAAGCAT TTCAAGTTGC GGGACTTGGG GGAGACTTCG TATCTGCTGG
    10981 GCATGGAAAT AACACGAGAC TGGGACAACC ACAAACTCTA CATCTCGCAG CGTCAGTACA
    11041 TTGTTAATAA GTTAGCACAG TTTAATATGT CTGATTGCAA ACCAGTGGGG ACTCCCATGG
    11101 CTCCGGGTAT GAAGTTGACC ACAGATGACT GTCCCAAAAC ATATGAAGAG GCACAAGAGA
    11161 TGGTGGATAT CCCCTACATG AGTGCTGTTG GCTCCTTATT GTACTTGGCT ACAATGTCCC
    11221 GGCCTGATAT AGCCTTTGCT GCGAGCGCAT TGGCTAGGTT CAACTCGAAC CCAGGCATGA
    11281 TCCACTGGAA GGCTGTAAAG CACTTGCTGC GCTATGTGAG GGGCACGATG GATATGAAGT
    11341 TGGTATATGG ACCTGATCCC GCCATAGGAG ATGAAATCTT CGTCACGTAC AGTGATGCAG
    11401 ACTATGGCGG TGATAAAGGG ACAGGGCGGT CTATAAGTGG TTACTTGGTT AAGATTGGGC
    11461 TGGGAGCGGT CTGCTGGAGC AGTAAAGCGC AACAGATGGT TGTTCTGTCA ACCACTGAAG
    11521 CCGAGTATGT TGCTGGGGTT GCTGCTGGTA AAGAGATATG CTGGATGAAG AACCTCCTCT
    11581 CCGAAATTGG TTACAAGCCA ACTTCACCAT CCACACTCTA CATGGATAAC CAGTCGGCAA
    11641 TTAGAGTGGC AAAGAACCCC GAACACCATG GCAGAATGAA GCAACTGGAC TTGAGCTTCT
    11701 TTTGGTTACG CGATCAGGTT GATTGCAAGC GCATCCAGCC AGTCTATCTT CAAACGGAGG
    11761 AAATGCCGGC AGACCTGCTC ACCAAAGCAC TGGCCAAACC ACAAGTGGAA AAGCTGAGGA
    11821 AGATGATGGG ATTGGTGGGA TAGGAGGACA TATTGGGCCA GGGGGTTGTT TGTGGGTGCC
    11881 CCAATACGTG GGTCCACCAA GTGTTGCATC AGGGGGTTGT GTTGAAGTGA TGTGCACACT
    11941 TGTTGTACAA ATGTATAACA AAGTTGCGCT ACATAAGCGC CCGGTTCCCA CGCATTGGGG
    12001 ACCACCCATA GACACTGCCA ACACCTATTT GGACGACCCA GGTCATCATG GGATGACTGG
    12061 TGTTGACAGC ATTGCTAAAA GTGCGCAAGC ACTGTTTAGC AATCTGTACA TACATTACAA
    12121 GCGCACGACT CCCACGGTCA ATGCAACGTT CCCACGTTCA GCGCCCCATT AGTAGGTCTG
    12181 TTGACCTCTA TTGTGACGGC CGGAACAGGC ACCGGAACGC CTCGGTCTCC GCAGGGAAGC
    12241 AAAAGCAGCA AAAATGAAAC ATGGAGCCAT CATTAGAATG ATGTCTAGCA TGTTCCCAAG
    12301 CTGCTCCGGA GCTAATCAAA TTCGGACGCG ATTTAGTGGA CACCTATATT CACGCCTCGC
    12361 GCAGAACAGT ATCTGTGGGA ACCTGGGATG GTCATTTTCC ATACATGTCT AGAGTAATAG
    12421 ACACAAAGAG TCAATAGAGC GCAAATCATT ACATATTATT GATTGATTGC ATCAACATCA
    12481 TTAGTGATTG TTACCAAGGC AATTAGAGTG CATTAGGACG CTTCTACAAG CTTCTAATCA
    12541 GACTATAATA GCCTAAAGTT TAACAGATTT GTGCTCTATT GACTCTTTGT GTCTATTACT
    12601 CTAGACATGT ATGGAAAATG ACCATCCCAG GTTCCCACAG GTACTGTTCT GCGCGAGGCG
    12661 TGAATATAGG TGCCCACTAA ATCGCGTCCG AATTTGATTA GCTCCGGAGC AGCTTGGGAA
    12721 CATGCCAGAC ATCATTCTAA TGATGGCAAC ATGTTTCATT TTCGCTCCTT TTGCTTCCCT
    12781 GCTGAGACCG AGGCGTTCCG GTGCCTGTTC CGGTCGTCAC AATAGAGGTC AACAGACCTA
    12841 CTAATGGGGC GCTGAACGTG GGAACGTTGC ATTGACCGTG GGAGTCGTGC GCTTGTAATG
    12901 TATGTACAGA TTGCTAAACA GTGCTTGCGC ACTTTTAGCA ATGCTGTCAA CACCAGTCAT
    12961 CCCATGATGA CCTGGGTTGT TCCCATGGGT GTTGGCAGTG TCTATGGGTG GTCCCCAATG
    13021 CGTGGGAACC GGGCGCTTGG TATAGCGCAA CTTTGTTATA CATTTGTACA ACAAGTGTGC
    13081 ACATCACTTC AACACATTGT AGCCAAGTAC AATAAGGAGC CAACAGCACT CATGTAGGGG
    13141 ATATCCACCA TCTCTTGTGC CTCTTCATAT GTCTTGGGAC AGTCATCTGT GGTCAACTTC
    13201 ATACCCGGAG CCATGGGAGT CCCCACCGGT TTGCAATCAG ACATATTAAA CTGTGCAAGC
    13261 TTATTGACAA TGTACTGACG CTGCGAGATG TAGAGTTTGT GGTTGTCCCA GTCTCGTGTG
    13321 ATTTCCATGC CCAGCAGATA CGAAGTGTCC CCCAAGTCCC GCAACTTGAA ATGCTTTTCC
    13381 AGCTCAATCA CAAACTTGTC AAGAACCTCC TTTGATTTCG AAGCAAGAGT GATATCATCC
    13441 ACCCACACTG GGACTATGAT TCTGACAGTG CCATCATCAT AGATGTAGAG CATGTTAAAC
    13501 TTTAGGCTAT TATAGTCTGA TTAGAAGCTT GTAGAAGCGT CCTAATGCAC TCTAATTGCC
    13561 TTGGTAACAA TCACTAATGA TGTTGATGCA ATCAATCAAT AATATGTAAT GATTTGCGCT
    13621 CTATTGACTC TTTGTGTCTA TTACTCTAGA CATGTAAGGA AAATGACCAT CCCAGGTTCC
    13681 CACGGGTACT GTTCTGCGCG AGGCGTGAAT ATTGCTGTCC ACTAAATCGC GTCCGAATTT
    13741 GATTAGCTCC GGAGCAGCTT GGGGACATGC CAGACATCAT TCTAATGATG GCTCCATGTT
    13801 TTATTGTCGC TCCTTTTGCT TCCCTGTTGA GACCGAGGCG TTCCGGTGCC TGTTCCGGCG
    13861 GTCACAATAG AGGTCAACAG ACCTACTAAT GGGGCGCTGA ACGTGGGAAC GTTGCATTGA
    13921 CCGTGGGAGT CGTGCGCTTG TAATGTATGT ACAGATTGCT AAACAGTGCT TGCGCACTTT
    13981 TAGCAATACT GTCAACACCA GTCATCCCAT GATGACCTGG GTCGTTCCCA TGGGTGTTGG
    14041 CAGTGTCTAT GGGTGGTCCC CAATGCGTGG GAACCGGGCG CTTAGCGTGC GACCGCACAG
    14101 CGCAACTTTG TTATACATTT GTACAACAAG TGTGCACATC ACTTCAACAG AGCAAGGGGT
    14161 CAGAGTAAAT CTTCTTGAAG CCCATTGAAT GTAGTGCTTC ACCCAGCTTC TCACTCCACA
    14221 ACCGAGGTGA CTGCTTCAAC CCATACAGAG ACTTGTTCAA TTTGCAGACT ATCCTTCCTT
    14281 GACCCTTGGT TACACCTTGT TTGAATCCCT CAGGCTGCTC CATATACACC TCAGCATCAA
    14341 TATCACTGTT TATGAATGCC TGCGAAATGT CAACTGAGCG CAAGTGCAGA TCATCTCTAG
    14401 CAGCTAGAGC GAGCACAGTC CTGATGGTAG CGTGTCTAGA TGGTGAAGCA AAGGTCTCAT
    14461 TATAGTCAAA TCCGGGCCGT TGACTAAATC CTTTAGCAAC AATCCGACCC TTGAACCGTT
    14521 CAATGCTTCC GTCTGCATGA TATTTGACCC GGAAGACCCA TCTGACTCCA ATTGCCACTT
    14581 TTCCTTCTGG CAGATGTTCC AGTGCTCAAG TCCCATTAGC AAGCAGCATG TTGTATTCAG
    14641 CTAGTGCAGC CTCATGCCAT TGTGCAGCAT GGGGCGATCT CATTGCCTGA GCATAAGTCT
    14701 CTGGCTCTAC TAGCTTGCCA ACAGGACCAG CCTCCAAAGC TTCTTCTTCA GACTGGGAAT
    14761 CATCATCATC TAAAGCAGGA GTTGGATCTC GCATTTCCCT GACGTCCGGA GTTACCTCCC
    14821 TGGCCTTTGG AGGTGCAGCA GGAACCTTCC ACCATTCCCC TGGAGGTCTG ATGTCGCGTT
    14881 TTGGTCTTCT TACAGCCACA GGTCTATCAT CGACTTCAGC TTCATCATCA CTGTCATCCA
    14941 CACGAGGTGC AGCTCTTCTG CGACGAGGAC AAGGTGGGGG AGGCTCCTCT GGCTCTGGTG
    15001 TCTCCTGTTG CGCTTCACCC TCCACCTGTT CTTCTTCTTT CACATTATTG TCAGTGTCAT
    15061 CCTCACTGCT ATTGTCCTCA TCGTCATTAT CAACTGCAGG CAAGTCTATG ACCCTTTGCT
    15121 GAGCATCATT GGTATCATTG GATGGTGCCT TTGGTGCGCT CTGCTGACTG GTTTTCGATG
    15181 GAGCTGGTTC TGAGAGGTGG TGCTCATCAA TGCCTGTTAG AAGTTGGCCA CTGTAAGTGT
    15241 AGCGCTCATC AAAGTCTGCG CGTTCACAGA TGATGACCTT CTTCGTCTTT GGATTGTAAA
    15301 ACTTCCAACC CTTGTACCCA TCAGGATACC CAATGAATAT GCACTTCTCC ATATGCGAAC
    15361 CCAAATGCTC CCTCTTGTCC TTCTGGACAT GCACATAAGC AACACATCCC CATACCCGCA
    15421 AATGCCCAAC ATCAGGTTTT CGTCTATGCC ACACCTCATA TGGCGTAGCA TGAGCTACTG
    15481 AGGACGTGAT GCATCGGTTC AAGACATGAA CAAGTGCAGC CAAACACTCA GCCCAAAAGG
    15541 CCTTTGACAA TCCAGCCTCA TCCAGCATTG CAGTGATCCG TTCACTAAGC AGTCTGTTTG
    15601 CACGCTCAGC CACTCCATTC TGCTGTGGTC TGTTTCGCAC TGAGAACTGC CTTTCTATCC
    15661 CATGCTCTTC CAAATACTTG TCAAACTCCT TGCTCATGAA TTCACCACCC TGGTCGCATC
    15721 TGAAGACTTT GATGTGCTTG CCAGTCTGGT TCTCAGCCCA TGCTTTGAAC CGCTTAAACG
    15781 CAGCAAAGAC TTCGCTCTTC AGCTTCAGTG GAACCACCAC CTTCAGCTTG GAGTAGTCAT
    15841 CAATGAATGT GACCCAATAC TTCTGACCAG AGTGTGAATC AATGCCAACA TAGTGAACAT
    15901 CAGAGTGTAC CAATGCCAAC AGCTCATCAG CTCTGTTGGA TGACGAAGGA AATGGATTTG
    15961 ATCTTCCCAG TTAGACAGGG AATGCAAACA GGATCTGGCT TTGCAGAAGA GTCCAGTGTC
    16021 AATCCAACCA CCATTTCATC CTTAATCATC TGCTTAATTC CGTCATGGTG TTGGTGGCCA
    16081 AGCCGTCTAT GCCATAGAGT CAGATCCAAA GGCAGAGTGG ACGCAACATG AACAAATTCA
    16141 TTTGTATCTA TAGTACTACC ATCTAAATAG CCTATACCAG CATCATTGAT TGTAGCACAG
    16201 AACAAAAGAA CATCATTACG AACAAACTCC ATTTTATCCT TTGTGATATG AACATTAAAG
    16261 CCTTTATTTC GAGTCAAATA CAAAACAGCA ACCAGATTAT TGCACAATGC AGGAACATAG
    16321 AGTACTCTAG TGATCTCCAC ATCTCTAACT TGTCTACCAT TAACTACAGG TCTGAAGAGC
    16381 ACATTTCCGA CGCCCTCACT ATATACAATG GTGTGATCCG CTAGCCTGAT TGGCACTCTA
    16441 TATGTGGTAT AATTGCGAAT CCATTCTTTG TGAGGTGTCA TATGAGAAGT GGCCCCTGTA
    16501 TCTGTGTTCC AATGGGTATC ATTAGAAAAT GCAGCACAAG CTTCATTCAT AGAACGAGCA
    16561 CTTGCCTGAC CAGCAAACTC CGTCGCAGCA TCTGCCTTTT CCACTGCCAC TTTGGCATTG
    16621 CTCCCCCCAG ATCCACTTTC TTTGTTGCTA GCAATGACCT TCTTCAAAGC TTCGCAATCC
    16681 CTCTTCCAAT GACCCTTGCC CTTGCAGAAT GAGCAGGTGT CTGCATCAAC TGTGGGGTGA
    16741 CCTCTGCCTT TCCCATTATA TGCCCCACCC TTCTTTCCAT AACCCTTGTG ACTGGCTCTA
    16801 TTCGCTTGCT CAGTCTGGCG CTGACGGTTA AGCTCTTTGC TTCGGAATGC CTGGAGTATA
    16861 GTATCCTTGT CCAGCTTTTC CATTAGCAAC AAAGAAGCTG ACAAGTGCTT GTATTCATCA
    16921 GGCAAAGCCC GAATCAATGC CATGCACTGT AGCTCTTCGT CTAACTGCTC AATGGTAAAG
    16981 CCTGTTGGAC GCAGATTTTG GATATTAGCC ATGGCTTTGC TAATCCTGAC TGTTAAAATC
    17041 AGGGGCAAGA AAAGATGGCC AGACTAGGGT TTGAACCAAG GACCTCCTGG ATGCTTTCCA
    17101 GACGCTCTAA CCATCTGAGC TATCTGGCCT TGTTCAATGA CTGCACAACC AACAATTATG
    17161 TATTCCCTAT CACATGACCA CCCAACCATT TATTCATTAC TGGCCGGGCA ATGCCCCTTT
    17221 CCAGTCCATT CAAATGGTGA TCATGTGCCG GATTACATCA TTCCAACACT GACTCCCAAA
    17281 TCGATTAGAC CTTCATTGTC CTCCTTGTGG ATTGAGAACA GGTCATCATA AGCATTGAAG
    17341 CGTGCACCGG GCTTCTTGGA CAGGTGTGCC TTCTCTATGG CAGCCCACAT TCCCACTGGA
    17401 TCATCCTCTA GACCTCGGAA ATGAATCCTT TGGTCCGCTT CAACCAACAG GTAAATCTCC
    17461 CCAGCAGCCT TTTCAGCTTT TGCCTCCCAT TTGGTCAGCT CAGCCTTGTC TGAAGGTTTA
    17521 GATTCCCTTC CAGACACTAG TCTCCACAGC CCCAGTGGCA TCAGATAGGC CTTGGCTTCA
    17581 CCACACCACT CCTGATAGTT GGAGTTGGTC AGTGGCTTCA CCTTGACCCC ATTATCTGAG
    17641 CTTGAACTAG TAGACATAGT GTTTCAATAC AGTTTATAGT CTTGTTTGAC TGACAGTTAA
    17701 CAGCTTAGAG TCCTGTGATG ACTATGAATG ACAGCTTAGA GTCCTGTGAT GACTATCAAT
    17761 AACAGCTTAG AGTCCTGTAG TGACTATCAA TAACAATGTT ATAGTCTTGT TGTGACTTTC
    17821 AATAAGCTCC AATAGGCCAA AATGCGTATA TCTGGCAGTT CACCACGTCT ACAAGTGAAC
    17881 ACCAACTGAA TCCAGTTGGT CTGGTCCGAC CAGTTGGACA CCAACTCAAG TCAACTGAAC
    17941 TACCAACTGA ACACCAACTT GACCAAGTAA GTTCACTTAC ATTCAGTTCC GTTCAGTTCA
    18001 ACACCAAGTG ACTACCACTT GAACACCACT TTATATAGTT GGAAAAGTTT CAGTTGGTGT
    18061 CCAATTGATA TCCAAGCGGT GTCCATGTGA ACTGTGCATA GTAGAGTCTG TAGAAGTAGA
    18121 AGAGATTGTT CAACTGGTGT TCAGTTGGTA TTCAGGTGGG TTTCAAGTGG ACTTTGGACT
    18181 TTACAGAATT TACACAAGTC CAAATGGTGT TCAAGTGAAC CTCAATTGGG GTCAAGTGGT
    18241 ATGAGTTGGA GTACAAACAT GGTTACAAGT GTCACTATAT TGGGGAGTGT TCAGTTGGCT
    18301 CCCAGTTGGT GTTCAAGTGG CCACCAACTG AATACCAGCT GGGTGTGATC TTCTACAGAT
    18361 ACAAGTCCAA GCATACATTA CAGTTGATAT TCAAGTGGTA TCCAAGTGGC AGCCAGGTGG
    18421 TGTCCAAGTG ATATCCAGGT GGTGTCCAAG TGATGTCCAA GTGATGTTCA AGTGGTGTTC
    18481 GAGTGATATT CACATGATGT TCAATTGGTG TTCAATTGTT GCTCAAGTGG TGTTCAAGTA
    18541 GTGTTCAAGT GATGTTCAAC TGGTATACAA GCAAATGCGA AGTGAACTAC AAGTGAACTT
    18601 GCTCATATTC AATCATCATC ATCTTGCATC TCTTGCTGCC CATATCTCAC TCCATTCTCA
    18661 TCCTCTTCAT CCTCACTTTC ATCACCTGCT TCTTCTTCCC TCCTCTGCTG CCTGGCAATA
    18721 ACACACTGGG TGTGCAAGAA CAGTAACACA TGCATGGTGA AGTCAAAGTT GCTGACAGTC
    18781 ATCCAGTTGA GAACTGTCTG GAACCCACCC AACCATGCAT TGAGTTGTTC ACAAGCCTAA
    18841 GTACAACAAA TTAGACAAGC ACAAGTGGCT GACTAGTAGA ATCACTTACC TGAGTGTTGA
    18901 AGGCCCTCTT GTAGTATGGG TTGCCTTGTT TGTCTTTATC AACCACCACC AAGTTGGGGG
    18961 CATCTCCATT GAGAGGTGCA GGATTGCACC AAGTTCGACA GAGGTGGTCA GTGACCCGGT
    19021 GATTGATGTA GTGGTAAGAG TCGACAATGA TTCGAGTGGT GGGTTCCCAA GCAGGCCAGT
    19081 GCCCTTGCCT GACAATGTGC TTGAGCAAGG CACACCCCTT GTCAATGGCA ATGTAGCTGG
    19141 GGCGTGAGGC AGGATCAGGA TAGACATCTT CAAGTAACTG AAGAATCTTG GCCACCCCTT
    19201 CCGACTTGGC AAACTTGCGC CAGGCAATCA CCACACCACA TGGAGCACAG ATGGTCTCCA
    19261 CGCAGTAGAA CCTAGGAGCA GAGAAGTAGT TGTTATACTT GCTGCCACTG ACCTGTTCAA
    19321 CCTCCTGCTC TGCAAGGTCG TCATGCTCTG GCAACTCTGC TCCTCCACCA ACAGGCAACC
    19381 ACTCCTGCCT CTCCTCCTGA GCCCTCCTCA ACATCCTCTG AACTCCTAAG AGTGAGGAGT
    19441 TGGCATAGCG AGCCCGGTAG ACCCTCCACT GCTCCTGGTG ATTGACACAT GCCTGAGTCC
    19501 CAGCCACCTT GACTCTGACA CAGTCTTTCA TGCGACAACG GACCCCCATC TCGTCCTGAT
    19561 GTGCCTTGCA AAACACTCCA GTCTGAGCAT TAAGCAATCC CACCTCGCAC CCTGGCATGG
    19621 CACAGTGACA AGGCCCCATG ACAATGCCAT CAATAACAAT CATGCGAACG TCAGCAGGAT
    19681 TGCTAAGGGC AGCCCCCCCA GCAGGTTCAG ATGCATCACT GGCTGGGACA TCATCAACAT
    19741 CCATGGCCTC AGCATCTTCC ACAGCAGGGC CTGCATACTC TGGGACAGCA TGATTTTCAT
    19801 CATGGCCAGC AAGAGCAGCA GGATTGTCAG GCTGATTAGG GATCACGTCA GCCACATCCT
    19861 TGAATGCATG ACAACACTCA TCGCAAGAAT GCCCCTCTGC ACTGTGGATG ATTCCCCCAT
    19921 CTCCCAGATA CTCATAGGCA GCAGTCACGA GGTCCTTGAC AGCCATGTTG TCCACAAAGA
    19981 GGAGCTCAGC ACCACTAGGC TCAGCAAGCA ACCGGATGGA CTCCAAGACA AAAGCCTTCC
    20041 AGGTATGCCT GCGAGTGAGT TTGAATGTGG TGCCACTGGG CTGGACAAAG GAGTAGTTCC
    20101 AGAACTCAGT TACTGCAGCT GTCGAGGCAT GACAATAGCC CTGGAGACCA GGCGGTCAAC
    20161 CCAGACCTGA GTTCCGACTT TGAGGTATTT GGCGTCTGGA AGGTGAATCG CAAGGTGGCG
    20221 GTTGTTAGAA GGGTTGTTGA GCTCTCATGG TCAGCCCAGA ACATGGAGGA ACATGCAGGA
    20281 CATTTCCCTG CAAGTACTGG AACCTTCTCA AAGCACTCGC TCCCCCTAAG CAAGGTGGCT
    20341 TTGGAGACAT CACGGTACTG GTACTGAGTC AGAGCACGAC CAGGACATGT AGCATCAGAG
    20401 CATTGAATGA CAGTGTGAGT GATGATGAGG ACAGGGCAAA TATCGGTGGT GGAGATGGGA
    20461 AGGAGCTTGC GACGCAAAGT ACCTCTTTTG TTATGAGAGT AAAGATTGAG GGAGCGACAA
    20521 AAGAAGTCAA GCTTTTTACC CAGAATAGTG GTCTGTTGCT TTGGAGACTG GTCTTCATGG
    20581 CAATCGGTGG GGAGGAATAG GGTGTCGTAG GTAGTTCTGG CATCAGAAGA GACAGAGGTG
    20641 TTGGTGCTAG AACCAGATGC AGAGCCAGAG TCAGAACCAG ATGCAGAGCC AGAGTCAGAG
    20701 CCAGAGTCAG AGTCAGTGTT CATTTCAGTA TCCGAGTCAT CATCAGCAAC AAGGGAGTCA
    20761 AGCTGAAGCC TGTCTTTGAT AGCACGGACA AAGGCAGCCA TCCAGCTAGT CACGACCTGA
    20821 GTGTTGGTAG GGACAGCTTG TTGTTGACCA TGGAGGTTGA GAAGGTTGGT GTTGTTGGTG
    20881 ACGCTGAAGA GGAGCATCAA GACAGTGGCA AGAGTGATGT CAGCACCAAA GCTGGACTTG
    20941 ATCACTTTGG CGAAGTCTGC AAAAAGGATG CCTGGGAAGG GATCCTCCAG TGGTGCTGCA
    21001 GAGACAACAC GAAATCATTT GAATTACATC TATGATTCAC AAACAGACTA CCTACTTTGA
    21061 AGTTGAGGCC TTCTTGGACT TCTTTTCCTT GGCCAGCCTG GCCTTCTCCT TGGCCCTCTT
    21121 CTCCTTGTCC TCCTTGTCCT TCAACTCCTT TGTGACAGCT GCCAAGTTCT CCTTCGTAAG
    21181 CTTGCGAGTT CCCCAGACAG CTCTGTGTTC CTCTGAGCTC TGATCGTAAG TGGGGTCGTT
    21241 CAACAGAGCA TGGAGGATGG GGAACTGCTC AGCGTTGTCG AACATCTTGG AGTAGGTGTT
    21301 GTAGTTGGTC TTGCGGATGT AGAGTGAGCA AAGTTCGTCG ATGGAAAGAT CACAACCAGT
    21361 CCACTTCCCT GCATTCTTCA GTTCCAACCA CTTTGCTGGG ACTTGGGCAG CTGCCTTCAT
    21421 CCGAGCATAG ATCTGCAGGA TCTCACCCTT CTGAGATGCC TTGGGCGTCA TGCTGTAGGG
    21481 CACCTTCAGC ATGATGGCAA GCTGAAGAAG GGCGGGGTCG GAGAAGGCGG TGGTGAGCTG
    21541 CTGGGAAATG GTAAGCGAGG CGGTGTCAGC ACCAGCAGTG GAGACGGAGG CAGAGGGGGC
    21601 AAGAGATGAG ATGGTGGAGG GAGTGTCGAC AGAGGTGACA GAGGGGGAAG GAGGGGGGTG
    21661 GAAGCCAGAG CCTTGGGTTG AGCGTTCCTG AGTGAGATAG AGTCAGAATT TTTTTCAAGT
    21721 CAAGTCGGAA TTTGCTTACC ATTAACAACT CCATTTCCTT GTTGTTGTCC CACTCAACAG
    21781 GCTCATCCCC CTCAATAGCC ACAGCAAATG GGCCCTTCAT CTCCCAGTCA TTGTTGACCC
    21841 ACAACGAGAT GTCAGAGTCT AAATGGCAAC AAATAGTAAG CAAAAAACGC GAAGTCAAAA
    21901 TGTGTGACAT ACCTGCAAGA GCGGTCATTT TCTTGACCAT AGCCTTAAGG ACAGGCCCCA
    21961 AGGTGTAAGC CAAAGGGATC CTTACAGCAC GGGGCTTAGC AATGGTGCGG TCCTCATGCT
    22021 TGTACACCAA GACCCTGCCC TCATTGCGAA TGGGGACAAG GTCTGCTTGC TGGGTATCTA
    22081 AGAAAGAAGT CAGTAAGTGA GCCAAGTATG AAAAGCACAA ACTCACTGAA GTCAGCCATG
    22141 TTGGGGGCTA CCCCATGTCC TTTGGCCCTT GCAACTCCAC CCATGGTACG GGAGGCGCCT
    22201 TGCAAATCAT TGAAGTCGTC AGCGATGGGA GAGGAAGGCA TATCGTTGAA CCCAGCAAAG
    22261 ACAGGAGCAG GCAAAGGTGT ATTGTTGGCA TGGTCAGCCT TGCTGCACTG AGCTACATGG
    22321 CAATGGGCGA TGGGAGAGGC GCTAGCCTGA CGCTTGGAGG CAGGCAGGTT GCGAGGGGTC
    22381 ATGTTGGGGT CGAGGTCCAT GGCATCGTCA CCTGTGTCAG AACTCTTGTC GTCACCTGCA
    22441 TTGGACACCT TCTCATCACT CAACATCTTT TCCTTCTCCT CCTCGCTCGA CGTCTTCTCC
    22501 TTCTCTTCAT CGTCATCCAC ATCTCCTGGC CCTTCATCAC TCAACTTCTT TTCCTCCTCC
    22561 TGATCCTCCT CTTCTTTGTC ATTATCCTCT GGCTCGTTCT CTGCGTCAGA TGAGCCGAGA
    22621 TTGGTCAAGT CGCGACCTTT CCCCTTGTCT ACGACTTGGG GAACATCACC CGGATCAGCA
    22681 CGGCAAACAC GGGTGGAGAC AATCCTCGGA GCGACTGGGG GTAGGAGAAC CCCAGTCCCA
    22741 GCTCGACGAG GTGGCGGAGC AAGAGCAGCC CCACTCTCAC TGAGAATTCT AGATGTACTG
    22801 GTGCAGACAG TCAGTTTGTG GACACAAGCA GGAGCAAGTA AAAACATACA CAGTCATCTT
    22861 CTGCACGGTA GGTTCCTCAG CCTTTTCATC TTCTTCATCA CGGTCGGTGG AGGTCCTACA
    22921 AACAACCAGC ATGAAGAGAG GATGAGTAAA TAGACAACGG AGGACTTACT TGGTTTTCTT
    22981 GTTGGTCTTG GAAGTCTTCT TGACTTGTTT AACTTGCAAA GGGAGGTCCT CACTGTCAGA
    23041 CAATGTGTTG TCAATTCATT GTCAATTCAT TTGAATTTAA ATGGAATTTA TTTATATTTA
    23101 TTACTAGACT ATGTACTACT ACTACTAACT ACTACTAATG AGAACGAGGG GGGGGCTGAC
    23161 TCACCTGAGG GCCTCTTGAA GGGCCTTGGT TGCTGACCTA GTTGACCTGG GCTTGTTGGG
    23221 AGTGCTGGTG GTGGCGTGAC AGAAGGCGTT GGGGGAATGG CGGGGGCCAT TGGAGGGCGA
    23281 TGGGGGGCGG GCGTCGTTGT CAACGGCGAT GGGGGCATTG GGGGACGTTG GGGGCCGTGC
    23341 GGCGTCGTTG ACAACGTTGG TGGGACGACG GGGGGTGCGC GTCGTTGTCA ACGGCGTTGG
    23401 GGGGGGCGTC AATGGCGATG GGGGCGTTGG GGGACGTTGG GGGCCGCGCA GCGTCATCGA
    23461 TGGCGTTGAG GGGACGACGG GGGGTGCGCG TCGTTGTCAA CGACGTTGGG GGGCGTTGGG
    23521 GGCGTGTTGG GGGGCGTCAA CAGCGTTGGG GATGACGGGG GTGTTGGGGG GCGTCAATGG
    23581 CGAAGGGGGG ACGACGGGGG ATGTTGACGG CGTTGGGGGG GCGTAGGGGG ACAACGGGGT
    23641 GCGTTGGAGG CCGTGCGGTG TTGTCGACGG CGTTGAGGGG ACGACGGGGG GCGTCGATGT
    23701 TAAACTTTAG GCTATTATAG TCTGATTAGA AGCTTGTAGA AGCGTCCTAA TGCACTCTAA
    23761 TTGCCTTGGT AACAATCACT AATGATGTTG ATGCAATCAA TCAATAATAT GTAATGATTT
    23821 GCGCTCTATT GACTCTTTGT GTCTATTACT CTAGACATGT AAGGAAAATG ACCATCCCAG
    23881 GTTCCCACGG GTACTGTTCT GCGCGAGGCG TGAATATAGG TGCCCACTAA ATCGCGTCCG
    23941 AATTTGATTA GCTCCGGAGC AGCTTGGGAA CATGCCAGAC ATCATTCTAA TGATGGCTCC
    24001 ATGTTTTATT TTCGCTCCTT TTGCTTCCCT GCGGAGACCG AGGCGTTCCG GTGCCTGTTC
    24061 CGGCGGTTAC AATAGAGGTC AACAGACCTA CTAATGGGGC GCTGAACATG GGAACGTTGC
    24121 ATTGACCGTG GGAGTCGTGC GCTTGTAAAG TATGTACAGA TTGCTAAACA GTGCTTGCGC
    24181 ACTTTTAGCA ATGCTGTCAA CACCAGTCAT CCCATGATGA CCTGGGTCGT CCCAATCGGT
    24241 GTTGGCAGTG TCTATGGGTG GTCCCCAATG CGTGGGAACC GGGCGCTTAT GTAGCGCAAC
    24301 TTTGTTATAC ATTTGTACAA CAAGTGTGCA CATCACTTCA ACAGTCGACG GTGAAGGGGG
    24361 GACGACGGGG GATGTTGATG GCGTTGGGGG GGCATAGGGG GGGCGTTGGG GGACAACGGG
    24421 GGGTGTTGGT GGACGTTGGA GAGTGGGGGG AGAGGCGGGG CGGCGGTCAG TTGTATAAAA
    24481 AGGAGGCGGG TGGGCAGCTT ACCTTGGCCT GCCCTCCTCG TTGTTCCTGG CGGCTCCTCC
    24541 GCGTCCTCGC AACATTGGCT TGTGTGGGGG CATTGCAACG TTGGAGGGGG GGGTTGGTGA
    24601 AAGCGAGGGG ATGGGGGATG GTGGTGGTTG AGGGGAGAGA GGCGGCAGTG CCAGCGTGGC
    24661 ACGCCACTGT CACATGCGCG TGGCGTCGCG GCGATTGCCG GATAGGCGCG CGCCTAAATA
    24721 AAAAAAGAAA AGTAAAATAA AATAAAAAGA ATATTAATAT TCGTGGTAAA GCGCCCAATA
    24781 AGCACCCGCC CGGAAAAAAA AGAGTTATCA TCGGATAACC CTTGCTAACT CATTTTTGGA
    24841 CGTCCCAAAG CGGAAATTGC CTCAGAAAAA CACCAATAAA TTGTAGAAAA TTCAAATAAA
    24901 TTCACAGAAA TTGTCTAAAA ATTGTTAAAA ATATATATGT ATATACAATT GCATTATTAT
    24961 CAATTGGTGA CCACTTGGCA TTCTACTGAA TTTTCAGTTG GACACCAAAT GAACACTAAT
    25021 TATTCACTTG GTTCACTTGG TGTTCAACTG GTGTTCAACT GAACTTTCGT AGCCATTTCC
    25081 CAGCCAAATA AAAAATGTCA AAAATTCAGT TGAACACCAA CTGAACACCA ATTGGACACC
    25141 AGTTGCCAAC TGGATCCAGT TGGTATCCAA CTGAAGATGT GGTGAACTGT TAGGTGCTCT
    25201 TATTAGCTAT CTAGTTCATT CCCTAGGTTT ATTATATAGA CCAAAAACCC CGTATATACT
    25261 TGCTACTTAT CGTACAAGTA AATACACCAC CACACCCCTA TCTACTTAGG AGTAGTATTG
    25321 TTGATTGACA TACTATTTCT ATTAACCGAC CTCACCCTAT CCATACCCTT CTGAGAGTAT
    25381 TTCCTCTATT CCAATAATCC CGAAATCAAC GAACGACCAG GTGCAACTCA ACGCAGTAGT
    25441 CCACGACCAT CTGGGCACTA ATTCATTAAC CTGACTTAGT GTGACAGCAG CACTACCTTG
    25501 AAGGCACAGA GACTCCATTT GAGATCTGGA CGGACCACAA GAACCTAGAG TACTTCATCA
    25561 AGGCCCAGAA GCTCAACCGT CGTCAAGCCC GCTGGTCCCT ATACCTCTCC CGCTTCGACT
    25621 TCACTCTCCA GCATCGTCCT GGTGGGACTA TGGGTAAACC GGATGCTCTC TCGCGATGCT
    25681 CAGATCACTC GGATGGTAAG GACGACAACA AGGATGTAGT GATGCTCAAG CCATTCTACT
    25741 TTGCTGTCCG TGCCACAGGT GTCACTCTTG AAGGGGAGGA GAAGGATATC CTCACAGCTA
    25801 TCCGGACTGG AGTGCGAGAT GCGAAGTTCG AAGACGCAGT GGCAAAGGCG GCAGAGGAGC
    25861 TGAAGAAGGC CCAGGGCAGT CGCAAGACAG TCCGGAGCGC GGAATGGTCT CAATCGGACG
    25921 GACTCCTGAT GTTCTGGGGT AAGATCTACG TTCCGGACTC ACCAGACTTG CGCTGGACTA
    25981 TTGTAGCTCA GCACGAGGAC ATGACACTGA CCCACGGGTT TAGGATGGAC TCCAGTCAGA
    26041 GTCAGGCTGG AGTTTCGGAG TCAGGCTGGA GTCATGTCAG AGTCATGTCA GAGTCAAGTC
    26101 AGAGTCTGTA GCCAATTTTC ATAAGTAAAA TGTGACTTGG AGTGAGATGA ACTCTATCTG
    26161 GACTCTGGTC AGAGTTTCAG AGTAGGTTCA GATTCAATCC AGACTCAACT TGGACTCCAT
    26221 CCAAATCTAG CTCACTCTGA TGATAAAACT TCTAAAGTCA TCCAGAGTCA GATTGGAGTC
    26281 CAAGTACACT CCAGATATAT TGTAGATGGA GTCAACTCAG AGTTGATATT GCACTGCTCA
    26341 TATGATAATG GTAATATATG TTATTACATT GATCTAAATG TTTTTGTTCT ATTTATTTGT
    26401 ATTTATCTTG ATTTTACATG ATTTATTGTG ATTTTATACG ATTTTATACG ATTTATTCTG
    26461 ATTTTATACG ATTTTATATA ATCCATTCTG ATTTTATTTC AATTTATTTC AATTTTATAT
    26521 AATTTATTTG AATTTATTGT GCCTGAAAAG GAAGGTGTGC GACAAATGCT AAGCGTGTGA
    26581 AATACTTAAG CGCCCTGGGG CGCGAACGGG TATTGCCACG TCGCGGCGTC TAAGTTGAGT
    26641 CGGAGCTTGA ATCTGCATTG GGAACAGGAC AGAGGCTTTT GTTAAGCGCT CTCTTTCTTT
    26701 CTTTCCTACC ACCATCATCT ACGCACTCAC GTACCACGCA CGCCATGGCA CCAATCGCTA
    26761 GCAAGATTAC CAAACCCACC ATCAAACCCC CATCCAGTCG CGCTACAAGA GCCGCCACCC
    26821 GGGCTGCCAA TGCCGCCGCC GCCGCCGTCC GCAACAACAA TACGGCCGAC GATGACAACG
    26881 CAGACAACAA CAACGACGCA GACGACAACA ACGACGCAGA CGACAACAAC GACAACAACG
    26941 ACAACAACAA AGAGGAGCAG GCAGGCAGGC AGGCCAGGGC AAGGAGTGTG AAGGGGGTCG
    27001 CACGCGGCGC CCCCAAACGG TAAGTTTTCC TTTTTTTTGT GTATATTTTT GTTGCTGACC
    27061 AGGCCACACT GCATCCCCCC CATTCACACC TCGTCCACGC CGTCCACCCA CCGCTCGACG
    27121 ACGACTACGC CCACCCACCC ACCGCTCGAT GACAACGACT ACGCCATCCC ACCCACCGCT
    27181 TCACAACTAC GCCATCCCAC CTACCGCTCG ATGACGACTA CACCATCCCA CTCACTGCTC
    27241 GACGACAACG ACTACGCCAT CCCACCCACC GCTCGACGAC TACGCCCACC CACCCACCAC
    27301 TTCACGACAA CCCACCCACC GCTCGACGAC AACGACTACA CCATCCCACC CACTTGTCAA
    27361 TGATGATGAC GACTACGCCC GCCCGCCCGC CACATATTGT TGTTGATGCG CACCCACGAT
    27421 GACTATGACA TCCACCACTT GTCATTGTTG CTCACCCACT CACTCAATGA TGACTACGCC
    27481 CATCCTCTAC ACGTTGTTGT TGATGCCCAC CCACTGCTTG ATGATGACTA TGCCATCCAC
    27541 CACTCGTCGT CGTCGTCGCT CACCCACCAC TCGTCGTCGT CGTCGCTCAC CCACCACTCG
    27601 TCGTCGTCGT CGCTCACCCA CCACTCGTCG TTGTCGTCGC TCACCCACCA CTTGTCATCG
    27661 TTGTTGCTCA CCCACCACTT GTCATCGTTG TTGCTCACCC ACCCACTGCT TGATGATTAT
    27721 GCCATCCCAC CCACTCGTCG ATGACATCTA CCCTCCACTC AATGATGACT TTCTACGCAC
    27781 TTGTGAACTC ATGCATCGCC CCTCAATGTT GCCAACCCAC TTATCCACTT GATGATGATG
    27841 TTGCCTACCA ACATGGACTC TTATTATAAT TATATCTACT ATACAATATG TTTATATTTA
    27901 TATATTATAT ATGCTTGATG TCTTCTAATT GAACTCCAGA GCTGCGAAGA AGATTGTCAA
    27961 GTAAGTTAAC AAATTATATG TTATATTTTG AATGACAACT TGTTGTAGGG CCAAAGACTC
    28021 TGTGCAGCGT TTGCAAGCAG ATGCTTCTCG GACTGATCCT GCTCGTCCCA CACGGTAAGT
    28081 TCTTTTTAAT GGTTTGTGGC TATCATTTGA TGAGTTGCTT CAGTGTTGAG GCTACTCTTC
    28141 TGGAAGAGAA CATCAGTGTT GCCCCTCCAA TGCGTCGGCG AAAGGCTCCA GTGACTGCTA
    28201 CGAGGACAGA GGAAGAGGTG GAGGAGAATA AGGATTCTGA TATGGATATG GGTCTGTTAC
    28261 TTAAGTTTCT TTAATTGATC TTGATCTCAT CTGTGTGCAG AAGCACCTAC TCCAACCACC
    28321 CCACTGCAGC AGGCAGTCAA ACACAGCTTG TCTCCAGTCT CTCCGTTACG AGCCCGTGTA
    28381 CGTCAAGCTC CACGCCATTC TGTCGCTCAG ACTGCTGCTG CTGCACCTGT CTCTCCAGAC
    28441 AGTCATCCCC AGGGTGCATC CCGCACTTTG GGTGGCATAT TCCGGGGTAA TGCTAGGGGC
    28501 AATGCACCTA ACCTTGCTGA TTTGGCTGAG AACATGACCC TGGACGTGGA GACGACTGAA
    28561 GGCAAAGTTT ACTTATATTC CTCAAAGAAT GATGAACCTA TGGTTGTGCC GGCCAATGTA
    28621 TCTACTAGTT TGGGTGAAGT GTTAACAGAT GTTGCTCAAT TATTTTCACC TCCACGTAGT
    28681 AAGTCCTCCT TCTGTTCTCT TGATTCTTCT AACATGTTTT TCAGATAAAA ATCTTCGTAT
    28741 TTATACACGC GATACGCCTG ACAGTCGTTG GGTGGTTCGT GGCCGTTTCA ACAATGCCAT
    28801 TAAGTCCAAT CTGCCTGTTA AATGGGCTCT TGGCCCCGAG CAAAAATATA AACTTGAAAT
    28861 ACTCGCTGTA AGTCATTTAT TTCATGAATA TAAAGTTACT CACATTTTTT GACAGGATGT
    28921 AAATGATGCT GCAGCTCCTG CTGTGCTAGT TTCTTCAGCA CAGTCTGTCG CTTCTGGCAG
    28981 CTCTGGAACT CACACCCAGG GCAGTTCGCG CTCAGCGTCA ACCTCTGCGC TTTTACCTGC
    29041 CTTTCAGGCA GCACCAGCGG CAGGCGGTCC TACATATGGT GCCTCTACTG CACTGACTGA
    29101 AGTCGAGTTA CTTGGCCAGA TTCTTGGAAT CCAGCCCACC AGGGTGTCCC GCACCTCTAC
    29161 TATTCATGCG AAATGGCGGA TTGTCAATGA AGTCAACACT GCATATACCC GGTTTACCTC
    29221 TATGCCAACT GGGCAGGTTG TTTGGCCTGC CCACCTGCAG GCACCAAAGA AGGATCATGT
    29281 TATTCTTCTT TACGGAACAA AGCCTGCTAC TTGGTACGGA TGGCAGAAGA TCTTCAAGGA
    29341 TGTGGCCCTT TGGCCTGCCA TGGAGAAATG GCTGAATGAT GAAGATGATA GGCCTGCCCA
    29401 GGCTGATGTG TGGGGCAAAC TTGAGCCCTC AATGGAGAAT CTACCTAATG CAATCAAGAT
    29461 GTACCTCAGG GGCCAGCAGG AGGATGATGA AGATGATGAT GAAGATGATA ATGATGACAA
    29521 TGAGGAGGAG GTAGTGTCTG TGAAAGGCAA GGGTAGGCCC AAGGCAGACA AGGCTGCCAA
    29581 GGCCAAGTCT GCCAAAGCCA AGGCCAAGGC TGCCAAAGCA GGGGCCAAGG CATCTACTTC
    29641 GAAATCAGCT AAGAAAGCTG CCAAGTAAGT ATTAGAACTA TTACTTTGTA AAATATCTCA
    29701 ATGTGAATGT ATTTGTATTT CCGGTGTAGT GATCTCATAT GTTGGCTGTT TCAACTTCTG
    29761 TTCTTAATGC AGTGTCTACC TCTGGTTGCT GCAGTTCAAA CAGAACAGCC ATTTCCAAAG
    29821 ATATCATTCA AGACATTCTC AGAATTTGTG CTCTCCAATT TTCATCCAAG CATTTCATTG
    29881 AGCACAGTTC TGATGATATT ATTCACAATG ACCAACAATC CAGATTTGCT CAATTTGCAT
    29941 GCACGTCAAC AACAAAAGAG ACATCAAACA GAACGACCTT CAAGAGTTAC TGGATGGATC
    30001 TCTGCTTTGA CACGTGCAAT GCAAGGTCAT TTAGATAATA GGCAAAGACA TCTGTTTGAG
    30061 TCTACTGCAT TGTATCAGCA GAGTGCCAAT GATGATAATC TTGTTCGTGA CATCAGTCTT
    30121 AAACTGGATG AGCTTGCTAA GCTGCTATCA CTCACTCCAT TTGATGAAGA TGGTGATCCA
    30181 GTTGCCTTGG TTGGAGATGT TTCTACAAAG GAGATTGAGC CAATCCACAT GATTTGTCCA
    30241 CAGGCTATGG AATGCACAGC TGATACTTGT GGAAACCGTG CTTTGTTGCT TAAGTCCCGA
    30301 GATCGAGATG TGCCAAATGT TACACTTTTA CAAGGAATAC AGCCTAAGGA TGCATATGTG
    30361 TTGTGTGGTG AATGCCCAAG ATGTCATGCA ATTTACTATG CAGACCATAC AACATTTGTA
    30421 GCAAATGATG GAATAAACAA ACGTCGCTGT TATCTTGGGA ATGCTAAATA CATCAAAATT
    30481 GGCCAAAGTA TATGGACTGA TAGAATCTTC TCAAACATGG CAGTCAATTC ATTATACAGC
    30541 TTTCATGCAT CACCAGCTGC TTTTACTGAG TTTTGGAATC AAAGCTTCAT GGGTTTAGGC
    30601 ACTGTTTTGA TATCTCGTCG GCAGACATGG CAGGCTTTTG TTCAAGAGAC AGTTCGTCAA
    30661 ATCTCATCTG CTATTAATGT CTCCCTAGAA ACTCCTGACA ATGTCTCCAT TGCTGCACTT
    30721 ACAAAACATG CTTATTCTAC TTTGGGACAA GAGGGTATAA TCAAATGTGC AGATGAACAT
    30781 AGTTGTCCAG AATGCACACA TCCATACAAG GCTGCTCCTG ATGTTATTCT CCATGATGAC
    30841 CCTGCTGCTA TCATTGGCAT TGATGAAAAT CATGAAATTC CTGCCTTACA AGGAGAAGAT
    30901 GCACAGCTGG CTGCTAATTA TGCACAGCAA CATCAACAAA ACCAAGCAGT TATTAATGCT
    30961 CAGGCTGCTG CTAATCCTCC TGAGGATGTT GATGATGCAC AACCTGTTCG AATGGTGATT
    31021 ATGGATGGCA TTGTCATGGG CCCTACCCAT TGTGCATATG AAAATTGTGC TGAGCCACTG
    31081 GAGAATGCAA GAGATGGAGC ACCTGACAGT TCACCATGTC TTCAGTTGGA TACCAACTGG
    31141 ATCCAGTTGG CAACTGGTGT CCAATTGGTG TTCAGTTGGT GTTCAACTGA ATTTTTGACA
    31201 TTTTTTATTT GGCTGGGAAA TGGCTACGAA AGTTCAGTTG AACACCAGTT GAACACCAAG
    31261 TGAACCAAGT GAATAATTAG TGTTCATTTG GTGTCCAACT GAAAATTCAG TAGAATGCCA
    31321 AGTGGTCACC AATTGATAAT AATGCAATTG TATATACATA TATATTTTTA ACAATTTTTA
    31381 GACAATTTCT GTGAATTTAT TTGAATTTTC TACAATTTAT TGGTGTTTTT CTGAGGCAAT
    31441 TTCCGCTTTG GGACGTCCAA AAATGAGTTA GCAAGGGTTA TCCGATGATA ACTCTTTTTT
    31501 TTCCGGGCGG GTGCTTATTG GGCGCTTTAC CACGAATATT AATATTCTTT TTATTTTATT
    31561 TTACTTTTCT TTTTTTATTT AGGCGCGCGC CTATCCGGCA ATCGCCGCGA CGCCACGCGC
    31621 ATGTGACAGT GGCGTGCCAC GCTGGCACTG CCGCCTCTCT CCCCTCAACC ACCACCATCC
    31681 CCCATCCCCT CGCTTTCACC AACCCCCCCC TCCAACGTTG CAATGCCCCC ACACAAGCCA
    31741 ATGTTGCGAG GACGCGGAGG AGCCGCCAGG AACAACGAGG AGGGCAGGCC AAGGTAAGCT
    31801 GCCCACCCGC CTCCTTTTTA TACAACTGAC CGCCGCCCCG CCTCTCCCCC CACTCTCCAA
    31861 CGTCCACCAA CACCCCCCGT TGTCCCCCAA CGCCCCCCCT ATGCCCCCCC AACGCCATCA
    31921 ACATCCCCCG TCGTCCCCCC TTCACCGTCG ACTGTTGAAG TGATGTGCAC ACTTGTTGTA
    31981 CAAATGTATA ACAAAGTTGC GCTACATAAG CGCCCGGTTC CCACGCATTG GGGACCACCC
    32041 ATAGACACTG CCAACACCGA TTGGGACGAC CCAGGTCATC ATGGGATGAC TGGTGTTGAC
    32101 AGCATTGCTA AAAGTGCGCA AGCACTGTTT AGCAATCTGT ACATACTTTA CAAGCGCACG
    32161 ACTCCCACGG TCAATGCAAC GTTCCCATGT TCAGCGCCCC ATTAGTAGGT CTGTTGACCT
    32221 CTATTGTAAC CGCCGGAACA GGCACCGGAA CGCCTCGGTC TCCGCAGGGA AGCAAAAGGA
    32281 GCGAAAATAA AACATGGAGC CATCATTAGA ATGATGTCTG GCATGTTCCC AAGCTGCTCC
    32341 GGAGCTAATC AAATTCGGAC GCGATTTAGT GGGCACCTAT ATTCACGCCT CGCGCAGAAC
    32401 AGTACCCGTG GGAACCTGGG ATGGTCATTT TCCTTACATG TCTAGAGTAA TAGACACAAA
    32461 GAGTCAATAG AGCGCAAATC ATTACATATT ATTGATTGAT TGCATCAACA TCATTAGTGA
    32521 TTGTTACCAA GGCAATTAGA GTGCATTAGG ACGCTTCTAC AAGCTTCTAA TCAGACTATA
    32581 ATAGCCTAAA GTTTAACATC GACGCCCCCC GTCGTCCCCT CAACGCCGTC GACAACACCG
    32641 CACGGCCTCC AACGCACCCC GTTGTCCCCC TACGCCCCCC CAACGCCGTC AACATCCCCC
    32701 GTCGTCCCCC CTTCGCCATT GACGCCCCCC AACACCCCCG TCATCCCCAA CGCTGTTGAC
    32761 GCCCCCCAAC ACGCCCCCAA CGCCCCCCAA CGTCGTTGAC AACGACGCGC ACCCCCCGTC
    32821 GTCCCCTCAA CGCCATCGAT GACGCTGCGC GGCCCCCAAC GTCCCCCAAC GCCCCCATCG
    32881 CCATTGACGC CCCCCCCAAC GCCGTTGACA ACGACGCGCA CCCCCCGTCG TCCCACCAAC
    32941 GTTGTCAACG ACGCCGCACG GCCCCCAACG TCCCCCAATG CCCCCATCGC CGTTGACAAC
    33001 GACGCCCGCC CCCCATCGCC CTCCAATGGC CCCCGCCATT CCCCCAACGC CTTCTGTCAC
    33061 GCCACCACCA GCACTCCCAA CAAGCCCAGG TCAACTAGGT CAGCAACCAA GGCCCTTCAA
    33121 GAGGCCCTCA GGTGAGTCAG CCCCCCCCTC GTTCTCATTA GTAGTAGTTA GTAGTAGTAG
    33181 TACATAGTCT AGTAATAAAT ATAAATAAAT TCCATTTAAA TTCAAATGAA TTGACAATGA
    33241 ATTGACAACA CATTGTCTGA CAGTGAGGAC CTCCCTTTGC AAGTTAAACA AGTCAAGAAG
    33301 ACTTCCAAGA CCAACAAGAA AACCAAGTAA GTCCTCCGTT GTCTATTTAC TCATCCTCTC
    33361 TTCATGCTGG TTGTTTGTAG GACCTCCACC GACCGTGATG AAGAAGATGA AAAGGCTGAG
    33421 GAACCTACCG TGCAGAAGAT GACTGTGTAT GTTTTTACTT GCTCCTGCTT GTGTCCACAA
    33481 ACTGACTGTC TGCACCAGTA CATCTAGAAT TCTCAGTGAG AGTGGGGCTG CTCTTGCTCC
    33541 GCCACCTCGT CGAGCTGGGA CTGGGGTTCT CCTACCCCCA GTCGCTCCGA GGATTGTCTC
    33601 CACCCGTGTT TGCCGTGCTG ATCCGGGTGA TGTTCCCCAA GTCGTAGACA AGGGGAAAGG
    33661 TCGCGACTTG ACCAATCTCG GCTCATCTGA CGCAGAGAAC GAGCCAGAGG ATAATGACAA
    33721 AGAAGAGGAG GATCAGGAGG AGGAAAAGAA GTTGAGTGAT GAAGGGCCAG GAGATGTGGA
    33781 TGACGATGAA GAGAAGGAGA AGACGTCGAG CGAGGAGGAG AAGGAAAAGA TGTTGAGTGA
    33841 TGAGAAGGTG TCCAATGCAG GTGACGACAA GAGTTCTGAC ACAGGTGACG ATGCCATGGA
    33901 CCTCGACCCC AACATGACCC CTCGCAACCT GCCTGCCTCC AAGCGTCAGG CTAGCGCCTC
    33961 TCCCATCGCC CATTGCCATG TAGCTCAGTG CAGCAAGGCT GACCATGCCA ACAATACACC
    34021 TTTGCCTGCT CCTGTCTTTG CTGGGTTCAA CGATATGCCT TCCTCTCCCA TCGCTGACGA
    34081 CTTCAATGAT TTGCAAGGCG CCTCCCGTAC CATGGGTGGA GTTGCAAGGG CCAAAGGACA
    34141 TGGGGTAGCC CCCAACATGG CTGACTTCAG TGAGTTTGTG CTTTTCATAC TTGGCTCACT
    34201 TACTGACTTC TTTCTTAGAT ACCCAGCAAG CAGACCTTGT CCCCATTCGC AATGAGGGCA
    34261 GGGTCTTGGT GTACAAGCAT GAGGACCGCA CCATTGCTAA GCCCCGTGCT GTAAGGATCC
    34321 CTTTGGCTTA CACCTTGGGG CCTGTCCTTA AGGCTATGGT CAAGAAAATG ACCGCTCTTG
    34381 CAGGTATGTC ACACATTTTG ACTTCGCGTT TTTTGCTTAC TATTTGTTGC CATTTAGACT
    34441 CTGACATCTC GTTGTGGGTC AACAATGACT GGGAGATGAA GGGCCCATTT GCTGTGGCTA
    34501 TTGAGGGGGA TGAGCCTGTT GAGTGGGACA ACAACAAGGA AATGGAGTTG TTAATGGTAA
    34561 GCAAATTCCG ACTTGACTTG AAAAAAATTC TGACTCTATC TCACTCAGGA ACGCTCAACC
    34621 CAAGGCTCTG GCTTCCACCC CCCTCCTTCC CCCTCTGTCA CCTCTGTCGA CACTCCCTCC
    34681 ACCATCTCAT CTCTTGCCCC CTCTGCCTCC GTCTCCACTG CTGGTGCTGA CACCGCCTCG
    34741 CTTACCATTT CCCAGCAGCT CACCACCGCC TTCTCCGACC CCGCCCTTCT TCAGCTTGCC
    34801 ATCATGCTGA AGGTGCCCTA CAGCATGACG CCCAAGGCAT CTCAGAAGGG TGAGATCCTG
    34861 CAGATCTATG CTCGGATGAA GGCAGCTGCC CAAGTCCCAG CAAAGTGGTT GGAACTGAAG
    34921 AATGCAGGGA AGTGGACTGG TTGTGATCTT TCCATCGACG AACTTTGCTC ACTCTACATC
    34981 CGCAAGACCA ACTACAACAC CTACTCCAAG ATGTTCGACA ACGCTGAGCA GTTCCCCATC
    35041 CTCCATGCTC TGTTGAACGA CCCCACTTAC GATCAGAGCT CAGAGGAACA CAGAGCTGTC
    35101 TGGGGAACTC GCAAGCTTAC GAAGGAGAAC TTGGCAGCTG TCACAAAGGA GTTGAAGGAC
    35161 AAGGAGGACA AGGAGAAGAG GGCCAAGGAG AAGGCCAGGC TGGCCAAGGA AAAGAAGTCC
    35221 AAGAAGGCCT CAACTTCAAA GTAGGTAGTC TGTTTGTGAA TCATAGATGT AATTCAAATG
    35281 ATTTCGTGTT GTCTCTGCAG CACCACTGGA GGATCCCTTC CCAGGCATCC TTTTTGCAGA
    35341 CTTCGCCAAA GTGATCAAGT CCAGCTTTGG TGCTGACATC ACTCTTGCCA CTGTCTTGAT
    35401 GCTCCTCTTC AGCGTCACCA ACAACACCAA CCTTCTCAAC CTCCATGGTC AACAACAAGC
    35461 TGTCCCTACC AACACTCAGG TCGTGACTAG CTGGATGGCT GCCTTTGTCC GTGCTATCAA
    35521 AGACAGGCTT CAGCTTGACT CCCTTGTTGC TGATGATGAC TCGGATACTG AAATGAACAC
    35581 TGACTCTGAC TCTGGCTCTG ACTCTGGCTC TGCATCTGGT TCTGACTCTG GCTCTGCATC
    35641 TGGTTCTAGC ACCAACACCT CTGTCTCTTC TGATGCCAGA ACTACCTACG ACACCCTATT
    35701 CCTCCCCACC GATTGCCATG AAGACCAGTC TCCAAAGCAA CAGACCACTA TTCTGGGTAA
    35761 AAAGCTTGAC TTCTTTTGTC GCTCCCTCAA TCTTTACTCT CATAACAAAA GAGGTACTTT
    35821 GCGTCGCAAG CTCCTTCCCA TCTCCACCAC CGATATTTGC CCTGTCCTCA TCATCACTCA
    35881 CACTGTCATT CAATGCTCTG ATGCTACATG TCCTGGTCGT GCTCTGACTC AGTACCAGTA
    35941 CCGTGATGTC TCCAAAGCCA CCTTGCTTAG GGGGAGCGAG TGCTTTGAGA AGGTTCCAGT
    36001 ACTTGCAGGG AAATGTCCTG CATGTTCCTC CATGTTCTGG GCTGACCATG AGAGCTCAAC
    36061 AACCCTTCTA ACAACCGCCA CCTTGCGATT CACCTTCCAG ACGCCAAATA CCTCAAAGTC
    36121 GGAACTCAGG TCTGGGTTGA CCGCCTGGTC TCCAGGGCTA TTGTCATGCC TCGACAGCTG
    36181 CAGTAACTGA GTTCTGGAAC TACTCCTTTG TCCAGCCCAG TGGCACCACA TTCAAACTCA
    36241 CTCGCAGGCA TACCTGGAAG GCTTTTGTCT TGGAGTCCAT CCGGTTGCTT GCTGAGCCTA
    36301 GTGGTGCTGA GCTCCTCTTT GTGGACAACA TGGCTGTCAA GGACCTCGTG ACTGCTGCCT
    36361 ATGAGTATCT GGGAGATGGG GGAATCATCC ACAGTGCAGA GGGGCATTCT TGCGATGAGT
    36421 GTTGTCATGC ATTCAAGGAT GTGGCTGACG TGATCCCTAA TCAGCCTGAC AATCCTGCTG
    36481 CTCTTGCTGG CCATGATGAA AATCATGCTG TCCCAGAGTA TGCAGGCCCT GCTGTGGAAG
    36541 ATGCTGAGGC CATGGATGTT GATGATGTCC CAGCCAGTGA TGCATCTGAA CCTGCTGGGG
    36601 GGGCTGCCCT TAGCAATCCT GCTGACGTTC GCATGATTGT TATTGATGGC ATTGTCATGG
    36661 GGCCTTGTCA CTGTGCCATG CCAGGGTGCG AGGTGGGATT GCTTAATGCT CAGACTGGAG
    36721 TGTTTTGCAA GGCACATCAG GACGAGATGG GGGTCCGTTG TCGCATGAAA GACTGTGTCA
    36781 GAGTCAAGGT GGCTGGGACT CAGGCATGTG TCAATCACCA GGAGCAGTGG AGGGTCTACC
    36841 GGGCTCGCTA TGCCAACTCC TCACTCTTAG GAGTTCAGAG GATGTTGAGG AGGGCTCAGG
    36901 AGGAGAGGCA GGAGTGGTTG CCTGTTGGTG GAGGAGCAGA GTTGCCAGAG CATGACGACC
    36961 TTGCAGAGCA GGAGGTTGAA CAGGTCAGTG GCAGCAAGTA TAACAACTAC TTCTCTGCTC
    37021 CTAGGTTCTA CTGCGTGGAG ACCATCTGTG CTCCATGTGG TGTGGTGATT GCCTGGCGCA
    37081 AGTTTGCCAA GTCGGAAGGG GTGGCCAAGA TTCTTCAGTT ACTTGAAGAT GTCTATCCTG
    37141 ATCCTGCCTC ACGCCCCAGC TACATTGCCA TTGACAAGGG GTGTGCCTTG CTCAAGCACA
    37201 TTGTCAGGCA AGGGCACTGG CCTGCTTGGG AACCCACCAC TCGAATCATT GTCGACTCTT
    37261 ACCACTACAT CAATCACCGG GTCACTGACC ACCTCTGTCG AACTTGGTGC AATCCTGCAC
    37321 CTCTCAATGG AGATGCCCCC AACTTGGTGG TGGTTGATAA AGACAAACAA GGCAACCCAT
    37381 ACTACAAGAG GGCCTTCAAC ACTCAGGTAA GTGATTCTAC TAGTCAGCCA CTTGTGCTTG
    37441 TCTAATTTGT TGTACTTAGG CTTGTGAACA ACTCAATGCA TGGTTGGGTG GGTTCCAGAC
    37501 AGTTCTCAAC TGGATGACTG TCAGCAACTT TGACTTCACC ATGCATGTGT TACTGTTCTT
    37561 GCACACCCAG TGTGTTATTG CCAGGCAGCA GAGGAGGGAA GAAGAAGCAG GTGATGAAAG
    37621 TGAGGATGAA GAGGATGAGA ATGGAGTGAG ATATGGGCAG CAAGAGATGC AAGATGATGA
    37681 TGATTGAATA TGAGCAAGTT CACTTGTAGT TCACTTCGCA TTTGCTTGTA TACCAGTTGA
    37741 ACATCACTTG AACACTACTT GAACACCACT TGAGCAACAA TTGAACACCA ATTGAACATC
    37801 ATGTGAATAT CACTCGAACA CCACTTGAAC ATCACTTGGA CATCACTTGG ACACCACCTG
    37861 GATATCACTT GGACACCACC TGGCTGCCAC TTGGATACCA CTTGAATATC AACTGTAATG
    37921 TATGCTTGGA CTTGTATCTG TAGAAGATCA CACCCAGCTG GTATTCAGTT GGTGGCCACT
    37981 TGAACACCAA CTGGGAGCCA ACTGAACACT CCCCAATATA GTGACACTTG TAACCATGTT
    38041 TGTACTCCAA CTCATACCAC TTGACCCCAA TTGAGGTTCA CTTGAACACC ATTTGGACTT
    38101 GTGTAAATTC TGTAAAGTCC AAAGTCCACT TGAAACCCAC CTGAATACCA ACTGAACACC
    38161 AGTTGAACAA TCTCTTCTAC TTCTACAGAC TCTACTATGC ACAGTTCACA TGGACACCGC
    38221 TTGGATATCA ATTGGACACC AACTGAAACT TTTCCAACTA TATAAAGTGG TGTTCAAGTG
    38281 GTAGTCACTT GGTGTTGAAC TGAACGGAAC TGAATGTAAG TGAACTTACT TGGTCAAGTT
    38341 GGTGTTCAGT TGGTAGTTCA GTTGACTTGA GTTGGTGTCC AACTGGTTGA ACCAGACCAA
    38401 CTGGATTCAG TTGGTGTTCA CTTGTAGACG TGGTGAACTG CCAGATATAC CTCAGCACCA
    38461 CGACACCAAG GTCGCAGGAC ACGCTGGCAG ATGGAAGACC CTAGAGCTCG TTTTGCGCAG
    38521 CTACTGGTGG CCCAACATGT CCCGGTATGT CGGATCCTAC ACCCGCCATT GCGACCTCTG
    38581 TCTCCGGACG AAGGCCCAAA GGCATCCGCC CATGGGTGAA CTCCATCCGC TTCCCATTCC
    38641 GGATGAACGC TGGGATCGTC TGAGTGTCGA CTTCATCGTC GAGCTTCCGG AGTCCGATGG
    38701 ATTTGACGCT GTCATGAATG TGGTCGACTC CGTAAGCAAA CGCGCCCACT TCATTCCGAC
    38761 TCACACCACA GTGTCTGCCC TCGGATCCGC AAACTTGTAC CTGCAGAACG TCTGGAAGCT
    38821 GCATGGACTC CCTCGGTCTG TTGTGTCTGA CCGGGGTCCG CAATTTGTTG CAGAGTTCAC
    38881 CCGGGAAGTC TACCGGATGC TCGGAATCAA GCTGGCTGCC TCCACTGTGT ACCACCCTCA
    38941 GTCCGACGGA CAAACGGAAC GGACTAACCA AGAACTCGAG TCCTACCTCC GGATCTTCGT
    39001 CGGAGAGTGC CAGGACGACT GGGCTCGCCT CCTACCTATG GCGGAGTTTG CGTACAACAA
    39061 CCGGGTCCAT GCGTCCACTC AGCAGTCACC TTTCCTCCTA GATACTGGCC AACATCCTTG
    39121 CCTCGGGTTT GAACCTCATC AGCCACCATC TCGGATGGAG TCTGCAAACG AGTTTGTACA
    39181 CCGGATGAAG TCTGCAGTTG ATGAAGCTCA GTCTGCATTG GTCAAGGCTC AGGATGACAT
    39241 GAAGCACTAC TACGATCAGT GTCGGACCCC TGCTCTGGAG TACCAACCGG GTGACAAGGT
    39301 TTGGCTGGAC TCGTCGGACA TCAACCTTGC CCGACCCTCC CGGAAACTCA GACACGCACG
    39361 ACTTGGTCCT TACAAGGTCG TCCGGAAGGT TGGCAAGGCA GCGTACCGAC TCCAGCTCCC
    39421 TCTGGGCTTA TCCCGCCTCC ACCCTGTCTT CCCCGTGGTC AAACTCTTTC CCTTCATTCC
    39481 AGACCCCATT CCGGGTAGAC GCCCTGTTGC TCCGCCCCCT CCGCAGCTTG TTGATGGAGA
    39541 AGAAGAGCAT GAGGTAGAAG AGGTGCGGAA TAGCAGACGG TTTGGTCGGG TCCTGAAGTA
    39601 TCTGGTACGC TGGCGAGGCT ATGGCATCAA GCACAACTCC TGGGAGCCCG CGAGCAACCT
    39661 CCAGCATGCT GCCCAGAAGG TCAAGGACTT CCATGATCGT CATCCGGACG CAGTGCGCTT
    39721 ACTCCGGACG AGTCCGATGA GTCCGACGAC TCCCGCACCG CTCCGGATGA CTCCTACAGC
    39781 ACTGGACCAG TCCTGGGAGC ATTGGTGCAG TCGGAAGGTT CCGGGCTCTG TGCAGTCGTA
    39841 CTTTGACATC TTCTCGCAGC AGTCCGGAGT TTCGGGGTTG GTGAATTCGT GGCGTGGCAG
    39901 GCAGGAATCT TCACGTCGGG TCGCCGCAAC CTTGAAGGGG GGGTGATGTA AGGGGACACT
    39961 CCTATTTTCT CTCCTTTCCT TCATCCCATG GACTCTTACC TACATTCCCT TCATTCCCCT
    40021 TCGTTCCTTT TCGCTCCCTT TCCTTTCCAC TTCCTTTCCA CCCACTCCTT TGCATCCAAG
    40081 CTGCGTCCGG TGACTCCGGA GTCTTCCCAC ACTTCGGACA CTCCGGACTC GCTCGGACTC
    40141 GTTTTGGACA CTTCGGACTC GCTCGGACTT GTCTATACTC TTCGGGGCTT GTCCGGGTTA
    40201 CCTCTATCCT TTTCCCCCAC TTCATTACTC TTTGCCCTTA CTTTCCCAAG TCGCTGGCAC
    40261 GACTCCTGTG CATTTACTCT TTACTTCATT ATCACATGTT TCCTCGTACC TTGTGATATT
    40321 CATTTGGACT TGTGGCTGGT GTACTGTACA GTTATCCTGC ATTCCTCTCA CGCTACTACA
    40381 GTATATACTT CGCTTCCCAG CATGGAGAAT CCTTATCCCA TTCTCTTTGG ATTCTCCCTC
    40441 TGCTAGGCCT GCGCTGTCGG CCATCTTGAG GTTGCCCTTA CAGAACATGC CAGACATCAT
    40501 TCTAATGATG GCTTCATGTT TTATTTTTGC TCCTTTTGCT TCCCTGCGGA GACTGAGGTG
    40561 TTCCGGCACC TGTTCCAGCC GTCACAATAG AGGTCAATAG ACCTACTAAT GGGGTGCTGA
    40621 ATGTGGGAAC ATTGCATTGA CTGTGGAAGT CATGTGCTTG TAATGTAGGT ACAGATTGCT
    40681 AAACAGTGCT TGTGCACTTT TAGCAATACT GTCAACACCA GTCATCCCAT GATGACCTGG
    40741 GTTGTCCCAA TGAGTGTTGG CAGTCTATGG GTGGTGTGGT CCCCAATGCA TGGGAACCGG
    40801 GTGCTTAGCG TGCGACCACA CAGCACAACT TTGTTATACA TTTGTACAAC AAGTGTGCAC
    40861 ATCACTTCAA CAGCTTCATG GTTCCTGTTG AGGAGTGCAG TGCACAGATC CCGCGAGTGC
    40921 AAGAATAGGT TGTGGAGGGG TGAACCAGTA TAGTATTTAG ATCAGGAGAG AAAATGAAGA
    40981 AGATATGTCA ATATTGAGTG CGGCAATGAT GAAACTGCTT TGCAAAAAGC ATCAAAACCC
    41041 TCTAGAGGTG GTGGTTGGCG AGGCATATAG GAAATACACG AAAAGCCTCT GATCAGGCGC
    41101 GTCATATTCA AGTCCGACGG TCACAGTCAC TGTGGCACGC GTTGTTGACA AATGTTTTGT
    41161 GCCAGGCTCT CTGGAGTGGT TGAGCAAAAT AAAGTTGTCG GTATAATCTC GGATCAGTCT
    41221 AGTCGGTAAC TGCCGACTGT ACAAGAATAC TCTTCAAGTC CAACATTCTC GCGCAAAGCT
    41281 CAACCACGAA AGAGAGCCTG GGTAGGAGGC TGGGAGCCTG GTACCCAAGC AACGATATAT
    41341 ATTAAAGCGC CGCCAGACGA TCCCTAGTAC AAATATATGC CCTCAAACTT CTAAAACAAC
    41401 CTCACAAAAT TACTTGGGAA AACATGCTTT CCCCTCCGTC TTCGGCCCTC ATCTAACAAC
    41461 TCTCCGCTCC ACCACCCATC CTCCGGAGTC GCCGTAACCG CAATAATATC CCCTGCCTGA
    41521 AAATCAAACT CTTCATCAAT GGTTCCTGTA TAATCATACA GCGCTTGCAC TAATCAATCA
    41581 TAGGGACAAT GAGTCTACCT ACATCCACAC TTTAAGAAAG TAGGACGGAC CGTAGCACAG
    41641 GATGGGTTTC CCTTCTTCAG TGACCTGGCC TGCCATTTGG GACTGGGGCT GGGATGCCGA
    41701 CTGTGGCACC ATGGCGGGAC TAGGTTCGCG ATATGGTTGC TGCTGTGGTT GTCGCAGTCC
    41761 TTGCTGCTGG GGGATCCCGT TCATCGGCGC ACCATTAGGA TAGTACCCAC CTGTACCCAT
    41821 TGACACATTC CTCCCAACAC TCCCCAAGCT CCCGCTCCCA TACCCTGACA TCGCAGGCTG
    41881 TCCGTACACG TTCTGCTGCT GCTGTACTGG AGGCTGATAC GGCGCTGGGG TGTAGGTAGG
    41941 CTGGGGCGGG ATGTGCTGCA TGCCGTAAGG TGCCTGATGC TGTACCGGCT GCTGTTGAGG
    42001 GTAGCTCATC TGGGGAGGTG GCGGAGCGTA TTGCTGCTGC TGTTGTGGCG GTTGATGATG
    42061 ATGCTGTTGT GGCGATGGAT CACGGTACAA CACTTGCTGG GGTGGAGGTG CCATCCCGGT
    42121 GTTCGTCGGA GCCATATAGC TTGTCCTGCG TTGGTTGTTG CCATACGAAG GTTGTTGTTG
    42181 CTGCGGTTGT TGTTGTTGTT GTTGTTGTTG TTGTTGCTGC TGCTGCGACG GTTGGCGAGG
    42241 TTGTTGATAT CGTGCAGCCA TCTCGTCGTG CAGAACACGT CCGCTCGGGT CAAGGGCAAT
    42301 ACCGACGTTA TTTGGACTCA CTGCTCGATT GTGAGGGGCA GCGGGATGGC CGATACCAAG
    42361 GCCCTGATGG GGAGGCATGA AGTTGTTATG ACTCATGCTT GGTGCCGGAC TGGGTCCTTG
    42421 CGCCATCGGT TGCGGACTGG GACTGCGAGA CCCGTGTGCA CCAATCCCCG CGTGTCCAAC
    42481 TTGGCTAGGA GGTCGAGTGA GGCTCTGCCC GTGGCTAGAG TTACTCGCAT GATATGTCGA
    42541 TGGCTGCTGC TGACCGGGAG GAGGACCAAC GTAACTCCCG CGCCGACTGA CGGTCTTTCG
    42601 TTCGCCTGGA AGAGATTGCT GGTAATCAGC AACGACGTTT TCGATCGGAT CGGGCCCGAT
    42661 GGATGAGCCC GTGCTCTGAG GCCGCATCAT CACTGCTGTT GGAGGATTCG GAGAGGTAGC
    42721 GCGAGAACTT GGGGGGTATG AGCCCACGAC CATGTCAGCG GAGGTGCGAT AATCGCGTTT
    42781 CTGAGCTCCA TCACCGCCGC CAGCGGCGGG TGAAGGCGTC TGCATCTGCC TCGTTAACCC
    42841 AGGTGCAGAC AGAGACGAAG GTCCGGGAGT CGACGTGCTC TTCTGAGGTG ATGAATGGGC
    42901 AACAGACTTC CGCCGAATAC TTCCGGAGTT CGAGACGGCA CGCTTGAGTT CTTCCATCTG
    42961 TTTAGCAAGG GGATCCACAG TGTCTTGAGG CTTCTGGAGC GTTGGTGATG GCCCGTTCAC
    43021 CTCGTCGGAG CCGAGGTCAC GATGATGAAC TGCATTTTGA CCTTGTGAAC CTTGTTGAGA
    43081 AGTAGACTGA GCTCTCGCTC GACTCCGAGT TGGCTGTCGA CTTAGGGTTG ATTCTTCTTT
    43141 TTCTGACTGT CGACCGGGCT CTTCTCGTTC AGATTCTGGT CCCCAGCCTC CTCCCCCACC
    43201 CGCACCGATA CCAGCTGTAT TCGTTGCTGG CTCCGGGTCA TCGTCCATTG GTACGCTACT
    43261 GAGCTTGGCA GGTCGGTTCG TATTCCTGGA AAAGCGGGCG GGTCGTGAAG TAGGTCGGGT
    43321 TGCGGCCGAG GGGATGGCAT CGGGGGCGGC GTAGTTTATG AATGGTGGAG GATCGGGGAT
    43381 TTGGCTTCCA GTACCGTAGT CCCTAACAAA ATTTTCCATC TCCTTCTCGG GGTCCATCTG
    43441 TTCCAACGAC ACTCTGATCT TCTCGCAGGA CTATCCAATC ATTTCGCCAT GTGAGTCAAC
    43501 CCTAGACACC AGAGGAGCTG CTTAGGGCTC ACCTCGTCGT CAGCAACACA GACAGTAGAT
    43561 ATTGAGTTCG CGTACGCCCA CATGTTGTCC TTCGAGAATT CCATGCGATC ATCTTCAAGG
    43621 TCCTGACACA TATCACAAAA CACCTTCCAA TCTTGCTCCC ACTTGTGCGT CGTATCGGCC
    43681 AGAGCCTTGG CGAAATTAGC AAAGTCCCGC TCGTTTGTTT GGACGGTCTG CTGGGCACGT
    43741 TCAAGCTTGA GACGAATTTT CTCCAAGTCC TTCCCTTGCA TCAGAGTCGA CTGAGCAGTA
    43801 AACGAGTTAA TCCGCAAACA ATCTGCCTCG TATTTCTCGC GGGCCTTGGT CACATACGCT
    43861 TCCTGTGTTT GCTTGGCTTT GAAGGCCTTC TCGATCGATG TTTGATAGAC TTTTTTGTGG
    43921 TGAACTTGTT TGTTCAAGAA GGTTGCAGCT TGGCCTTCGA GTTCCCTGAT CTGGTTGGCG
    43981 AGCTGGAGAT GCGAGGATGC TTGCTTATCT GTTTCTAACC GCACAGTGTC AAAGGAGTTT
    44041 CGTAGTTCTC TAGCAATCAA GTATTAGAAA CATCCAGGCG ACTGGTGTAG CCCAATATAC
    44101 CAGCGCCAGG GCGTCTGAAA TCACGACGAC GACCTTCCAG CTGGCCACAA AGCAGACGCG
    44161 TCGTCCAATA CATGGGCCGA GCCTAGCAGA CCAGCCTCGT ATTCTCTATA TGAAGGGTAT
    44221 CAGACTTACC CAATCTCGTC TCTGCCCAAA TTCACCTTCG CCAGCTTGGA CAGCCGTTTG
    44281 GCGTAGTCCT CTTCTACAAG GGCTCTGGTG AGACAAACGT ACTTAGCTCG GTATGTCGGT
    44341 ATCGCAGGGT GACTGACGAC GCACCGTTCC TTCCAGTAGT TTCGTAGCTC ATCCATAGAC
    44401 CTCTGCGCGC CGCGCATTCG AGCAAAGAGA ACGTCCACTC CTCCATCCCC CATGCCCCAG
    44461 AAAGCATTAC AGAAATCCGT TGACTTTTGC TGGATGGGGG AGTTGCTGCG TGCATATCGT
    44521 GATAGCGATG TTGTCGAGGG CTGCCTCCGC GCCGCCATAT TCTGATAAAT CGAATGCGGA
    44581 CAGAGCTCTG TCGGTTGCAG GCAAAGTGCA GGCAGCGTTC AAGTAGTGTT GGAGTTGAAA
    44641 CTTGAAACCA CCGCGCACTT ACCTCGTGAC CGGCTCAAGA TGTTTTTGGC GATGGTGGCG
    44701 CTGGCGCCCG TTACCCAAAG AGTATTCTAC CAAGTTGGGA AGATCGGCTC AAGCTGCAAT
    44761 ATAGCGACCA TCATTCCAGT ACTTGCAAAG GACTACGTAA ACAGATATCG GTACTCTACA
    44821 ATCGAAACCG TTTTCTAATG ATGTCTGCGG CTAAATGTTT CAAACGTAGT TCAGCACATG
    44881 CAGTGTGCTA CACTAGTGGA TGGATAACAC ACCTTGCTCA GCAATCGCGT ACACAGTCGC
    44941 TAGATGAGAA ACTAGGTTTA AATCACGAAT AAGTTGTATA CCAAAGCCCA CCTTGAGAAT
    45001 GGGAAGCAAA GTGTAGCGGC ACAATAGACA GATCTACGAC TCGAACATTC TTTGTACCAT
    45061 ACACCCTGAG TTGAGGATCA ACGACACCAC CCTTTTCACG AGGCAACATT GAGCAACTTC
    45121 CGGCTGGATC TAGTAGAAAT ACAGTTAGCA ATGGATGGGC CGCTCCTCGA AGGACTTACG
    45181 GAACGTGCTA TTGAGAACTT GCTTAATCCA CGCTAATAAA GAGTTGAAGC AATAATTATA
    45241 GCCAGTATAT CCGCACACGA ACATACCAGC AATTTGCTCA TCGGTCTGGA CTTGAGGTCC
    45301 TGGGTTTATT TCGACTGGCG AATCGCCTAT ATCACAGCAT ATATATCAGC GGCTTGAATG
    45361 GCAGACGTAG GAGTGGGCAC TCACCAACGA CTTGGGTGAA AGGGTGGACA GTGGATAATT
    45421 TACGGACAAA TTTAACCATT TCCACAATCG TCTGGATATC TATAAGGATG CCAATTACAC
    45481 CCATGAGACC AATACCTTCT GGTAGGCCTA CCGAGCTCCT CTTCAAAGTA ACGAGGGTCA
    45541 ATCACTGGGT CCACTTTGGG G
//
