# Supplementary material for: Interruption of an MSH4 homolog blocks meiosis in metaphase I and eliminates spore formation in Pleurotus ostreatus
Source: PLoS One. 2020 Nov 4;15(11):e0241749. doi: 10.1371/journal.pone.0241749 (PMC7641404; doi:10.1371/journal.pone.0241749)
Supplement: S6 File — Sequence of the “insert” homolog region on scaffold 7 of the WT P. ostreatus strain (Sp+hap2). (GBK) [file pone.0241749.s014.gbk]

LOCUS       PC15_scaffold_07_insert_region     49118 bp    DNA     linear   UNA 
FEATURES             Location/Qualifiers
     LTR_copia_1     complement(883..1531)
     LTR_copia_1     3357..4013
     LTR_copia_1     complement(10946..11592)
     Insert          13376..20411
     repeat_unit     14021..14029
                     /label="BC5NWY_signature"
     repeat_unit     14049..14057
                     /label="BC5NWY_signature"
     repeat_unit     14146..14154
                     /label="BC5NWY_signature"
     repeat_unit     14187..14195
                     /label="BC5NWY_signature"
     repeat_unit     14215..14223
                     /label="BC5NWY_signature"
     repeat_unit     14227..14235
                     /label="BC5NWY_signature"
     repeat_unit     14246..14254
                     /label="BC5NWY_signature"
     repeat_unit     14256..14264
                     /label="BC5NWY_signature"
     repeat_unit     14257..14265
                     /label="BC5NWY_signature"
     repeat_unit     14275..14283
                     /label="BC5NWY_signature"
     repeat_unit     14295..14303
                     /label="BC5NWY_signature"
     repeat_unit     14325..14333
                     /label="BC5NWY_signature"
     repeat_unit     14336..14344
                     /label="BC5NWY_signature"
     repeat_unit     14356..14364
                     /label="BC5NWY_signature"
     repeat_unit     14375..14383
                     /label="BC5NWY_signature"
     repeat_unit     14385..14393
                     /label="BC5NWY_signature"
     repeat_unit     14386..14394
                     /label="BC5NWY_signature"
     repeat_unit     14404..14412
                     /label="BC5NWY_signature"
     repeat_unit     14414..14422
                     /label="BC5NWY_signature"
     repeat_unit     14424..14432
                     /label="BC5NWY_signature"
     repeat_unit     14434..14442
                     /label="BC5NWY_signature"
     repeat_unit     14435..14443
                     /label="BC5NWY_signature"
     repeat_unit     14463..14471
                     /label="BC5NWY_signature"
     repeat_unit     14464..14472
                     /label="BC5NWY_signature"
     repeat_unit     14495..14503
                     /label="BC5NWY_signature"
     repeat_unit     14602..14610
                     /label="BC5NWY_signature"
     repeat_unit     15599..15607
                     /label="BC5NWY_signature"
     LTR_copia_1     16098..16746
     C5xC6           17189..19393
                     /label="Orf containing CxC5/CxC6 motif"
     CxC5            17789..18160
                     /label="CxC5 cystein cluster motif"
     CxC6            18590..18781
                     /label="CxC6 cystein cluster motif"
     repeat_unit     19286..19294
                     /label="BC5NWY_signature"
     copia_1         complement(28726..34682)
     LTR_copia_1     complement(28726..29372)
     LTR_copia_1     complement(34036..34682)
     copia_1         37466..38777
     LTR_copia_1     37466..38114
     copia_1         39667..43725
     CDS             complement(45005..45220)
                     /frame="0"
                     /source="JGI"
                     /name="e_gw1.07.123.1"
                     /proteinId="1045438"
                     /exonNumber="4"
     CDS             complement(45005..45007)
                     /frame="0"
                     /source="JGI"
                     /name="e_gw1.07.123.1"
     CDS             complement(45274..45705)
                     /frame="0"
                     /source="JGI"
                     /name="e_gw1.07.123.1"
                     /proteinId="1045438"
                     /exonNumber="3"
     CDS             complement(45961..47028)
                     /frame="0"
                     /source="JGI"
                     /name="e_gw1.07.123.1"
                     /proteinId="1045438"
                     /exonNumber="2"
     CDS             complement(47221..47502)
                     /frame="0"
                     /source="JGI"
                     /name="e_gw1.07.123.1"
                     /proteinId="1045438"
                     /exonNumber="1"
ORIGIN
        1 ACTATGCCAG GGTCTAAAGG TCCTCTCTAT CTGGCAAGCC AAAAGCTATC TGTCACCGAT
       61 TGTGCCCATC ATGTAACAGG CCTCTCTTGA ACTCGAACCA GGAACCCTGG ATAATCCCTG
      121 TAAATGTTGG ATCGGAAAGT GCCGGGTTCG GGGCCAAAAT GGGTGGATAT AGTAAAGTTA
      181 CCATATTTGG AAACTGATTT CGAACCGACC TCCCAAAAAG GAAACAGGAG AGCTCCAGGC
      241 AGAGCCTGTT CTTTCTAAAC TATGGACACC ACCCACGGAT GGGGGTTACA ACGCTCGGGG
      301 AAGCATACTT GTCTGATATT TTGGAAGAAA GTATGTTGAA AGTATTCTAA ATACCTTAAC
      361 AATACCATTA TATAAAGTAT TACTCAAAGT ATGCAATGAT TTAGTATCAT ACCTTTGTCA
      421 ATGGTATTTC TGACTTAGCA AAAAGATAAG AAACTTCGAA ATCAAATACC TTTGAAAGAT
      481 ATCCTCCCAA TATTTTCTAC CAAAGTATAA ATCAAGTATA AATCATTTTG CACAGTAGAA
      541 TACTTTTGTT TGCACCTTGT TGTTTCCAAC TTCTATTGCA CTAATTTACA TACTTTTTAA
      601 CTGATCTATC TACAAAGTAC TATACCTATA ATACTTTAAA CATTGATTCA CCTCCTTTAT
      661 TTTGAAAGTA TAGATTGCTT GAGGGCTGGT TTGGTCTAAA TGCAAGTGGG TTGCAGAGCG
      721 CAGTGTGTGT GTTCATGCAA GTAGGTGCGG GTTTGTGGCT GTGGCTGCAG TTTCGCTGGT
      781 GCAGGTGCAG GTCTGTGGCT ATTGTTATGG TTCAACATTC CTTGCTTTCT ATTTTACTAT
      841 TCTTTTCCTT ATCTTATCAG ACACATAGTG TATTATGCAA GCTGTTAAAC TATAGGCTAT
      901 TATAGTTTGA TCAGAAGCTT GTAGAAGCGT CCTAATGCAC CCTAATTGCC TTGGTAACAA
      961 TCACTAATGA TGTGTTGATG CAATCAATCA ATAATATGTA ATGATTTGCG CTCTATTGAC
     1021 TCTTTGTGTC TATTACTCTA GACATGTATG GAAAATGACC ATCCCAGGTT CCCACGGGTA
     1081 CTGTTCTGCG CGAGGCGTGA ATATAGGTGT CCACTAAATC GCGTCCGAAT TTGATTAGCT
     1141 CCGGAGCAGC TTGGGAACAT GCCAGACATC ATTCTAATGA TGGCTCCATG TTTTATTTTC
     1201 GCTCCTTTTG CTTCCCTGCT GAGACCGAGG CGTTCCGGTG CCTGTTCCGG CCGTCACAAT
     1261 AGAGGTCAAC AGACCTACTA ATGGGGCGCT GAACGTGGGA ACGTTGCATT GACCGTGGGA
     1321 GTCGTGCGCT TGTAAAGTAT GTACAGATTG CTAAACAGTG CTTGCGCACT TTTAGCAATC
     1381 CTGTCAACAC CTGTCATCCC ATGATGACCT GGGTTGTCCC AATGGGTGTT GGCAGTGTCT
     1441 ATGGGTGGTC CCCAATGCGT GGGAACCGGG TGCCTGGTAT AGCGCAACTT TGTTATACAT
     1501 TTGTACAACA AGTGTGCACA TCATTTCAAC ACAAGCATGC TTACCTACTT ACAATATTCT
     1561 GCTTACGAGC TAGTGGTGTA TTTGTGTCCT CGAGCTGTCT GCTGGGAGTT TTGGCAGCGC
     1621 TGAGGGACTA TGCCCACCTC ATTATCCCAC ATTAGTAAGC TAAATAGCCT AGACCCTGAC
     1681 ATGTGTGTGG CATACCTAAG TAGTTAGTAG CGACTGCCAG TATAATCACA GCTATTTCCC
     1741 AGATTGGAAG GTAGCTGGTT ATTCCTAATG CGCAATAGCC ATGTCACCAT CAGCCACCCC
     1801 CAGCATCAAC GCCCCGAGTC AGCTGATTGC ACCCTTCCCA TGTGAGTCCC AATACCTCTG
     1861 CTCAGGGTGC TGTCGCCTAT TGCCACGGCG CTAAGTCCCA CCTGCCGCCC GCCACAGTGA
     1921 GCTCAATGCT TCCCTCCCCA CTGTGCTCTA CCTACATAAT GTATATATGT ACGGATAGCA
     1981 ATGTGTACAC TCTATCCATT TGTCTCATTC CCTACATCCG CTAACTAGCT TGAACTCATG
     2041 GTATACCTGT TAACTAGGGC GGGACTTCAA ATCAGATTCT CCCATGGCCT TTCCTATCAA
     2101 CAATCATGGC CCACTCATCA AGAGGCCTGT CTCACAGTGC CCACCTTGTG GTTGCTGACC
     2161 GACAAACGGG TGGTCAATCA ACATTTCAGC CAAGGTCCCT ATAGCGCGTC AACGCGAACA
     2221 AAAACAAGTG CTCCAAGAGG CAGATCAAGA TTTACAGTGT CAGTAACCTC TCTACCTTCC
     2281 TACTTACTCA CCGAACCATG GCAGTTCTCA GCACGGAGAC TCAACAAATT GTGGCCAACA
     2341 TACATACCGA AGTCCACTCC GAAGAACCAG AGCCTTCCAA CAGTCCGACG CTTGATGACA
     2401 CGCAAGACAA TGAGATGGAA TGGGAGACTT TACCAAATGA GTTAAATGGT GATCAGCTCT
     2461 TCTTGCACAG TATGCATGAC ATGCTTTCTA CCAGGTGTGT ACATTTTCTT CCTTCTTACA
     2521 TGTCTATGAG AACATCCCAT TACACCAGAT GGGATGGAGT GCACCACAGA TGAGATCACC
     2581 GTACATGACA CGAGAAGTTT GAGCAAGTGT GGTTTCACTG GCAACCCCTT CTCCCAGACC
     2641 TTACTGATGC CCTCATCAAG TGGAAGAATG CCTCGTCAAT GGAGCAATCC TCCTCCGAAG
     2701 ACAATTTGAC CACCAACGAA GACTTTGATG TATTCATCAT TGATCTCTAC ACCCTTGAAC
     2761 ACACCACCAT CATCCACTGG ACACCTGATA CTGAGGCTGC TGTTGCCCTC GTGCGGAATG
     2821 GATACATCAG TGCCTCTCCT CAGGCCCCGA CCCTTGCCAT CTGTAAGGGC AACCTCAAGA
     2881 TGGCCGACAG CGCAGGCCTA GCAGAGGGAG AATCCAAAGA TAATGAATAA GACTAACTAC
     2941 AATACATGAG AGGGCTGCTC ACCTAGCTGT TGAAGTGATG TGCACACTTG TTGTACAAAT
     3001 GTATAACAAA GTTGCGCTAT ACCAAGTGCC CGGTTCCCAT GCATTGGGGA CCACCCATAG
     3061 ACACTGCCAA CACCCATTGG GACAACCCAG GTCATCATGG GATGACTGAT GTTGACAGTA
     3121 TTGCTAAAAG TGCGCAAGCA CTGTTTAGCA ATCTGTACAT ACTTTACAAG TGCACGACTC
     3181 CCACGGTCAA TGCAACGTTC CCACGTTCAG CGCCCCATTA AACATTCCCA CGTTCAGCGC
     3241 CCCATTAGTA GGTCTGTTGA CCTCTATTGT GACGGCCAGA ACAGGCACCG GAACGCCTCG
     3301 GTCTCCGCAG GGAAGCAAAA GCAGCAAAAA TGAAACATGG AGCCATCATT AGAATGTGTT
     3361 GAAATGATGT GCACACTTGT TGTACAAATG TATAACAAAG TTGCGCTGTG CGGTCGCACG
     3421 CTAAGCGCCC GGTTCCCACG CATTGGGGAC CACCCATAGA CACTGCCAAC ACCCATTGGG
     3481 ACAACCGAGG TCATCATGGG ATGACTGGTG TTGACAGGAT TGCTAAAAGT GCGCAAGCAC
     3541 TGTTTAGCAA TCTGTACATA CATTACAAGC GCACGACTCC CACGGTCAAT GCAACGTTCC
     3601 CACGTTCAGC GCCCCATTAG TAGGTCTGTT GACCTCTATT GTGACGGCCG GAACAGGCAC
     3661 CGGAACGCCT CGGTCTCAGC AGGGAAGCAA AAGGAGCGAA AATAAAACAT GGAGCCATCA
     3721 TTAGAATGAT GTCTGGCATG TTCCCAAGCT GCTCCGGAGC TAATCAAATT CGGACGCGAT
     3781 TTAGTGGACA CCTATATTCA CGCCTCGCGC AGAACAGTAC CCGTGGGAAC CTAGGATGGT
     3841 CATTTTCCTT ACATGTCTAG AGTAATAGAC ACAAAGAGTC AATAGAGCGC AAATCATTAC
     3901 ATATTATTGA TTGATTGCAT CAACATCATT AGTGATTGTT ACCAAGGCAA TTAGAGTGCA
     3961 TTAGGACGCT TCTACAAGCT TCTGATCAGA CTATAATAGC CTATAGTTTA ACAGAATGAT
     4021 GTCTGGCATG TTCCCAAGCT GCTCCGGAGC TAATCAAATT CGGACACGAT TTAGTGGACA
     4081 GCTACTTTCA CACCTTGCGC AGAACAGTAC CCGTGGGAAC CTGGGATGGT CATTTTCCAT
     4141 ACATGTCTAG AGTAATAGAC ACAAAGAGTC AATAGAGCGC AAATCATTAC ATATTATTGA
     4201 TTGATTGCAT CAACATCATT AGTGATTGTT ACCAAGGCAA TTAGAGTGCA TTAGGACGCT
     4261 TCTACAAGCT TCTGATCAAA CTATAATAGC CTATAGTTTA ACACTAGCAG AGGGAGAATC
     4321 CAAAGAGAAC AGGATAAGGA TTCTCCATGC TAGGAAGCGA AGTATATACT GTAGTAGTGT
     4381 GAGAGGAATG CAGGATAACT GTACAGTACA CCAGCCACAA GTCCGAGCAA ATATCACAAG
     4441 GTACAAGGAA ACATGTGATA ATGAAGTGGA GGGTAAATGC ACAGGAGCCG TGCCAGCGAC
     4501 TTGGGGAAGT AAGGGTGAAG GGTAACGAAG TGGGGAAAGA GGATAGAGGT AACCCGGACA
     4561 AGCCCCGAAG AGTATAGACG AGTCCGAGCG AGTCCGAAGT GTCCGAAGTG CGGGAAGACT
     4621 CCGGAGTCAC CGGACGCGGC TCGGATGCGA AAGGAGTGGG TGGAAAGGAA ATGGAAAGGA
     4681 AAGGGAGTGA AAAGGAATGA AGGGGAACGA AGGGAATGTA GGTAAGAGTC CATGGGATGA
     4741 AGGAAAGGAG AGAAAATAGG AGTGTCCCCT TACACAAGTG GCTGACTAGT AGAATCACTT
     4801 ACCTGAGTGT TGAAGGCCCT TGGAAGAGAG CCCGAAGGCA AAACACTCAG AGATAACGTT
     4861 CGAGGTGAAA GGTTCAAACA CGGGGGTGAT ATTCGTACGA AGATGGGAGT TGGGGTACAA
     4921 GCTGGAAGTA AGTAAGTAAT CTCAGGGACG CGCGTATATA TATGGATGAA CACGTGGTCC
     4981 AGGGGTCAGG GGAATTAGGA GATAGGTAAG CGCGCAGGCT TACACTCGCC CACCCTCCAA
     5041 GATTTGGGCG ACACGCGGGG AGCGACGGCG TAATGTCGTG GCCGTTTGTC GAGCGGACGT
     5101 AGACGTGAGT GTCTCGGGCT CCTTCGATGC GAGCCAAACA TCCAGAGCCT CGAGCTCGTC
     5161 GACATCGCGC AGTGGTAACC ACCGGTCTTC TTCGGCACCG TATCCACGGT ATCTAACCAA
     5221 GAACTCTTTA CCTCTTCGAC CACGCTTCTC ATCCAGGATC CTTTCCACCA GCCACTCCTC
     5281 TCCGTCGTTT GTCTCTACAC TTTCAGGCCG TTCCAGTTCG TGCGAGGGGA AGAGGGAAGC
     5341 GTCGTTAGGC ATGAATCGCC GAAGTTGCGA GGCGTGGAAG GTAGGGAATA TGTTCGGGGA
     5401 GTTTGGCATA AACAGCGTGT ACGTAGATTT CTCCGGGAAG GCCTTCGTGA TTTCATATGG
     5461 TCCGTCGAAA CGAGGCATGA ATTTAGCGAC TCGACCGTCA CCTCCGTGCG TGTATTCTTT
     5521 GCGACGATTG GAAGTAGAGA GGTATACAAA GTCGCCAACC TTGAAACCAG CGTCCTGTCG
     5581 ACGTGACACG TTAGCATAGA TTGACTGAGC GATTTTTGCA GCGAGGAGGG AGTCCTTAGC
     5641 GTCAGATGTG TAACCTTCCA CGATCTCCGC CAGACGTGTG GTGTCGATGT TCTCAGCAAG
     5701 GTTACCTTCG ACCAGGGGGG GCATCGTTCG AGGGGAGCAT CCGAGACGCA ATTGGAAAGG
     5761 CGAGAATCCC GTGAAGGCGT TAACAGTGTT CATGTAGCAG AAACGGACGT AGGGCAGCGC
     5821 TTTAACCCAT CCCTTCTGAT TGCGGTCGAC GAAGTAACGG AGGGATTGTA TGATGGTCTT
     5881 GTTCGTCCGC TCGCTCGAAC CATCCGTTTG TGGGTGGAAG GAAGAAGACA GCTTCAATTT
     5941 GATACCCGTC AGCTTATGAA GAGCGGACCA AAACTGAGAA ACGAAGAGCT TATCGCGGTC
     6001 GGAAACAATC TCCTTGGGCA AACCGTTCTC ACAGTACCAG TAGTCGAAGA AAAGGGTCGC
     6061 AGCTCGTTCC GCGCTAAGAT CGGTCCTGCA AGGGATAAGG CGGATGTCAG CGCCCATACG
     6121 ATCGGTGATA GTCAATAGGT AATTATAGCC CTCATCTTCA GGCAAGGGTC CAACAAAGTC
     6181 TAAGGCGACG TTCTGGAAGC GAGCGTCGGG TACGTCAAGG GAATGAAGGG GCCCGACAGG
     6241 TTTAGAAGTC GGGGATTTGT TGCGCTGACA CTCGACACAC CCTGAGCACG TTGCGCTCTC
     6301 CCACATGTTC GGGTGAAGTT CACCTGAATG GCCGAACAAC ACCTGAACAA CACCTGAACA
     6361 ACACCTGAAC AGAATCCGAA CATTGGCTGA ATTTCTCCAC CAAAACTCTT TTTTTTGTTT
     6421 CAGATTTTGT TCAGGTCACC TGAATTGTTC ACCTGAACAT TTGGTGAATT CAGGTGAATT
     6481 TAACAGGTAA TGTTCACCTG AATGTTAGGT GAATTCAGGT GGAATACATT AGTACTACTT
     6541 TTTGTTGCAG GAATTCTTGA ATAATGGCTC CTTTTAAGTG GGAAAACTGT TCAAAGAGGT
     6601 CAACAATACT TCTTCCTAAG AATATCTTTT ACTCTGAACA CTGTTCTACT AACAAATAGT
     6661 ATATTGTTAC AGTGGGAAAA TATCACCCAA AATAGAAGTT GTAGAGCCAT CTTTTCCGAC
     6721 TCTGCCGGTG TAGATAGCAT TGTGAGAACT TGACTTATTA GTGAGAAGAA TGTAAATTAC
     6781 TTGAAAAAAC AGGGAAAGTT TTCAGTTTTC TTACTGTATA GACTGTTTAA AAGGTCTACT
     6841 ATGTTTATCA GCAGTTGTTT TGTCAATGCT AAACACTCAT TATGCTGATA GTGAATACTT
     6901 TTGGGAAAGA CCAAGATACT TTTTGTAGTG TAGGGTATAT CAACCTGGTT ATGTGACTGT
     6961 TTGTAGAATT CTCATGAGCT ACTTTCATTG TTCCGCAGTA GTTGATAGAA ATAGTAGAGT
     7021 CACATAGAAA TGACACCATG GATGACAACC ATATTGATGA GACCATATTC AGGTGTTGTT
     7081 TGTATGTGGT TCAGATGATG TTTGGGTAAT GTTCATGTAA TGTTCAGGTG ATGTTCAGAT
     7141 GCTGCTCAGA TGACACTCAT CTGACATTCA GATAGAATTT GGATGATCTC TGTTCACCTG
     7201 AACATCACCT GAACATCATC TGAACACCAT CTGAACATTA TCTGAACCTG AACAAAGGCT
     7261 ACAAACAGAA TCTGAACATT ACCTGAACAT TTGGTGAAAT TCACCTGAAC AGTATCTGAA
     7321 CAATACCCGA ATACCCGAAC ATCACCTGAA CGTCAGATGA ACATGTGGTG GACTGCAACA
     7381 TACACCACAC CCTGGGATGT ACGATTCTTC GAGATCGCGA CGCATATGCG GCCAATAGAA
     7441 CGACTCGCGA AGAGCAGTGT AGGACTTGGC GGATCCGAAG TGACCGAGAC AGTCGTGAGC
     7501 CATCTGAAAC AAACGCTCGC GGACGTCAGC GACACGGGGA ACAACGAGAC GATCCGCGAC
     7561 GTATAGCAAG CCGTTTCGTT TGGATACACC AGCCACACCG ATGCCCTTGT TCAGTAGCTT
     7621 CTGGCACCAC ACGTCCTCGG CGTAGCCGCT CTTGATCTTC TCCAGGAACT CCAGGTCTGC
     7681 ACCGATAGCC AGCACGGGCG CCACAATGGT CGGGACCACA GGAGTAGGCT GCGAGGCGAG
     7741 GGCGATGGCG GCGAGAATAG GCGCGACGAT AGGTTGTGAC ATAGGTGCCT CAGGGAATTC
     7801 CCTCGAGAGC GCGTCGGCGA CCGTGTTATT TTCACCTTTG ATGTACTTAA TGTCGAAATT
     7861 GTAGTCTGCG AGGAATATTT GCCATCGTAG TTGCTTCTTG TTGAGGTCGC GTTGCCTGGA
     7921 AAAGTACTCC AGCGTCTTGT GGTCCGTGTG TACCTCGAAT TCCGAACCAA GCAGGTCTGT
     7981 TCGCCATTTG TGTAGCGCAC GGACTATGGC CAACATCTCT TTGTCGTGGG TAGCGTAGTT
     8041 TCGTTCTGCA GGGTTGAGTT GCTTAGAATC GTAAGCGACC GGGCGACTGG TCTCCCAAGT
     8101 GGGCCCGTAA CTGAGAACGG CGCCGGTTCC AACGTCGCTG GCGTCCGTGG TGACATAGAT
     8161 CTTATTGTCT CCGGGATTCT CGTGATCTAT AACAGTGAGG CACTCCCTAG ACAAAACGAG
     8221 GGACTTAATA TTTTCGAAGG CGTTCTGATG CGCCGGCAGC CAGGTGATTG GCTCCTTCCC
     8281 CACCGTCTTG TTCGTGAGTG GGGTGAGAAC TGAGGTATGG TCGGCCAGCC GCGGCAGGAA
     8341 AATCGCCAGA TATCTGACGA GGCCTAGAAA TTGTCGTACG TCAGTCGCTG TACGCGGAAC
     8401 AGGCCACTCA GCAATTTTCA GAGCCTTGGT GGAGTCCGCC TGAATGCCGT CTTGAGAGAT
     8461 CGTGTGTCCT AAGAAGTTTA TCAAGGTGCA AAATAAGTCC GTCTTCTTCA CGTTACAATA
     8521 AAGCGCAGCG TCACGTAGCG CGGCGAGGAC CAATTCGACG TTCTTGATAT GTTCCACTAG
     8581 GGACGACGAC CAGATGATGA TGTCGTCTAG GTAAACATGG CATATCTTGC CGATGAGATG
     8641 GCGCAAGGCG GCCACCATTC GGCGTTGATG GGTCGCGGGA GCGTTCCGAC AACCCTGGGG
     8701 CATAACGATC CATTCATAGA GTCCAAATGG GGTCCGTACT GCTGTGTACT TGATGTGGTC
     8761 AGGGTGTACC TTAGTCTGGA AGAAAGCATT TGTCATGTCT AACTTCCCCC AAATCTTGCC
     8821 TTTCCCGCAG TCTGCGAGAA TCTCCGAGAC GAGCGGCAGT GGGAAACGGT CAGGCACGGT
     8881 ATTATCGTTG AGCTCACGAT AATCGTTGAC CCAGCGGGGC AGGGCGTTGG GGTCGGACTT
     8941 GGGCACCAGA AACGCCGGGC TTGCGTACTC GGAGTCCGAC GGGCGCAGTT TCCCCGAAGC
     9001 CAGGAAATCG TCAAGTAACG TTTTCCACGC GTCACGCTCC TTCCGAGGGC AAGAGTATCC
     9061 ACGACGATTA ACGACCTTGT TGGCATCCTT GAGTTTGAAC TTGTGGTAGA CCTGGTCGGG
     9121 CAGCCGATGG ACGGGGGGTA GCTCTTCGAA AAGATCACTG TACTTCTTCT TCATCTCCAG
     9181 GTCCAATCGC TTTAACTGGG CTTGGAAGGT GACCGTCGCG GTAACGTCGT CCAGTCGTTC
     9241 TCGAATTGCC GCGACGATAG AAGAGCCGTG TGCACCTCGC GCGGGGAGCT TTGACCGTTT
     9301 GGGTTTGAGG GTGTTTGTGA ACTCGCTGCT CTTGAACAAA ACTTCGTGAG CTGTTCGAGC
     9361 TTTACGACGA GCCGCGCGGA CATCGCTAGC TTGCGTATGA TTGGATTTCC ATTTCGGGCG
     9421 TGGTGCAGAG GGCAACGCTG ATGCATTTAA CAAATCGTAA GAAGAGACAT TGTCCGTCCT
     9481 TGAAATACAG GTACGCGCAA GGTGATCGAT GATGAGTCCG TTGGAGTTGA GGAAAGGGAG
     9541 GCCAAGAATA GTATCTGCGA CGAGGGAGGG GGAGATAAAG GCACGAAGGG ATTTTGAAAC
     9601 AAATAGTCCA TCTAAAGAAC GAGGCTGGAA AGTAACGTAA TGAGACAGAG AAACCTCCTT
     9661 CCCCGTCCCC GAAAAAGCGG GGCTGCATTT GAAAGGTGTG CTTGCGAGGT GCCGTTCTAG
     9721 CTTGAGGGCG GTGGCGATGT CATCTTTAAT AAGAACTATG GCAGATCCAT TGTCAATCAG
     9781 GCCGTTCACG GACTGGGAGA CAGGTGAAGC GAAAGGGGAT GGTGGAGAAA TGGCAAAGCG
     9841 CCAGAACAGA TTTGAACATG AAAACGGAGC GTACTCATCG TCCGACCAAC TGCCTGAAGA
     9901 GATCCAGCTG GAGCCCTCGT TATCTGGCAT GACAGCGGCC ACAGCGGGGG CGACGAGGTT
     9961 GTTGGCGTCG GCGACGGGCT CGATCGAAGC GGAACTTGCG GTGTCGTTGT CGTTGTTGTT
    10021 GACGATGGCG GCGACCGCGC TCCTGGAGGC ACCGTTGTGG ATGGAGTAAT TCGCTGGTCT
    10081 CGGAGGGACG TCTCGGGAAG TCAAGGTCTT ATACTTGGAC GCGTCAATCG GCGGGGCGGT
    10141 GCAACAAGCA CCTACATGTC CTGCCCAGAA CTTACGGCAT TTATAACAAC CACCATTCGC
    10201 CGATAGCAGA GCACGCTCGT CGTCGGTAAG CTTGGGCATC GGTGTGAAGG AACCTGCATT
    10261 TGTACCAATG GGTGCGCTTG TGTTTCTAGG TTGGAAAGGG GGGCGGGTAA CGGAGCTTGT
    10321 GGTGCGATTG TTGTTGGACT TAGCGTTGAT CCGGGCAAGC GTCTTCTCAA TTTCTTCCAA
    10381 CCTTTGACGT CTTCTCTCGT CGAGTCGTTT AACTTCGTCG AGCCAGTCTC GGAAGGAGGC
    10441 GATGGAGGTA ACATTTTCAC GATTGCATTC TCTGGCGAGT TCGCGGTCCA TGTTTGCGTC
    10501 CATAGTGTCT CGTAGAGCCT CGTCGTTGAA GAAACTGTCG GTACCTGCGA GAAGGTTGTT
    10561 ACGCCCCATC ATATCTAAGG AGAACTCAAC GAAGGATCGT GAGCCTTGTT GAAGGCGAAG
    10621 GACGTCCATG CAACCGGCAT GTTCCCAATC AGACGGTAGG AAAAGGGTTC GCATATGCTC
    10681 TTTGTAGTCG TCCCAGGACA TGGCTTCGAG GAGGGGAGAG TTGGCGGACA GCCATCGAAC
    10741 GGCGTGGACG CCCGACATGC CCCAGGCAAT GGAAACGACG CGGTTATCAG CTGTGATCGA
    10801 CTTCTGTCTA AAGAAGTTTT CAGAGCGATT GAACCAGTCC CAAAGGACTG ATGCGTCAAC
    10861 GTCGCCTTCC CCCATGGTGG GAGGCTTCGT TGGGTTCGAT TGTTCAATCT TGGCTTTTAC
    10921 GCCCATTGTG ACTAGAGGTT GGAACTGTTA AACTATAGGC TATTATAGTC TGATCAGAAG
    10981 CTTGTAGAAG CGTCCTAATG CACTCTAATT GCCTTGGTAA CAATCACTAA TGATGTTGAT
    11041 GCAATCAATC AATAATATGT AATGATTTGC GCTCTATTGA CTCTTTGTGT CTATTACTCT
    11101 AGACATGTAT GGAAAATGAC CATCCCAGGT TCCCACGGGT ACCGTTCTGC GCGAGGCGTG
    11161 AAAGTAGCTG TCCACTAAAT CGCGTCCGAA TTTGATTAGC TCCGGAGCAG CTTGGGAACA
    11221 TGCCAGACAT CATTCTAATG ATGGCTCCAT GTTTCATTTT TGCTGCTTTT GCTTCCCTGC
    11281 GGAGACCGAG GCGTTCCGGT GCCTGTTCCG GCCGTCACAA TAGAGGTCAA CAGACCTACT
    11341 AATGGGGCGC TGAACGTGGG AACGTTGCAT TGACCGTGGG AGTCGTGCGC TTGTAAAGTA
    11401 TGTACAGATC GCTAAACAGT GCTTGCACAC TTTTAGCAAT ACTGTCAACA CCAGTCATCC
    11461 CATGATGACC TGGGTCATCC CAATGGGTGT TGGCAGTGTC TATGGGTGGT CCCCAATGCA
    11521 TGGGAACCGG GCGCTTGGTA TAGCGCAACT TTGTTATACA TTTGTACAAC AAGTGTGCAC
    11581 ATCACTTCAA CAGGAACGGC GTGGCGAAAG GGAAGGGAGC AGGGCGACCA GTAAGACAGT
    11641 TGGAGGTCGC TGTATGCGCT TTAACTGTCT GGGTCGACGG TGCGTCAGGG GGGGTTGATT
    11701 CTGATGGTGA ACGTAAGGGC GTAAGCGGGG AGGATGGTGA AGTAGGCGCA GGACGAGAGT
    11761 AAGGAGCTGA TTGGGTTCTG GGGCGGCGAT CTGGGAGAAG TGGGGATTGG GGGGGTCTGG
    11821 TTCTATTCCT CGTCGACGGA GGCGATGAGG GCGGAAGCGA GAGTCGTTGA GACGCCTTGA
    11881 TTGAGCGACT CCTGGTTTTC AGGGAAGTGG GTAACGAGGG CTGGGAACGA GGCAGGGCTG
    11941 GGGAGTCTGG GGTCAAGGGT GGCCGCGGCG TGAGGACGCG AGCCTCCCTA GATCAAGAGA
    12001 AAAGGCGTTT GAGTGATTTC AAAAAAAAAG TGGAAGAGAG CCCGAAGGCA AAACACTCAG
    12061 AGATAACGTT CGAGGTGAAA GGTTCAAACG CGGGGGTGAT ATTCGTACGA AGATGGGAGT
    12121 TGGGGTACAA GCTGGAAGTA AGTAAGTAAT CTCAGGGACG CGCGTATATA TATGGATGAA
    12181 CACGTGGTCC AGGGGTCAGG GGAATTAGGA GATAGGTAAG CGCGCAGGCT TACAGCCCTC
    12241 TTGTAGTACG GGTTGCCTTG TTTGTCTTTA TCAACCACCA CCAAGTTGGG GGCACACTGC
    12301 GGGGATAAGC CGATAACCTC ACAGAGGGAA TTGAGATGTT AGCTTAGTGA TTACATTAAA
    12361 TAAATTCCCA TTTACATCTG CGGCGGAAAT GAGAAGTAAA TGTAATTAAC ATGTAAAATA
    12421 AATTCACACT TCCATCGGGG AAGATAATCA GAAAACCTCC TGAGATAGCA ACCGGAAGTT
    12481 ATTGAGAAAG ATAATCTAAA TATCATCCGG CTATGTTCTG AATTCCCTCG TCGAGGGAAA
    12541 TCAGGATATC TTCTGATTAC CACGCAAGAT GATTGGCAGA AGATAATCAA ATTGCCATCT
    12601 TACCATCCTC GGTGAGGGTA TCCTGATGGA ATTCTAATTT TCTTTTATCT TATCTTCGGG
    12661 CTACCCTCGG CGATGGTATT TAGAATATCC GAGGTATCTA TATCAGGCAA TTTTTTATCT
    12721 GTACCTCATG TGACTTGAAT CATCGGCATC TTCCGCACCC GATCGCCCCC CAAGTCACGT
    12781 CGCAGACTCC GTGATCCGTT TTTTCCTTCT TTCCTTCTTA CCACCACATA CACCTTTCCT
    12841 GTAGATACTA TGAATATAAT GAATATATAC ATAACGCACA TGTAGCAAAT ATTTCACAAT
    12901 ACATACTGTC CAAAATAATA GACATCAGAG GATGACGATT AAATTGACAC TCCACATGCC
    12961 TGAGCTCACG ACCAGTATGC ACATCGTTGT ATATTAAGAA AGACAATCAT TATCATTGTT
    13021 ATTCTCTAAG TCATTACTAC AAGTTCATCT ATCTACTTAT TATTGCTATG TAGCTTTACC
    13081 CAAGATCTAC CCATACTTTT GCTGCTGATT TACACAAGTA CTACTACTAC ATTACAGCCG
    13141 TGAATCAAGA CCATGTTGTC CCTTTCTATC AAAAGAATAT CAATAGATTT GGCTAGCGTG
    13201 TAAATGCGAA AATGAGCGTC GAATTCATAC CGTACATGTT TCTGTACTTA CTTTCGAAGT
    13261 TGCGTTGTCT TTTGCCGTAA CTTTTTTCCG TTCAACCAGG CAGCGTAATC TTTGTAACGG
    13321 TACCACTCAT CCACGTAGAT GTGGACCGTG ATGGCCGCCC ATTTCCCCTG AAATCGAGCA
    13381 CCTGACAGTT CACCACGTCT TCAGTTGGAT ACCAACTGGA TCCAGTTGGC AACTGGTGTC
    13441 CAATTGGTGT TCAGTTGGTG TTCAACTGAA TTTTTGACAT TTTTTATTTG GCTGGGAAAT
    13501 GGCTACGAAA GTTCAGTTCA ATACCAGTTC AGTTCAGTTC AGTTCAGTTG GACACCAGTT
    13561 GAACACCAAG TGAACTAAGT GAATAATTAG TGTTCATTTG ATGTCCAACT GAAAATTCAG
    13621 TAGAATGCCA AGTGGTCAGC AATTGAACAC CAAGTGAATG TCACTTGAAC ACCAATTGAT
    13681 AATAATGCAA TTGTATATAC ATATATATTT TTAACAATTT TTAGACAATT TCTGTGAATT
    13741 TATTTGAATT TTCTACAATT TATTGGTGTT TTTCTGAGGC AATTTCCGCT TTGGGACGTC
    13801 CAAAAATGAG TTAGCAAGGG TTATCCGATG ATAACTCTTT TTTTTTCGGG AGGGCGCTTA
    13861 TTGGGCGCTT TACCACGAAT ATTAATATTC TTTTTATTTT ATTTTACTTT TCTTTTTTTA
    13921 TTTAGGCGCG CGCCTATCCG GCAATCGCCG CGACGCCACG CGCATGTGAC AGTGGCGTGC
    13981 CACGCTGGCA CTGCCGCCTC TCTCCCCTCA ACCACCACCA TCCCCCATCC CCTCGCTTTC
    14041 ACCAAACCCC CCCCAACGTC GCAATGCCCC CACGCAAGCC AACGTCGCGA GGACGCGGAG
    14101 GAGCCGCCAG GAACAACGAG GAGGGCAGGC CAAGGTAAGT CGCCTGCCCC CCTCCTTTTT
    14161 TATACAACTG ACCGCCGCCC CACCTCTCCC CCCACTCTCC AACGTCCACC AACGCCCCCC
    14221 TATGCCCCCC CCAACGCCAT CAACATCCCC CGTCGTCCCC CCTTCGCCGT CGACGCCCCC
    14281 AACGGCCCGC GTTGCCCCCC GTCGTCCCAC CAACGCCGTC GACGCCCCCC TATGCCCCCC
    14341 CTATGCCTCC CTATGCCCCC CAACGCCATC AACATCCCCC GTTGTCCCCC CATCACCGTC
    14401 GACGCCCCCA ATGGCCCCCG TTGCCCCCCG TCGTCCCCCC ATTGCTGTTG ACAATGACGC
    14461 CCGCCCCCCA TCACCCTCCA ATGGCCCCCG CCATTCCCCC AACGCCTACT GTCACCTCCT
    14521 GTGCCACCAC CAGCACTCCC AACAAGCCCA GGTCAACTAG GTCAGCAACC AAGGCCCTTC
    14581 AAGAGGCCCT CAGGTGAGTC AGCCCCCCTC GTTCTCATTA GTAGTTAGTA GTAGTACATA
    14641 GTTTAGTAAT AAATATAAAT AAATTCCTTT TAAATTCAAA TAAATTGACA GTGAATTGAC
    14701 AACACCTTGT CTGATAGTGA GGACCTCCCT GTGCAAGTTA AACAAGTCAA GAAGACTCCC
    14761 AAGACCAACA AGAAAACCAA GTAAGTCCTC CGTTGTCTAT TTACTCATCC TCTCTTCATG
    14821 CTGGTTGTTT GTAGGACCTC CGCCGACCGT GATGAAGAAG ATGAAGAGGC TGAGGAACCT
    14881 ACCATGCAGA AGATGACTGT GTATGTTTTT ACTTGCTCTT GCTTGTGTCC ACAAACTGAC
    14941 TGTCCGCACC AGTACATCTA GAATTCTCAG TGAGAGTGGG GCTGCTCTTG CTCAGCCACC
    15001 TCGTCGAGCT GGGACTGGGG TTCTCCTACC CCCAGTCGCT CCGAGGATTG TCTCCACCCG
    15061 TGTTCGCCGT GCTGATCCGG GTGATGTTCC CCAAGTCGTA GACAAGGGGA AAGGTCGCGA
    15121 CTTGACCAAT CTCGGCTCAT CTGACGCAGA GGATGAGCCA GAGGATAATG ACGAAGAAGA
    15181 GGAGGATCAG AAGGAGGAAA AGAAGTCGAG TGATGAAGGG CCAGGGGATG TGCATGACGA
    15241 TGAAGAGAAG GAGAAGACGT CGAGCGAGGA GGAGAAGGAA AAGATGTTGA GTGATGAGGT
    15301 GTCCAATGCA GGTGACGACA AGAGTTCTGA CACAGGTGAC GATGCCATGG ACCTCGACTC
    15361 CAACATCACC CCTCGCAACC TGCCTGCCTC CAAGCGTCAG GCTAGCGCCT CTCCCATCGC
    15421 CCATCGCCAT GTAGCTCAGC GCAGCAAAGC TGACCATGCC AACAATACAC CTTTGCCTGC
    15481 TCCTGTCTTT GCTGGGTTCA ACGATATGCC TTCCTCTCCC ATCGCTGACG ACTTCAATGA
    15541 TTTGCAAGGT GCCTCCCGTA CCATAGGTGG AGTTGCAAGG GCCAAAGGAC ATGGGGTAGC
    15601 CCCCAACATG GCTGACTTCA GTGAGTTTGT GCTTTTCATA CTTGGCTCAC TTACTGACTT
    15661 CTTTCTTAGA TACCCAGCAA GCAGACCTTG TCCCCATTCG CAATGAGGGC AGGGTCTTGG
    15721 TGTACAAGCA TGAGGACCGC ACCATCGCTA AGCCCCGTGC TGTAAGGATC CCTTTGGCTT
    15781 ACACCTTGGG GCCTGTCCTT AAGGCTATGG TCAAGAAAAT GACCGCTCTT GCAGGTATGT
    15841 CACACATTTT CACTTCGCGT TTTTTGCTTA CTATTTGTTG CCATTTAGAC TCTGACATCT
    15901 CGTTGTGGGT CAACAATGAC TGGGAGATGA AGGGCCCATT TGCTGTGGCT ATTGAGGGGG
    15961 ATGAGCCTGT TGAGTGGGAC AACAACAAGG AAATGGAGTT GTTAATGGTA AGCAAATTCC
    16021 GACTTGACTT GAAAAAAATT CTGACTCTAT CTCACTCAGG AACGCTCAAC CCAAGGCTCT
    16081 GGCTTCCACC CCCCTCCTGT TGAAGTGATG TGCACACTTG TTGTACAAAT GTATAACAAA
    16141 GTTGCGCTAT ACCAAGCGCC TGGTTCCCAC GCATTGGGGA CCACCCATAG ACACTGCCAA
    16201 CACCCATGGG AACGACCCAG GTCATCATGG GATGACTGGT GTTGACAGCA TTGCTAAAAG
    16261 TGCGCAAGCA CTGTTTAGCA ATCTGTACAT ACATTACAAG TGCACGACTC CCACGGTCAA
    16321 TGCAACGTTC CCATGTTCAG CGCCCCATTA GTAGGTCTGT TGACCTCTAT TGTGACGGCC
    16381 GGAACAGGCA CCGGAACGCC TCGGTCTCAG CAGGGAAGCA AAAGGAGCGA AAATGAAACA
    16441 TGGAGCCATC ATTAGAATGA TGTCTGGCAT GTTCCCAAGC TGCTCCGGAG CTAATCAAAT
    16501 TCGGACACGA TTTAGTGGAC AGCTACTTTC ACGCCTCGCG CAGAACAGTA CCCGTGGGAA
    16561 CCTGGGATGG TCATTTTCCA TACATGTCTA GAGTAATAGA CACAAAGAGT CAATAGAGCG
    16621 CAAATCATTA CATATTATTG ATTGATTGCA TCAACACATC ATTAGTGATT GTTACCAAGG
    16681 CAATTAGAGT GTATTAGGAC GCTTCTACAA GCTTCTGATC AAACTATAAT AGCCTATAGT
    16741 TTAACAAAGA ATGCAGGGAA GTGGACTGGT CGTGATCTTT CCATCGACAA ACTTCGCTCA
    16801 CTCTACATCC GCAAGACCAA CTACAACACC TACTCCAAGA TGTTCGACAA CGCTGAGCAG
    16861 TTCCCCATGC TCTGTTGAAC GACCCCACTT ACGATCAGAG CTCAGAGGAA CACAGAGCTG
    16921 TCTGGGGAAC TCGCAAGCTT ACGAAGGAGA ACTTGGCGGC TGTCACAAAG GAGTTGAAGG
    16981 ACAAGGAGGA CAAGGAGAAG AGGGCCAAGG AGAAGGCCAG GCTGGCCAAG GAAAAGAAGT
    17041 CCAAGAAGGC CTCAACTTCA AAGTATGTAG TCTGTTTGTG AATCATAGAT GTAATTCAAA
    17101 TGATTTCGTG TTGCCATTTC TTGTTTGAAT CTCACCTTGC ATTTCAACTT GTACTGACTT
    17161 CAGCAGTTTT TCTTTACAGG CCCTGCTCAT GCTGCTCTCT TTCTGGCTGC TCCTTGGACT
    17221 CCTTCCATGT GTCTCTGCAG CACCACTGGA GGATCCCTTC CCAGGCATCC TTTTTGCAGA
    17281 CTTTGCCAAA GTGATCAAGT CCAGCTTTGG TGCCGACATC ACTCTTGCCA CTGTCTTGAT
    17341 GCTCCTCTTC AGCGTCACCA ACAACACCGA CCTTCTCAAC CTTCATGGTC AACAACAAGC
    17401 TGTCCCTACC AACACTCAGG TCGTGACTAG CTGGATGGCT GCCTTTGTCT GTGCTATCAA
    17461 AGACAGGCTT CAGCTTGACT CCCTTGTCGC TGATGATGAT TCGGATACTG AAATGAACAC
    17521 TGACTCTGAC TCTGGCTCTG ACTCTGGCTC CAACTCTGGC TCTGCATCTG GTTCTAGCAC
    17581 CAACACCTCT GTCTCTTCTG ATGCTAGAAC TACCTACGAC ACCCTATTCC TCCCCACCGA
    17641 TCGCCATGAA GACCAGTCTC CAAAGCAACA GACCACTATT CTGGGTAAAA AGCTTGACTT
    17701 CTTTTGTCGC TCTCTCAATC TTTACTCTCA TAACAAAAGA GGTACTTTGC GTTGCAAGCT
    17761 CCTTCCCATC TCCACTGCCA ATATTCGCCC TGTCCTCATC ATCACTCCCA CTGTCATGCA
    17821 ATGCTCTGAT GCTACATGTC CTGGTCGTGC TCTGACTCAG TACCAGCGGT ACCATGATGT
    17881 CTCCAAAGCC ACCTTGCTTA GGGGGAGCGA GTGCTTTGAG AAGGTTCCAG TACTTGCAGG
    17941 GAAATGTCCT GCATGTTCCT CCATGTTCTG GGCTGACCAT GAGGGCTTCA ACGACCCTTC
    18001 TAACGATCGC CGCCTTGCCA TTCACCTTCC AGACACCAAA TACCTCAAAG TCGGAACTCA
    18061 GGTCTGGGTT GACCGCCTGG TCTCCAGGGC TATTGTCAAT GCCAACTACA GCTTTCATGC
    18121 CTCGACAGCT GCAGTAACTG AGTTCTGGAA CTACTCCTTT GTCCAGCCCA GTGGGACCAC
    18181 ATTCAAACTC ACTCGCAGGC ATACCTGGAA GGCTTTTGTC TTGGAGTCCA TCCGGTTGCT
    18241 TGCTGAGCCT AGTGGTGCTG AGCTCCTCTT TGTGGACAAC ATGGCTGTCA AGGACCTTGT
    18301 GACTGCTGCC TATGAGTATC TGGGAGATGG GGGAATCATC TGCAGTGCAG AGGGGCATTC
    18361 TTGCGATGAG TGTTGTCATG CATTCAAGGA TGTGGCTGAC GTGATCCCTA ATCAGCCTGA
    18421 CAATCCTGCT GCTCTTGCTG GCCATGATGA AAATCATGCT GTCCCAGAGT ATGCAGGCCC
    18481 TGCTGTGGAA GATGCTGAGG CCATGGATGT TGATGATGTC CCAGCCAGTG ATGCATCTGA
    18541 ACCTGCTGAG GGGGCTGCCC TTAGCAATCC TGCTGACGTT CGCATGATTG TTATTGATGG
    18601 CATTGTCATG GGGCCTCGTC ACTGTGCAAT GCCAGGGTGT GAGGTGGGAT TGCTTAATGC
    18661 TCAGACTGGA GTGTTTTGCA AGGCACATCA GGACGAGATG GGGGTCCGTT GTCGCATGAA
    18721 AGACTGTGTC AGAGTCAAGG TGGCTGGGAC TCAGGCATGT GTCAATCATC AGGAGCAGTG
    18781 GAGGGTCTAC CCGGCTCGCT ATGCCAACTC CTCACTCTTA GGAGTTCAGA GGATGTTGAG
    18841 GAGGGCTCAG GAGGAGAGGC AGGAGTGGTT GCCTGTTGGT GGAGGAGCAG AGTTGCCAGA
    18901 GCATGACGAC ATTGCAGAGC AGGAGGTTGA ACAGGTCAGT GGCAGCAAGT ATAACAACTA
    18961 CTTCTCTGCT CCTAGGTTCT ACTGTGTGGA GACCATCTGT GCTCCATGTG GTGTGGTCCT
    19021 TGCCTGGCGC AAGTTTGCCA AGTCAGAAGG GGTGGCCAAG ATTCTTCGCT TCCTTGAAGA
    19081 TGTCTATCCC AATCCTGCCT CACGCCCCAG CTACATTGCC ATTGACAAGG GGTGCGCCTT
    19141 ACTCAAGCAT ATCGTCAGGC AAGGGCACTG GCCTGCTTGG GAACCCACCA CTCAAATCAT
    19201 TGTCGACTCT TACCACTACA TCAATCACTG AGTGACTGAC CACCTCTGTC GGACTTGGTG
    19261 CAATCCTGCA CCTCTCAATG GAGATGCCCC CAACTTGGTG GTGGTTGATA AAGACAAACA
    19321 AGGCAACCTG TACTACAAGA GGGCCTTCAA CACTCAGGTA AGTGATTCTA CTAGTCAGCC
    19381 ACTTGTACTT GTCTAATTTG TTGTACTTAG GCTTGTGAAC AACTCAATGC ATGGCTGGGT
    19441 GGGTTCCAGA CAGTCCTCAA CCGGATGACT GTCAGCAACT TTGACTTCAC CATGCATGTG
    19501 TTGCTGTTCT TGCACACCCA GCGTGTTATT GCCAGGCAGC AGGGAAGGGA AGAAGAAGCA
    19561 GGTGATGAAA GTGAGGATGA AGAGGATGAG AATGGAGTGA GATATGGGCT GCAAGAGATG
    19621 CAGGATGATG ATGATTGAAT ATGAGCAAAT TCACTTGTAG TTCACTTGTA GTTCATTTGG
    19681 CATTCACTTG TATATCAGTT GAACTTCAGT TGAACACCAC TTGAGCAACA ATTGAACACC
    19741 AATTGAATAT CACTTGAAAA TCACTTGAAC ACCACTTGAG CATCACTTGA ACATCACTTG
    19801 GACACCACCT GGATATCACT TGGCCACCAC CTGGCCGCCA CTTGGATACC ACTTGAATAT
    19861 CAACTGTAAT GTATGCTTGG ACTTGTATCT GTAGAAGATC ACACCCAGCT GGTATTCAGT
    19921 TGGTGGCCAC TTGAACACCA ACTGGGAGCC AACTGAACAC TCCCCAATAT AGTGACACTT
    19981 GTAACCATGT CTGTACTCCA ACTCATACCA CTTGACCCCA ATTGACCACC AAGTGAGGTT
    20041 CACTTGAACA CCATTTGGAC TTGTGTAAAT TCTGTAAAGT CTAAAGTCCA CTTGAAACCC
    20101 ACCTGAATAC CAACTGAACA CCAGTTGAAC AATCTCTTCT ACTTCTACTG ACTCTACTAT
    20161 GCACAGCTCA CATGGACACC ACTTGGATAT CAATTGGACA CCAACTGAAA CTTTTCCAAC
    20221 TATATAAAGT GGTGTTCAAG TGGTAGTCAC TTGGTGTGGA ACTGAACAGA ACTGAATGTA
    20281 AGTGAACTTA CTTGGTCGAG TTGGTGTTCA GTTGGTAGTT CAGTTGACTT GAGTTGGTGT
    20341 CCAACTGGTC GGACCAGACC AACTGGATTC AGTTGGTGTT CACTTGTAGA CGTGGTGAAC
    20401 TGCCAGATAT ACGCCTCAGG CAGCTAGAGA AACAAGAGGA AGACTTGGCA GCCGCTGCTG
    20461 AGACACTTAG GAAAGCAAGA TGTGCTTCAC GGGACCAGTT TATGAAGCGG TACCACCACC
    20521 GAATCCAAAA GGAATCCTAC GAACCAGGAG AATTGGTTCT GGTCAGAACT ACCAGACTCG
    20581 AAGATCATTT AACAAGATTC AAGACTCGAC CACGCTATCT AGGCCCTTAC GAAGTAGTAC
    20641 GACAAACTCC TAATGGGACA TATGTGATAA AGGAGCTGGA TGGAGCAGTA CATAGTGACC
    20701 CTTATGCCGC TTTTTGGATC ATTAAGTACC TTACCCGCAA TGACCCCCTT TTGGAATTCC
    20761 AAGAAGAACT GGATACAGAC GAATTCCCAG AAGATGTGGA CTCAGAGAAT TTTTTTATGG
    20821 ACGAATCATT TGCAGAAGAA AACTAACTCT CAAACCATCA CCATCAATCT GCTAAACCGC
    20881 CTTTATCATC CTCTATGTCC ATTACTTCAA ACTTCCAAGA AACTCAGGAA AGGGAAACCA
    20941 TTACCCTACC ACCTATCACA TATCCTCCCC CAGCCTATTC CCCAACGCGA CCCATACATA
    21001 TTCAGGACAG CTACTTGCCC ACCATTCGAT ACGGCAATTT TGAACCCCCA TCAATCCGAA
    21061 TTCGCACTGC TTACCATGAG CAGTTTGCCA TTCTGCCAAC CCACCATCAA TATTGGATCA
    21121 CATACACCGA ACAACCCATT TCAATTCATG CATGCCTGTC TATAGAGACA CACATTGGAT
    21181 GGGTAGTCCA AATCATTGGA CAAAATGGTC GGGACTTTAG AATCTTAGTC CATTGGTATA
    21241 ATCGGCAGAC AGGAGAGTTT GAAGCCAAAA GGTTCTTATG GGTGGACGTG TGGGACATCA
    21301 AGGACAGATG GAAAACTTTA GGGGACGAAT GGTTTCAATC TACTAGGTCC TATGTAGTCA
    21361 ACTGGATTGC TAGTAAATTT TAGTCGTAAA CTACCATTCC ACGTCTACAC TCAATAGTTA
    21421 TTCCAAGTTA TGAAATCTAA TTCATGACGA AAGAACAAAC TACAAGTTCC CCGCGACCCC
    21481 AAGGAGTCCA GCCCGAAGTT ACAACTAAAC GGAACAAAAA GGAACAACCC AGCACTATGG
    21541 TGGCCAAGGA CCAAAATTAG GAAAGCAGGT AGCGATTGAA TTAAGCTTCA TCAAGGGACT
    21601 CGAAGCCTTC TGGAGTTAAA GAATACCAAA AAAGGTTTAA GATTGCCATG CCCAAAATTG
    21661 GAACTGGACC CTTGAAAAAT TCCAGGAACG AATTGTTAAA CTATAGGCTA TTATAGTCTG
    21721 ATTAGAAGCT TGTAGAAGCG TCCTAATACA CTCTAATTGC CTTGGTAACA ATCACTAATG
    21781 ATGTTGATGC AATCAATCAA TAATATGTAA TGATTTGCGC TCTATTGACT CTTTGTGTCT
    21841 ATTACTCTAG ACATGTATGG AAAATGACCA TCCCAGGTTC CCACGGGTAC TGTTCTGCGC
    21901 GAGGCGTGAA TATAGGTGTC CACTAAATCG CGTCCGAATT TGATTAGCTC CGGAGCAGCT
    21961 TGGGAACATG CCAGACATCA TTCTAATGAT GGCTCCATGT TTCATTTTTG CTGCTTTTGC
    22021 TTCCCTGCGG AGACCGAGGC GTTCCGGTGC CTGTTCCGGC GGTCACAATA GAGGTCAATA
    22081 GACCTACTAA TGGGGCGCTG AACATGGGAA CGTTGCATTG ACCGTGGGAG TCGTGCACTT
    22141 ATAAAGTATG TACAGATTGC TAAACAGTGC TTGCGCACTT TTTTAGCAAT ACTGTCAACA
    22201 CCAGTCATCC CATGATGACC TGGGTTGTCC CAATGGGTGT TGGCAGTGTC TATGGGTGGT
    22261 CCCCAATGCG TGGGAACCGG GCGCTTAGTA TAGCGTGTTG GAATGATGTA ATCCGGCACA
    22321 TGATCACCAT TTGAATGGAC TGGAAAGGGG CATTGCCCGG CCAGTAATGA ATAAATGGTT
    22381 GGAGCACCTG ACGGTTCACC ACGTCTCCAT GTGACGCCCA CGTGGCGCCA CGTGGTCAAG
    22441 TGGTTGTCAC ATGGTCTTCA CGTGGTATTT ATGTGATCAA AAAGTGGATT TCGGTTTGGC
    22501 AGAAATGGCT GGAAAATACC ACTTTTTGAC CACTTTTTGC CACTATTTTA CCACGTGAAC
    22561 ACCAGAGGAC AAAAGTGGGC AAGTGGTATT CATGTGGTAG CCATGTGGTA CTTATATGAA
    22621 TTTCCATGTG GATACCACTT TAATACCATG TGGGTGCCAC ATATGGCAAA TAGTGGTATT
    22681 CATCTGGTAT AAATGTGGTT GCCATATGGG CAAAATGTGG ATTTTAGTAG TTTAACTGAT
    22741 TTTATGGAGT ATATAAATAC TCCTATTATT TTTTATGATC TTCTTTGAGC ACCTGACGAT
    22801 CCACCACATC TTTGGTTGGA CCCCAGGTGG AACCAGGTGG GTGGGTGGCA TTCACCTGGT
    22861 GTTCACCTGG ACTCACCTGG CATTCAGGTG GCAAAAAGGT GGATTTTGGT TTGGCTGTAA
    22921 TGGCCCAGAA ATGCCACTTT GTTACCAGGT GGACACCAGG TGAGCCATAC TGGATGAGTG
    22981 GTATCCATGT GATGTCCATG TGGTATTCAC TTGAATTTCC ACCTGAACAC CACATGGATA
    23041 CCACCCATAT ACCAGGTAGA CAAAGTGCTA GTATTGAGGT GGGGTTCATC TGGCATTCAT
    23101 GTGGACATCA CATGGCAATG TCATGGCCAA TATGTTATTT TGTAGTGCTG TTATGATTTT
    23161 ATCTTATTTT ATTGTATTTT CTATGATTTT CTATGAATTT TTAGCAATTT ATTTGAGTTT
    23221 CTTTGGCATT TTCTGGCGTA ATTTCCGCTT TGGGACAGCC AGAAATGGAT TAGCAACAGT
    23281 TATCTAAAGA TAAGTCATTT TCCTCGGACG GGCGCTTATT TGGCGCTTAT TGACGATTAT
    23341 TAATATTCTT TTTCTTTTTC TTTTCTTTTC GACGGGCGCC TATTTTCGGC AATCAGCACG
    23401 ACGCCACGCG CATGTGACTG CCGTGCCACA CTGGCACACG ACGCCTCTTC TTCTCAACCA
    23461 CCACCATCCC CAATTCCCCT GCCTTCCCCC CAACAACCCA CCACAGCAAT ATGCCCCCAC
    23521 GCAAGCCCAC TTCGACGCAG CGCAAGAACG AGGAGGAGGG GACCACAATG TGAGTGTGTC
    23581 CCCCAGTTTT TTCTTTTTTT TTTCACTGAC ACTGCCACTC CTTATCCCAT GCCCTATGCC
    23641 CACATCCCCC ATGTCCCCAT TTCCAACACC CACACCCTCA CCCTCGCCCG CGCGCTCGAC
    23701 GCCAACACCA CACATCCCCA CGCCCTCGTT TTTGACGACG ACGACGCACC CCCGCACCCC
    23761 TCGTTTTCGA CGTCGACGAC GACGACGCAC CCCCACGCAC CCCCGCACCC CTTGTTTTCG
    23821 ACGACGACGA CGACGCACCC CCGCACCGTC GTTTTCGACA ACAACAACGA CGACGCACCC
    23881 CCACGCACCC CCGCACCCCT CGTTTTCGAC GACGACGACC CCACGCACCC CCGCACCCTC
    23941 GTTTTCGTCG ACGACGCACC CCCCGCACCC CGTTCTCGAC GCACACCCGC ACCCCGTTCT
    24001 CGACAACAAC GCACCCCACG CATCCCCGCA CCCCGTTCTC GACGACGACG CACCCCACAC
    24061 ATCCCCGCAC CCCGTTCTCG ACGACGACGC ACCCCACGCA CCCCCCGCAC CCCGTTCTCG
    24121 ATGACAACGC ACGCCCGCAC CCTTACACCT CACCCCTACC CCCTGTCTAC CCCTGGCCCC
    24181 TGGTCATCAA CATGTACCCC TGATCCCCCC CTTGGCCCCC ATCCACAGGG CTTCTACCAA
    24241 GCCCAGGTCC ACCAGGTCTG CAACCAAGGC CATGCAGCAG GAGCTCATGT GAGTTTGTCA
    24301 TTGCCAGTAG TGTACCAGTA GTCAGTAGTC ATACATCATG AGTAGTAGAT AGAATAAATA
    24361 TAAATAAATT CTTTTAAATC TCAAATAAAT TAACAATCAA TTAACAAACC TTTTCTGATA
    24421 GTGTGGACAT CCCTGTAACC AAGAAGAAAC AAACCAAGGC TAAGAAGAAC AAGAATATGT
    24481 GAGTTACTGC CTGTATCCCT CTGTTTGCTT ATGCTCATTG TCCGTAGCAC CTCTGCCGAC
    24541 CGTGATGCAG CTGATGAAGA AGCTAATGAG ACTATGGTAG AGAATTTGAC TGCGTAAGTC
    24601 TTTGCTTGTC ATTATTTGTG ATTGTACAAC TTATCTTTTT GCACCAGTAC TGCTAGGACG
    24661 CTTCAGGAGA GTGGTGCTCC GCTTGCACCA CCTGCTCGTC GAGTTGGGAC TGGAGTCACC
    24721 TTGGCTCCAA TCACTCCGAG TATCACCACG TCTCGCATCA GGCGTGAAGA GCCAGAGGAC
    24781 ATACCCCAGA TCGCCAGCAA AGATAAAGGC AAAGGTAGAG ACCTCACTAA CTTGGGCTCA
    24841 TCAGACACAG AGGAGATAGA TGAAGGAGAA GACGACGAGG CTGAGAAGTC TGATGAAGAG
    24901 GGCAACAAGG AGAAAGATGC TGATGCTGGT AGCAATGGCG ATGAAGATGG TGAGCCGAAG
    24961 AAGACTGACG ATGAGGACGA CGATGAGGAC GATTCCACTG AGGTGCCCAT GCATGCTGAC
    25021 TTGTCAGACA ACGACGACGA CACCATGGAG GTTGACCCCA CCACTCCCAA GCGCCCTGCC
    25081 ACCCCCGCCA AACCCACCAC TGCTTCCAAG CGCAGGGCCA GCACTTCGCC CACCACCACT
    25141 CGTCAGATGG GTAAGGGTTT GCGCAAGGGC ATCACCCATG CCAGTGCTTC TTCTCGTCGA
    25201 GCTTCTCCCT CTCCCACGTC TGACGACCTT GAGGATTTGC AAGGTGCATC CCGCACCATG
    25261 GGTGGTGTCG CTAGAGGCAA GGCCATGGGT GTTGCCCTCA ACATGGCTGA CTTTGGTGAG
    25321 TTCTCTCTTT TGCTATCAAG TTCAATTCTG ACTTGATATT CAGACACCAA CATGGAGTCT
    25381 GATGCCCCGC CTGTCATGGG CATGGTTCAC GTCTTCAAGA ATGGGGCATC GCCTCTGGAG
    25441 GGTCCCACAC CTCTTGCGGT GAAAGTCCCC ATCAAGAACA CTCTGGGGCC TGTCCTCACC
    25501 GCTGCTGCCA AGAAGATGGT GGCCCTTATT AGTAAGTTTC TTCTTTCTAC TTCGCGTTTT
    25561 TGACTTATTG CTTGCCAACA GGCTCTGACA TCCTTCTCTG GGATGCTAAG ACCCTCATGT
    25621 GGGAAGTCAA GGGCCCCTAC GCCATTGCTG TTGACGACAA TGAGGCTGCC ATTTGGGATG
    25681 ATGAGAATAT ACTCAGAATT GGAATTGTAT GTAAATTCCG ATTTGACTTG AAAAAATTCT
    25741 GACACCATTT CAGCAACCAT CTGAGGTCAA CCTCTCCTAC CTTCTGCCTC CCTCCCCCTC
    25801 CATCAACTCC ACTTCTGCTT CCTCAGCAGT CTCCTCCATC GCCCCCTCCG CTTCCATCTC
    25861 CGTCGCTGGC ACCTCCACCA CTCCCGTCAA CAGCCTCATC ACCGCCTTCC CCAACGACCC
    25921 TCTTCTTCTA CGAATTACTA CTCGTATGGA GGTGCCACTC CATATGACCA ACAGTGGCAA
    25981 GGGTAATGGT GGTCTGGTCA ACATGTATGC CCGCTATCAG CTTGCTGTAG GCGCCATGGC
    26041 CAAGTGGAAC AGGCTCACCA CTCCATGGGA TGGAGCTCCT GTTGAGGAGG CTGTCCTTCG
    26101 CTCCATTTTC ATCAAGAGGA CAAACTTCGG CACCTATGGA GCCCTCTTCA AACGCTGTCT
    26161 CAAGTTCCCC ATGCTCATGG ACATGTTGCA GAACCCCGAC TACGACTTTA CGTCTGAGGC
    26221 TCATACGAAG GTCTGGGGAG GTCGTGAAGT TGGCAGGATG ACTCTGGGGA AGGTTCTGGA
    26281 TGAGTTGGAG GCAGAGCTTG CAGCAGAGGA GGCAAAAGTT GTCGCAGAGA AGGCCAAGAA
    26341 GGCCAAAGAG GCAAAGAAGA AGTCTGCAGC TAAGAAGGCT ACAAAGTAGG TAGCTTACTC
    26401 TTTGTATTAG TGTAAATGCA ACAGTCATTT CACTTGTTCT TTTTCGTTTG AACTTCAATG
    26461 CATTTCAACA AATACTGACT TGCCCAGTTT CTGTTTACAG GGTCTTTGGA CGGTGCTATC
    26521 CGTCCTTTTC TTGCTAGGAC TCCTTCCGTG TGCCGCTGCA GCTCCTCTGG AGGACCCGTT
    26581 TCCCGACATC CAGTTTGCTG ACTTTGCCAA AGTCATCAAG CTGACCTTTG GTGAGAACAT
    26641 CAGTCTGGCC ACAGTCCTGA TGCTCCTCTT CAGCATCACC ACCAACACCG ACATTCTCAA
    26701 CTTGCATGGC CAGCAGAGGG CTGTGAGTAG TAACAACCAG GTCGTCACTA GCTGGATGGC
    26761 AGCCTTTGTT CGTGCCATTA AAGACAAGCT TCAGGTTGAT GTCTCTGACG TCCCTGGCGA
    26821 CTCTGATGAT GATGATGCTG GTGCTGGCAA TGTCGATTCA GACTCTGGGT CCTCTGAGGA
    26881 CAATATGGAT GCCTCTGACA ATAATTCCAA CTCTGGATCT GATGAAGACA TGGACTCCTC
    26941 TGGCTCTTCT AGCTCTGGCT CCTCTGACGC TTCTGTAAAT GCTGAGACTG TCTTCGATAC
    27001 TCTCTTTCTG GCCAGCGACA ACCACAAATC GTGTTCTGCA AAGAGCCAGA CCACCATACT
    27061 TGGTAAAAAA ATTGACTCTC TCTGCCACTC TCTGGATCTC TACACGCATA ACGATAAACG
    27121 CCAGCTACGT CGCAAACTCC TTCCCATTTC CACTTCCTCC ATTCAGCCTA TCATCATCAT
    27181 CACCCCTCCT GTCATGGGCT GCTCTACTGC TGGCTGTCAT GGCCATGGTC TCACTCAATA
    27241 CCTCCGTGAA CGTGATATCT CCAAAGTCAC CTTGCTTCGT GGAAGTGAGT GCTTTGAGAA
    27301 GGTTCCGGTA TTGGCTGGTA GATGTCCCAA GTGCTCCACC ATGTTCTGGG CAGACCATGA
    27361 GAGCTTCATT GACGACAATC GACAACTCGC ACTCTATCTT CCCAATGCCA AGTACCTCAA
    27421 AGTTGGCAAG CAGGTCTGGG TGGATCGCAT TGTCTCCAAG GCTGTCATGA ATGCCAACTA
    27481 CAGCTTCCAT GCTTCGACAG CAGCAATAAC GGAGTTCTGG AACTATTCAT TTGTCCAGCC
    27541 CAGTGGAGCT TCATTCACCC TCACTCACAG ACAAGTCTGG AAAGCCTTTG TCTTGGAGTC
    27601 CATCCGCCTA CTTGCAGGTT TCAGCAACTC GACCATGATC TTCATGGACA ATCTGAAGAT
    27661 CAGTGAGCTT GTGGCCGCTG CCTACTTGTA CCTTGGAGAT GGGGGAATCA TCCGCAGCGC
    27721 AGTTGGGCAT TCATGCGATG AGTGCTGTCA TGCATTCAAA GATGTGGCTG ACGTCATTCC
    27781 CAACCAGGAT GACAATCCTG CTGCTCTTGC TGGTCATGAT GAAAATCGTG ATGTGCCTGA
    27841 GTATGCAGGA CCTGCTGTGG CAGCAGCTGT TGCAGATGCT GAGGCCATGG ATGTTGACAA
    27901 TGTCCCAGCC AATGATGCAC CTGAACCTGC TGGAGGTGTT GCACTTCACA CAAATGCAGA
    27961 TGTCCGCATG ATTGTCATTG ATGGCATTGT CATGGGGCCA CGTCACTGTG CCATTGCTGG
    28021 GTGTGAGGCT GGGCTGCTTA ATGCTCAGAC TGGGGTGTTT TGCAAAGAGC ATGAGGAGGA
    28081 GATGGAGGGT TGTTGCCGGA TGAAGAACTG CAACAAGAAT AAGGTTGGTC TCACTCAGGC
    28141 ATGTGAAGAT CATCAGGAGC AGTGGAGGAC CTTCCGTGGA CGCTATGCCA ACTCCTCACT
    28201 CTTGGGAGTT CAGAGGATGT TGAGGAGGGC TCAGGAGGAG AGGCAGGAGT GGTTGCCTGT
    28261 TGGTGGAAGA GCAGAGGCGC CAGAACATGA TGACCTTGCA GAGCAGGAGG TTGAACAGGT
    28321 CAGTGGCAGC AAGTATAACA ACTACTTCTC TGCTCCTAGG TTCTACTGTG TGGAGACCAT
    28381 CTGTGCTCCA TGTGGTGTGG TGATTGCCTG GCGCAAGTTT GCCAAGTCGG AAGGGGTGGC
    28441 CAAGATTCTT CAGTTACTTG AAGATGTCTA TCCTGATCCT GCCTCACGCC CCAGCTACAT
    28501 TGCCATTGAC AAGGGGTGTG CCTTGCTCAA GCACATTGTC AGGCAAGGGC ACTGGCCTGC
    28561 TTGGGAACCC ACCACTCGAA TCATTGTCGA CTCTTACCAC TACATCAATC ACCGGGTCAC
    28621 TGACCACCTC TGTCGAACTT GGTGCAATCC TGCACCTCTC AATGGAGATG CCCCCAACTT
    28681 GGTAGTGGTT GATGAAGACA AACAAGGCAA CCCATACTAC AAGAGTGTTA AACTTTAGGC
    28741 TATTATAGTC TGATTAGAAG CTTGTAGAAG CGTCCTAATG CACTCTAATT GCCTTGGTAA
    28801 CAATCACTAA TGATGTTGAT GCAATCAATC AATAATATGT AATGATTTGC GCTCTATTGA
    28861 CTCTTTGTGT CTATTACTCT AGACATGTAA GGAAAATGAC CATCCTAGGT TCCCACGGGT
    28921 ACTGTTCTGC GCGAGGCGTG AAGATTGGTG TCCACTAAAT CGCGTCCGAA TTTGATTAGC
    28981 TCCGGAGCAG CTTGGGAACA TGCCAGACAT CATTCTAATG ATGGCTCCAT GTTTCATTTT
    29041 CGCTCCTTTT GCTTCCCTGC TGAGACCGAG GCGTTCCGGT GCCTGTTCCG GCGGTCACAA
    29101 TAGAGGTCAA CAGACCTACT AATGGGGCGC TGAACGTGGG AACGTTGCAT TGACCGTGGG
    29161 AGTCGTGCGC TTGTAATATA TGTACAGATT GCTAAACAGT GCTTGCGCAC TTTTAGCAAT
    29221 CCTGTCAACA CCAGTCATCC CATGATGACC TGGGTCGTTC CCATGGGTGT TGGCAGTGTC
    29281 TATGGGTGGT CCCCAATGCG TGGGAACCGG GCGCTTAGTA TAGCGCAACT TTGTTATACA
    29341 TTTGTACAAC AAGTGTGCAC ATCACTTCAA CACAACCCCC TGATGCAACA CTTGGTGGAC
    29401 CCACGTATTG GGGCACCCAC AAACAACCCC CTGGCCCAAT ACGTCCTCCT ATCCCACCAA
    29461 TCCCATCATC TCCCTCAACT TTTCCACTTG TGGTTTGGCC AGTGCTTTGG TGAGCAGGTC
    29521 TGCCGGCATT TCCTCTGTTT GAAGATAGAC TGGCTGGATG CGCTTGCAAT CAACTTGATC
    29581 GCGTAACCAA AAGAAGCTCA AGTCGAGTTG CTTCATTCTG CCATGGTGTT CGGGGTTCTT
    29641 TGCCACTCTA ATCGCTGACT GGTTGTCCAT GTAGAGCGTG GATGGCGAAG TTGGCTTGTA
    29701 ACCAATTTCC GAGAGGAGGT TCTTCATCCA GCATATTTCT TTACCAGCAG CAACCCCAGC
    29761 AACATACTCG GCTTCAGTGG TTGACAGAAC AACCATCTGT TGCGCTTTAC TGCTCCAGCA
    29821 GACCGCTCCC AGCCCAATCT TAACCAAGTA ACCACTTGTA GACCGCCCTG TCCCTTTATC
    29881 ACCGCCGTAG TCTGCATCAC TGTATGTGAC GAAGATTTCA TCTCCTATGG CGGGATCAGG
    29941 TCCATATACC AACTTCATAT CCATCGTGCC CTTCACATAG CGTAGCAGGT GCTTTACAGC
    30001 CTTCCAGTGG ATCATGCCTG GGTTCGAGTT GAACCTAGCC AGTGCACTCG CAGCAAAGGC
    30061 TATATCAGGC CGGGACATTG TAGCCAAGTA CAATAAGGAG CCAACAGCAC TCATGTAGGG
    30121 GATATCCACC ATCTCTTGTG CCTCTTCATA TGTTTTGGGA CAGTCATCTG TGGTCAACTT
    30181 CATACCTGGA GCCATGGGAG TCCCCACTGG TTTGCAATCA GACATATTAA ACTGTGCAAG
    30241 CTTATTGACA ATGTACTGAC GCTGCGAGAT GTAGAGTTTG TGGTTGTCCC AGTCTCGTGT
    30301 TATTTCCATG CCCAGCAGAT ACGAAGTCTC CCCCAAGTCC CGCAACTTGA AATGCTTTTC
    30361 CAGCTCAATC ACAAACTTGT CAAGAGCCTC CTTTGATTTC GAAACAAGAG TGATATCATC
    30421 CACCCACACT GGGACTATGA TTCTGACAGT GCCATCATCA TAGATGTAGA GCGAGGGGTC
    30481 AGAGTAAATC TTCTTGAAGC CCATTGAATG TAGTGCTTCA CCCAGCTTCT CACTCCACAA
    30541 CCGAGGTGAC TGCTTCAACC CATACAGAGA CTTGTTCAAT TTACAGACTA TCCTTCCTTG
    30601 ACCCTTGGTT ACACCTTGCT TAAATCCCTC AGGCTGCTCC ATATACACCT CAGCATCAAT
    30661 ATCACTGTTT ATGAATGCCT GTGAAATGTC AACTGAGCGC AAGTGCAGAT CATCTCTAGC
    30721 AGCTAGAGCG AGCACAGTCC TGATGGTAGC GTGTCTCGAT GGCGAAGCAA AGGTCTCATT
    30781 ATAGTCAAAT CCGGGCCGTT GACTAAATCC TTTAGCAACA ATCCGGCCCT TGAACCGTTC
    30841 AATGCTTCCG TCTGCATGAT ACTTGACCCG AAAGACCCAT CTGACTCCAA TTGCCACTTT
    30901 TCCTTCTGGC AAAGGTTCCA GTGTCCAAGT CCCATTAGCA AGCAGCATGT TGTATTCAGC
    30961 TAGTGCAGCC TCATGCCATT GTGCAGCGTG GGGCGACCTC ATTGCCTGAG CATAAGTCTC
    31021 TGGCTCTACT AACTTGCCAA CAGGACCAGC CTCCAAAGCT TCTTCTTCAG ACTGTGAATC
    31081 ATCATCATCT AAAGCAGGAG TTGGATCTCG CATTTCCCAG ACGTCCGGAG TTGCCTCCCT
    31141 GGCCTTTGGA GGTGCAGCAG GAACCTTCCA CCATTCCCCT GGAGGTCTGA TGTCGCGTTT
    31201 TGGTCTTCTT ACAGCCACTG GTCTATCATC GACTTCCGCT TCATCATCAC TATCATCCAC
    31261 ACGAGGTGCA GCTCTTCTGC GACGAGGACG AGGTGGGGGA GTCTCTTCTG GCTCTGGTGT
    31321 CTCATTATCA TCCTGTTGCG CTTCACCCTC CACCTGTTCT TCTTCTTTCA CATTATCATC
    31381 ATCAACAGTG TCATCCTCAC TGCTATTGTC CTCATCGTCA TTATCAACTG CAGGCAAGTC
    31441 GATGACCCTT TGCTGAGCAT TGTCTTTGTC CTTGGATGTT GCCTCTGGTG CGCTCTGCTG
    31501 ACTGGTTTTC GGAGGAGCTG GTTCTGAGAG GTCGTGCTCA TCAATGCCCT TCAGAAGTTG
    31561 GCCACTGTAA GTGTAGCGCT CATCAAAATC TGCGCGTTCA CAGATGATGA CCTTCTTCGT
    31621 CTTTGGATTG TAGAATTTCC AACCCTTGTA CCCATCAGGA TACCCAATGA ATATGCACTT
    31681 CTCCATATGC GAACCCAAAT GCTCCCTCTT GTCCTTCTGG ACATGCACAT AAGCAACACA
    31741 TCCCCATACC CGCAAATGCC CAACATCAGG TTTTCGTCTA TGCCACACCT CATATGGCGT
    31801 AGCATGAGCT ACTGAAGACG TAATGCATCG GTTCAAGACA TGAACAAGTG CAGCCAAACA
    31861 CTCAGCCCAA AAGGCCTTTG ACAATCCAGC CTCATCCAGC ATTGCAGTGA TCCGTTCACT
    31921 AAGCAGTCTG TTTGCACGCT CAGCCACTCC ATTCTGCTGT GGTCTGTTTC GCACTGAGAA
    31981 CTGCCTTTCT ATACCATGCT CCTCCAAATA CTTGTCAAAC TCCTTGCTCA TGAATTCACC
    32041 ACCCTGGTCG CATCTGAAGA CTTTGATATG TTTGCCAGTC TGGTTCTCAG CCCATGCTTT
    32101 GAACCGCTTA AATGCAGCAA AGACTTCGCT CTTCAGCTTC AGTGGAACCA CCACCTTCAG
    32161 CTTGGAGTAG TCATCAATGA ATGTGACCCA ATACTTCTGA CCAGAGTGGG AATCAATGCC
    32221 AACATAGTGA ACATCAGAGT GTACCAATGC CAACAGCTCA TCAGCTCTGT TGGATGACGA
    32281 AGGAAATGGA TTTGCATGCA TCTTCCCAGT TAGACAGGGA ATACAAACAG GATCTGGCTT
    32341 TGCAGAAGAG TCCAGTGTCA ATCCAACCAC CATTTCATCC TTAATCATCT GCTTAATTCC
    32401 GTCATGGTGT TGGTGGCCAA GCCGTCTATG CCATAGAGTC AGATCCAAAG GCAGAGTGGA
    32461 TGCAACATGA ACAAATTCTT TTGTGTCTAC TGTACTACCA TCTAAATAGC CTATACCAGC
    32521 ATCATTGATT GTAGCACAGA ACAAAAGAAC ATCATTACGA ACAAACTCCA TTTTCTCCTT
    32581 TGTGATATGA ACATTAAAGC CTTTATTGCG AGTCAAGTAC AAAACAGCAA GCAGATTATT
    32641 GCACAATGCA GGAACATAGA GTACTCTAGT GATCTCCACA TCTCTAACTT GTCTACCATT
    32701 AACTACAGGT CTGAAGAGCA CATTTCCGAC GCCCTCACTA TATACAATGG TGTGATCCGC
    32761 TAGCCTAATT GGCACTCTAT ATGTGGTATA ATTGCGAATC CATTCTTTGT GAGGTGTCAT
    32821 ATGAGAAGTG GCCCCTGTAT CTGTATTCCA ATGGGTATCA TTAGAAAATG CAGCACAAGC
    32881 TTCATTCATA GAACGAGCAC TTGCCTGACC AGCAAACTCC GTCGCAGCAT CTGCCTTTTC
    32941 CACTGCCACT TTGGCATTGC TCCCCCCTGA TCCACTTTCT TTGTTGCTAG CAATGACCTT
    33001 CTTCAATGCT TCACAATCCT TCTTCCAATG ACCCTTGCCC TTGCAGAATG AGCAGGTGTC
    33061 TGCATCAACT GTGGGGTGAC CTCTGCCCTT TCCATTGTAT GCCCCGCCCT TCTTTCCATA
    33121 ACCCTTGTGA CTGGCTCTAT TCGCTTGCTC AGTCTGGCGC TGACGATTAA GCTCTTCGCT
    33181 TCGGAATGCT TGGAGTATAG TATCCTTGTC CAGCTTTTCC ATTAGCAACA AAGAAGCTGA
    33241 CAAGTGCTTG TATTCATCAG GCAAAGCCCG AATCAATGCC ATGCACTGTA GCTCTTCGTC
    33301 TAACTGCTCA ATGGTAAAGC CTGTTGGACG CAGATTTTGG ATATTAGCCA TTGCCTTGCT
    33361 AATCCTGACT CCCAAATCGA TGAGACCTTC GTTGTCCTCC TTGTGGATTG AGAACAGGTC
    33421 GTCATAAGCA TTGAAGCGTG CGCCGGGCTT CTTGGATAGG TGTGCCTTCT CTATGGCAGC
    33481 CCACATTCCC ACTGGATCAT CCTCTAGACC TCGGAAATGA ATCCTTTGGT CCGCCTCAAC
    33541 CAACAGGTAA ATCTCCCCAG CAGCCTTTTC AGCTTTTGCC TCCCATTTGG TCAGCTCAGC
    33601 CTTGTCTGAA GGTTTAGATT CCCTTCCAGA CACTAGTCTC CACAGCCCCA GTCGCATCAG
    33661 ATAGGCCTTG GCTTCACCAC ACCACTCCTG ATAGTTGGAG TTGGTCAGTG GCTTCACCTT
    33721 GACCCCATTA TCTGAGCTTG AACTAGTAGA CATAGTGTTT CAATACAATT TATAGTCTTG
    33781 TGTGACTGAC AATTAACAGC TTAGAGTCCT GTGATGACTA TCAATAACAG CTTAGAGTCC
    33841 TGTAGTGACT ATCAATAACA ATGTTATAGT CTTGTTGTGA CTTTCAATAA GCTCCAATAG
    33901 GCCAAAATGC GAGATCAGTA CTCAATGAGT CACTAGATCA ATCACAATAA ACCCCCAGTA
    33961 TAACAATAGG CAGCAATTCA ATAATGCAGG AACAATCAAT CAGTGTTGTC AAGTTAGAGC
    34021 TCAGGGCCCA TAACCTGTTA AACTTTAGGC TATTATAGTC TGATTAGAAG CTTGTAGAAG
    34081 CGTCCTAATG CACTCTAATT GCCTTGGTAA CAATCACTAA TGATGTTGAT GCAATCAATC
    34141 AATAATATGT AATGATTTGC GCTCTATTGA CTCTTTGTGT CTATTACTCT AGACATGTAA
    34201 GGAAAATGAC CATCCTAGGT TCCCACGGGT ACTGTTCTGC GCGAGGCGTG AAGATTGGTG
    34261 TCCACTAAAT CGCGTCCGAA TTTGATTAGC TCCGGAGCAG CTTGGGAACA TGCCAGACAT
    34321 CATTCTAATG ATGGCTCCAT GTTTCATTTT CGCTCCTTTT GCTTCCCTGC TGAGACCGAG
    34381 GCGTTCCGGT GCCTGTTCCG GCGGTCACAA TAGAGGTCAA CAGACCTACT AATGGGGCGC
    34441 TGAACGTGGG AACGTTGCAT TGACCGTGGG AGTCGTGCGC TTGTAATATA TGTACAGATT
    34501 GCTAAACAGT GCTTGCGCAC TTTTAGCAAT CCTGTCAACA CCAGTCATCC CATGATGACC
    34561 TGGGTCGTTC CCATGGGTGT TGGCAGTGTC TATGGGTGGT CCCCAATGCG TGGGAACCGG
    34621 GCGCTTAGTA TAGCGCAACT TTGTTATACA TTTGTACAAC AAGTGTGCAC ATCACTTCAA
    34681 CAAAGAGGGC CTTCAACACT CAGGTAAGTG ATTCTACTAG CCAGCCACTT GTACTTGTCT
    34741 AATTTGTTGT ACTTAGGCTT GTGAACAACT CAATGCATGG CTGGGTGGGT TCCAGACAGT
    34801 CCTCAACCGG ATGACTGTCA GCAACTTTGA CTTCACCATG CATGTGTTGC TATTCTTGCA
    34861 TACCCAGCGA GTCATTGCTA GGCAGGAGGA GAGGAACATT AAGAAGGCAG CAGGAATAGA
    34921 AGAGGTGGTT GAGAGTGAGG AAAGTGATGA TGAGGATATG ATTGAGTATT AGATAAATGG
    34981 ACTTCACCTG TAGTATAGGT GGCATTCACC TGGTGTCTAC CTGATGACAT GACTCTGACA
    35041 TTGAGCACCA TGTATAAGTG TGCAGTGATA AAATACCAGC AACCACTTTT TTACCACCTG
    35101 GGCACCACTT GATATCCAGA TAAATACCAC ATATATATCA CTTGGAGCCC ATTTGGTTAC
    35161 CTCCTGGCAC CCACCTGATA TCCACATGTA CATCACATGA ATGCCACAAA TATGACACAT
    35221 GAGCAGGAAA AAAGGCTAAC TATCTGTGTG GACTTGTGTA TATTTTTGCC AACACATCAC
    35281 TCTGTTACCA CTTGAGTATC ACATGGTATT CAGATGGTAT TCAAGGGATG ACCACACAAT
    35341 GCCCGCATAT GTGCCACCTG GATATCACCT GGCAACCATC TGAATATCAC ATTTTCATCA
    35401 CTTGAACACC AGGTGGTGAC CATATGAAAA CCACCTGAAC ACCTGATGGA TTTCACTGCT
    35461 TTTACTAGGA CATCTACTGC ATTACCACAT AAGTCCTACA TGATGTTCAG GTGGTACCCA
    35521 GGTGACTACC ACAGAACATC CACGAATGCC ACATGGTAGT CACCTGAGTA TCAGTTTGGA
    35581 CTTGTATATT TTTTGAGAAA TCTGTGAGTC ACATTAATAC CACATATACA CCGCCTGGTC
    35641 ACCACCTGGT ACCAGCTGAG CTTCTATTCT ATGGCTGTAA GGGTATGTGT AGTACTCTAG
    35701 TCACTTTTAT ACCACATGGT CTCCACTTGG ACACCACATG GTCACCATCT GACTATGTCA
    35761 CCTTTCTACC ACCTGAATAC CACCTGAGCA CCACCTGGCT AAGAGCTTAA TGGTGTTGTA
    35821 CTGTCTAGTC TACCCTGCCA CTTTTTCACC ACCTGGATGT CACCTGGTGA CCACATGGAG
    35881 ACCACATTGA CAAGTCTACT TAGTTTCATA TTATATAAAG TGGTCTTGAA GTGGTCGCCA
    35941 GGTGGTAAAA TAGTGGAATA AAGTGAACAG AAGTGGAATT GAGTGGCAAA AGTGGTATCC
    36001 ACATGGTATC CATGTGGCAA AAAAGTGACA ATCACTTGAC CACATGGTGC CACGTGGGCG
    36061 TCACGTGGAC ATGTGGTGGA CCGCCAGATA TACGACAATG GACACCATTA TTAGTGATTT
    36121 CCACGGCGAA TTATATGGAG ATGTGGAACA ATAGAATCCA TTGTTACAGG TCTCTATGAC
    36181 GAATTTCCAT GACGAACAAA CGTCAATGGA AAGATAGAAC AATAACCCGA CAATGGATAA
    36241 TATCCTAGGG GCTTCGCTCC TAGGGGTTCA GGGGTACATC CTAGTTCCTA ATGTCTTTAT
    36301 ACCGAACCTA TGTTCTGGTA TGACATTAAT CGCGGGGAAC TTAGAATTTG ACTGTCCTCA
    36361 GTCATTCCAG TATGAAGTGA TGATAGATTA TTCGATTTTT GTATAAAAAA ACAAAAGCAA
    36421 ACGAAAGACG AGAAGTAATA ATTGCGAAGA TGAAGGTAGC TATAAAAAAA ATGTGTCATT
    36481 GAAAGGACGT TGGATTGTAA GGAAAAGAAA AATAGAAAAA TGAAGTGACG GGTATTTAAT
    36541 CGAAAATATG GACTTTATAA CGCGTGGAGG AAGGGGCGAC GATAATTTCC GGCTGATCAA
    36601 GAAGCGCACT ATCCTCATCC AGGAGGCGGC GATCTTCTGA TAACAAAGCG ACATGGTCCT
    36661 TGTGAAACCA GAACGAAACA AATACCTTGT GTTCCACTTG AAGCCCTTCA TCATACAGCC
    36721 TACGGTTGAA CCGAATGATG ACCCTAATAA AGTGACCATC AGACGTCTGG GAGTGAAATC
    36781 CCACCACAGC ACCGAAGCCA TAATGGCGTG GCTCGAAGAC AATGCTATCC AAGGATAGCA
    36841 AGGAGTTAGT GGGAGAGGCG AGGAGTTGTC CCTCAAAGGG ATCAAGAATA TCCTCGACGT
    36901 CGATTACTGT AATAGCAGAG CGGGGGTGGA ATATGCGGAT TTCCGTGCAG AAGGCGAGGG
    36961 TCTTGCATTC CAGACGGCAT CCCCTACCAA GGGCTTCCTT CAAGGCGGGT GAAGGTACAC
    37021 CATCCAGGAA AATAATTCCT GGGTGACCAG CGATGAGGAA TGGTGTGAGG GTGGTGATGA
    37081 CGATTTTGTT GGTATGCTGG AAGATGTCTG TTAAGACATC GCCTATAAGG CTTGGTATTG
    37141 CGCCTGGTAC TTCAACCGTT GGTGTCGAAT CTAAGTGTCG GAATGTGGGA AGGAAAAAGG
    37201 ATATGGGGGG TATGATGATA TCCGGCTGCT GCACCAGAGC CTTCTCGAGT TCGCGTCCCC
    37261 ATGACGTGGT AGGCACATTG GCTGGGGCTG AGGCGTTTGA GGATGAAGAC ATGGCGTTGG
    37321 CGATAGGTGA CAAGTGACGG CTGTGGTGTC GGTTGGTGAG CAATGATGGT AGTGACAATT
    37381 GTCGAGCGTA ATGTTGCTAG CAGAGTGTTC TGTCTAAGGA GACTGCCTAT GTGTCGACGC
    37441 CTTCAACATG TTGCAGGGTC ATTCGTGTTG AAGTGATGTG CACACTTGTT GTACAAATGT
    37501 ATAACAAAGT TGCGCTATAC TAAGCGCCCG GTTCCCACGC ATTGGGGACC ACCCATAGAC
    37561 ACTGCCAACA CCCATTGGGA CAACCCAGGT CATCATGGGA TGACTGGTGT TGACAGTATT
    37621 GCTAAAAAAG TGCGCAAGCA CTGTTTAGCA ATCTGTACAT ACTTTATAAG CGCACGACTC
    37681 CCACGGTCAA TGCAACGTTC CCACGTTCAG CGCCCCATTA GTAGGTCTGT TGACCTCTAT
    37741 TGTGACCGCC GGAACAGGCA CCGGAACGCC TCGGTCTCCG CAGGGAAGCA AAAGCAGCAA
    37801 AAATGAAACA TGGAGCCATC ATTAGAATGA TGTCTGGCAT GTTCCCAAGC TGCTCCGGAG
    37861 CTAATCAAAT TCGGACGCGA TTTAGTGGAC ACCTATATTC ACGCCTCGCG CAGAACAGTA
    37921 CCCGTGGGAA CCTGGGATGG TCATTTTCCA TACATGTCTA GAGTAATAGA CACAAAGAGT
    37981 CAATAGAGCG CAAATCATTA CATATTATTG ATTGATTGCA TCAACATCAT TAGTGATTGT
    38041 TACCAAGGCA ATTAGAGTGT ATTAGGACGC TTCTACAAGC TTCTAATCAG ACTATAATAG
    38101 CCTATAGTTT AACAGGTTAT GGGCCCTGAG CTCTAACTTG ACAACACTGA TTGATTGTTC
    38161 CTGCATTATT GAATTGCTGC CTATTGTTAT ACTGGGGGTT TATTGTGATT GATCTAGTGA
    38221 CTCATTGAGT ACTGATCTCG CATTTTGGCC TATTGGAGCT ATTGAAAGTC ACAACAAGAC
    38281 TATAACATTG TTATTGATAG TCACTACAGG ACTCTAAGCT GTCATTCATA GTCATCACAG
    38341 GACTCTAAGC TGTTAATTGT CAGTCAAACA AGACTATAAA CTGTATTGAA ACACTATGTC
    38401 TACTAGTTCT AGCTCAGATA ATGGGGTCAA GGTGAAGCCA CTGACCAACT CCAACTATCA
    38461 GGAGTGGTGT GGTGAAGCCA AGGCCTATCT GATGCGACTG GGGCTGTGGA GGCTAGTGTC
    38521 TGGGAGGGAA TCTAAACCTT CAGACAAGGC TGAGCTGACC AAATGGGAGG CAAAAGCTGA
    38581 AAAGGCTGCT GGGGAGATTT ACCTGTTGGT GGAAGCGGAC CAAAGAATTC ATTTCCGAGG
    38641 TCTAGAGGAT GATCCAGTGG GAATGTGGGC TGCCATAGAG AAGGCACACC TATCCAAGAA
    38701 GCCCGGCGCA CGCTTCAATG CTTATGATGA CCTGTTCTCA ATTCACAAGG AGGACAACGA
    38761 AGGTCTCATT GATTTGGTGT TAAACTATAG GCTATTATAG TCTGATTAGA AGCTTGTAGA
    38821 AGCGTCCTAA TACACTCTAA TTGCCTTGGT AACAATCACT AATGATGTTG ATGCAATCAA
    38881 TCAATAATAT GTAATGATTT GCGCTCTATT GACTCTTTGT GTCTATTACT CTAGACATGT
    38941 ATGGAAAATG ACCATCCTAG GTTCCCACGG GTACTGTTCT GCGCGAGGCG TGAATATTGG
    39001 TGTCCACTAA ATCGCGTCCG AATTTGATTA GCTCCGGAGC AGCTTGGGAA CATGCCAGAC
    39061 ATCATTCTAA TGATGGCTCC ATGTTTCATT TTCGCTCCTT TTGCTTCCCT GCGGAGACCG
    39121 AGGCGTTCCG GTGCCTGTTC CGGCCGTCAC AATAGAGGTC AACAGACCTA CTAATGGGGC
    39181 GCTGAACGTG GGAACGTTGC ATTGGCCGTG GGAGTCGTGC GCTTATAAAG TATGTACAGA
    39241 TTGCTAAACA GTGCTTGCGC ACTTTTAGCA ATTCTGTCAA CACCAGTCAT CCCATGATGA
    39301 CCTGGGTCAT CCCAATGGGT GTTGGCAGTG TCTATGGGTG GTCCCCAATG CGTGGGAACC
    39361 GGGCGCTGTT GGAATGATGT AATCCGGCAC ATGATCACCA TTTGAATGGA CTGGAAAGGG
    39421 GCATTGCCCG GCCAGTAATG AATAAATGGT TGGGTGGTCA TGTGATGGGG AATACATAAT
    39481 TGTTGGTTGT GCAGTCATTG AACAAGGCCA GATAGCTCAG ATGGTTAGAG CGTCTGGAAA
    39541 GCATCCAGGA GGTCCTTGGT TCAAACCCTA GTCTGGCCAT CTTTTCTTGC CCCTGATTTT
    39601 AACAGGCGCT TGGTATAGCG CAACTTTGTT ATACATTTGT ACAACAAGTG TGCACATCAC
    39661 TTCAACATTT GGGAGTCAGG ATTAGCAAAG CCATGGCTAA TATCCAAACT CTGCGTCCTA
    39721 CAGGCTTTAC CATTGAGCAG TTAGACGAAG AGCTGCAGTG CATGGCATTG ATTCGGGCTT
    39781 TGCCTGATGA ATACAAGCAT CTGTCAGCTT CTTTGTTGCT AATGGAAAAG CTGGACAAAG
    39841 ACACAATACT CCAAGCATTC CGAAGCGAAG AGCTGAATCG TCAGCGCCAG ACTGAGCAAG
    39901 CGAATCGAGC CAGTCACAAG GGTTATGGAA AGAAGGGTGG GGCTTACAAT GGGAAAGGCA
    39961 GGGGTCACCC CACAGTTGAT GCAGACACCT GCTCATTCTG CAAGGGCAAG GGTCATTGGA
    40021 AGAGGGATTG CGAAGCATTG AAGAAGGTCA TTGCTAGCAA CAAAGAAAGT GGATCTGGGG
    40081 GGAGCAGTGC CAAAGTGGCA GTGGAAAAGG CAGATGCTGT GACGGAGTTT GCTGGTCAGG
    40141 CAAGTGCTCG TTCTATGAAT GAAGCTTGTG CTGCATTTTC TAATGATACC CATTGGAATA
    40201 CAGATACAGG GGCCACTTCT CATATGACAC CTCACAAAGA ATGGATTCGC AATTATACCA
    40261 CATATAGAGT GCCAATCAGG CTAGCGGATC ACACCATTGT ATATAGTGAG GGTGTCGGAA
    40321 ATGTGCTCTT CAGACCTGTA GTTAATGGTA GACAAGTTAG AGATGTGGAG ATCACTAGAG
    40381 TACTCTATGT TCCTGCATTG TGCAATAATC TGCTTGCTGT TTTGTATTTG ACTCGCAATA
    40441 AAGGCTTTAA TGTTCATATC ACAAAGGAGA AAATGGAGTT TGTTCGTAAT GATGTTCTTT
    40501 TGTTCTGTGC TACAATCAAT GATGCTGGTA TAGGCTATTT AGATGGTAGT ACTATAGACA
    40561 CAAATGAATT TGTTCATGTT GCGTCCACTC TGCCTTTGGA TCTGACTCTA TGGCATAGAC
    40621 GGCTTGGCCA CCAACACCAT GACGGAATTA AGCAGATGAT TAAGGATGAA ATGGTGGTTG
    40681 GATTGACACT GGACTCTTCT GCAAAGCCAG ATCCTGTTTG TATTCCCTGC ATGACTGGGA
    40741 AGATGCATGC AAATCCATTT CCTTCGTCAG CCAACAGAGC TGATGAGCTG TTGGCATTGG
    40801 TACACTCTGA TGTTCACTAT GTTGGCATTG ATTCACACTC TGGTCAGAAA TATTGGGTCA
    40861 CATTCATTGA TGACTACTCC AAGCTGAAGG TGGTGGTTCC CCTGAAGCTG AAGAGCGAAG
    40921 TCTTTGCTGC GTTTAAGCGG TTCAAAGCAT GGGCTGAGAA CCAGACTGGC AAACATATCA
    40981 AAGTCTTCAG ATGCGACCAG GGTGGTGAAT TCATGAGCAA AGAGTTTGAC AAGTATTTGG
    41041 AGGAGCATGG AATAGAAAGG CAGTTCTCAG TGCGAAACAG ACCACAGCAG AATGGAGTGG
    41101 CTGAGCGTGC AAACAGACTG CTTAGTGAAC GGATCACTGC AATGCTAGAT GAGGCTGGAC
    41161 TGTCAAAGGC CTTTTGGGCT GAGTGTTTGG CTGCACTTGT TCATGTCTTG AACCGATGCA
    41221 TTACATCTTC AGTAGCTCAT GCTACGCCAT ATGAGGTGTG GCATAGACGA AAACCTGATG
    41281 TTGGGCATTT GCGGGTATGG GGATGTGTTG CTTATGTGCA TGTCCAGAAG GACAAGAGGG
    41341 AGCATTTGGG TTCGCATATG GAGAAGTGCA TCTTCATTGG GTATCCTGAT GGGTACAAGG
    41401 GTTGGAAGTT TTACAATCCA AAGACGAAGA AGGTCATCAT CTGTGAACGC GCAGACTTTG
    41461 ATGAGCGCTA CACCTACAGT GGCCAACTTC TGAAGGGCAT TGATGAGCAC GACCTCTCAG
    41521 AATCAGCTCC TCCAAAAACC AGTCAGCAGA GCGCACCAGA GGCACCATCC AAGGATAACA
    41581 ATGATGCTCA GCAAAGGGTT ATAGACTTGC CTGCAGTTGA TAATGACGAT GAGGACAATA
    41641 GCAGTGAGGA TGACACTGTT GATGATGATA ATGTGAAAGA AGAAGAACAG GTGGAGGGTG
    41701 AAGCGCAACA GGATGATAAT GAGACACCAG AGCCAGAGGA GACTCCCCCA CCTCGTCCTC
    41761 GTCGCAGAAG AGCTGCACCT CGTGTGGATG ATAGTGATGA TGAAGCTGAA GTCGATGATA
    41821 GACCAGTGGC TGTAAGAAGA CCAAAACGCG ACATCAGACC TCCAGGGGAA TGGTGGAAGG
    41881 TTCCTGCTGC ACCTCCAAAG GCCAGGGAGG CAACTCCGGA CGTCTGGGAA ATGCGAGATC
    41941 CAACTCCTGC TTTAGATGAT GATGATTCTC AGTCTGAAGA AGAAGCTTTG GAGGCTGGTC
    42001 CTGTTGGCAA GCTAGTCGAG CCAGAGACTT ACGCTCAGGC AATGAGGTCA CCTCACGCTG
    42061 CACAATGGCA TGAGGCTGCA CTAGCTGAAT ACAACATGCT GCTTGCTAAT GGGACTTGGA
    42121 CACTGGAACC TCTGCCAGAA GGAAAAGTGG CAATTGGAGT CAGATGGGTC TTTCGGGTCA
    42181 AGTATCATGC AGACGGAAGC ATTGAACGGT TCAAGGGTCG GATTGTTGCT AAAGGATTTA
    42241 GTCAACGGCC TGGATTTGAC TATAATGAGA CCTTTGCTTC GCCATCTAGA CACGCTACCA
    42301 TCAGGACTGT GCTCGCTCTA GCTGCTAGAG ATGATCTGCA CTTGCGCTCA GTTGACATTT
    42361 CACAGGCATT CATAAACAGT GATATTGATG CTGAGGTGTA TATGGAGCAG CCTGAGGGAT
    42421 TTAAGCAAGG TGTAACCAAG GGTCAAGGAA GGATAGTCTG CAAATTGAAC AAGTCTCTGT
    42481 ATGGATTGAA GCAGTCACCT CGGTTGTGGA GTGAGAAGCT GGGAGAAGCA CTACATTCAA
    42541 TGGGCTTCAA GAAGATTTAC TCTGACCCCT CGCTCTACAT CTATGATGAT GGCACTGTCA
    42601 GAATCATAGT CCCAGTGTGG GTGGATGATA TCACTCTTGC TTCGAAATCA AAGGAGGCTC
    42661 TGGACAAGTT TGTGATTGAG CTGGAAAAGC ATTTCAAGTT GCGGGACTTG GGGGAGACTT
    42721 CGTATCTGCT GGGCATGGAA ATAACACGAG ACTGGGATAA CCACAAACTC TACATCTCAC
    42781 AGCGTCAGTA CATTGTCAAC AAGCTTGCAC AGTTTAATAT GTCTGATTGC AAACCAGTGG
    42841 GGACTCCCAT GGCTCCGGGT ATGAAGTTGA CCACAGATGA CTGTCCCAAA ACATATGAAG
    42901 AGGCACAAGA GATGGTGGAT ATCCCCTACA TGAGTGCTGT CGGCTCCTTA TTGTACTTGG
    42961 CTACAATGTC CCGGCCTGAT ATAGCCTTTG CTGCGAGTGC ACTGGCTAGG TTCAACTCGA
    43021 ACCCAGGCAT GATCCACTGG AAGGCTGTAA AGCACCTGCT ACGCTATGTG AAGGGCACGA
    43081 TGGATATGAA GTTGGTATAT GGACCTGATC CCGCCATAGG AGATGAAATC TTCGTCACAT
    43141 ACAGTGATGC AGACTACAGC GGTGATAAAG GGACAGGGCG GTCTACAAGT GGTTACTTGG
    43201 TTAAGATTGG GCTGGGAGCG GTCTGCTGGA GCAGTAAAGC GCAACAGATG GTTGTTCTAT
    43261 CAACCACTGA AGCCGAGTAT GTTGCTGGGG TTGCTGCTGG TAAAGAAATA TGCTGGATGA
    43321 AGAACCTCCT CTCGGAAATT GGTTACAAGC CAACTGCACC ATCCACGCTC TACATGGACA
    43381 ACCAGTCAGC GATTAGAGTG GCAAAGAACC CCGAACACCA TGGCAGAATG AAGCAACTGG
    43441 ACTTGAGCTT CTTTTGGTTA CGCGATCAAG TTGATTGCAA GCGCATCCAG CCAGTCTATC
    43501 TCCAAACAGA GGAAATGCCG GCAGACCTGC TCACCAAAGC ACTGGCCAAA CCACAAGTGG
    43561 AAAAGTTGAG GGAGATGATG GGATTGGTGG GATAGGAGGA CGTATTGGGC CAGGGGGTTG
    43621 TTTGTGGGTG CCCCAATACG TGGGTCCACC AAGTGTTGCA TCAGGGGGTT GTGTTGAAGT
    43681 GATGTGCACA CTTGTTGTAC AAATGTATAA CAAAGTTGCG CTATGTTAAA ATCAGGGGCA
    43741 AGAAAAGATG GCCAGACTAG GGTTTGAACC AAGGACCTCC TGGATGCTTT CCAGACGCTC
    43801 TAACCATCTG AGCTATCTGG CCTTGTTCAA TGACTGCACA ACCAACAATT ATGTATTCCC
    43861 CATCACATGA CCACCCACCC ATTGTATATC TGGCGGTCCA CCACATGTCC ACGTGACGCC
    43921 CACGTGGCAC CATGTGGTCA AGTGATTGTC ACTTTTTTGC CACATGGATA CCATGTGGAT
    43981 ACCACTTTTG CCACTCAATT CCACTTCTGT TCACTTTATT CCACTATTTT ACCACCTGGC
    44041 GACCACTTCA AGACCACTTT ATATAATATG AAACTAAGTA GACTTGTCAA TGTGGTCTCC
    44101 ATGTGGTCAC CAGGTGACAT CCAGGTGGTG AAAAAGTGGC AGGGTAGACT AGACAGTACA
    44161 ACACCATTAA GCTCTTAGCC AGGTGGTGCT CAGGTGGTAT TCAGGTGGTA GAAAGGTGAC
    44221 ATAGTCAGAT GGTGACCATG TGGTGTCCAA GTGGAGACCA TGTGGTATAA AAGTGACTAG
    44281 AGTACTACAC ATACCCTTAC AGCCATAGAA TAGAAGCTCA GCTGGTACCA GGTGGTGACC
    44341 AGGCGGTGTA TATGTGGTAT TAATGTGACT CACAGATTTC TCAAAAAATA TACAAGTCCA
    44401 AACTGATACT CAGGTGACTA CCATGTGGCA TTCGTGGATG TTCTGTGGTA GTCACCTGGG
    44461 TACCACCTGA ACATCATGTA GGACTTATGT GGTAATGCAG TAGATGTCCT AGTAAAAGCA
    44521 GTGAAATCCA TCAGGTGTTC AGGTGGTTTT CATATGGTCA CCACCTGGTG TTCAAGTGAT
    44581 GAAAATGTGA TATTCAGATG GTTGCCAGGT GATATCCAGG TGGCACATAT GCGGGCATTG
    44641 TGTGGTCATC CCTTGAATAC CATCTGAATA CCATGTGATA CTCAAGTGGT AACAGAGTGA
    44701 TGTGTTGGCA AAAATATACA CAAGTCCACA CAGATAGTTA GCCTTTTTTC CTGCTCATGT
    44761 GTCATATTTG TGGCATTCAT GTGATGTACA TGTGGATATC AGGTGGGTGC CAGGAGGTAA
    44821 CCAAATGGGC TCCAAGTGAT ATATATGTGG TATTTATCTG GATATCAAGT GGTGCCCAGG
    44881 TGGTAAAAAA GTGGTTGCTG GTATTTTATC ACTGCACACT TATACATGGT GCTCAATGTC
    44941 AGAGTCATGT CATCAGGTAG ACACCAGGTG AATGCCACCT ATACTACAGG TGAAGTCCAT
    45001 TTATCTAATA CTCAATCATA TCCTCATCAT CACTTTCCTC ACTCTCAACC ACCTCTTCTA
    45061 TTCCTGCTGC CTTCTTAATG TTCCTCTCCT CCTGCCTAGC AATGACTCGC TGGGTATGCA
    45121 AGAATAGCAA CACATGCATG GTGAAGTCAA AGTTGCTGAC AGTCATCCGG TTGAGGACTG
    45181 TCTGGAACCC ACCCAGCCAT GCATTGAGTT GTTCACAAGC CTAAGTACAA CAAATTAGAC
    45241 AAGTACAAGT GGCTGGCTAG TAGAATCACT TACCTGAGTG TTGAAGGCCC TCTTGTAGTA
    45301 TGGGTTGCCT TGTTTGTCTT CATCAACCAC TACCAAGTTG GGGGCATCTC CATTGAGAGG
    45361 TGCAGGATTG CACCAAGTTC GACAGAGGTG GTCAGTGACC CGGTGATTGA TGTAGTGGTA
    45421 AGAGTCGACA ATGATTCGAG TGGTGGGTTC CCAAGCAGGC CAGTGCCCTT GCCTGACAAT
    45481 GTGCTTGAGC AAGGCACACC CCTTGTCAAT GGCAATGTAG CTGGGGCGTG AGGCAGGATC
    45541 AGGATAGACA TCTTCAAGTA ACTGAAGAAT CTTGGCCACC CCTTCCGACT TGGCAAACTT
    45601 GCGCCAGGCA ATCACCACAC CACATGGAGC ACAGATGGTC TCCACACAGT AGAACCTAGG
    45661 AGCAGAGAAG TAGTTGTTAT ACTTGCTGCC ACTGACCTGT TCAACCTCCT GCTCTGCAAG
    45721 GTCATCATGT TCTGGCGCCT CTGCTCTTCC ACCAACAGGC AACCACTCCT GCCTCTCCTC
    45781 CTGAGCCCTC CTCAACATCC TCTGAACTCC CAAGAGTGAG GAGTTGGCAT AGCGTCCACG
    45841 GAAGGTCCTC CACTGCTCCT GATGATCTTC ACATGCCTGA GTGAGACCAA CCTTATTCTT
    45901 GTTGCAGTTC TTCATCCGGC AACAACCCTC CATCTCCTCC TCATGCTCTT TGCAAAACAC
    45961 CCCAGTCTGA GCATTAAGCA GCCCAGCCTC ACACCCAGCA ATGGCACAGT GACGTGGCCC
    46021 CATGACAATG CCATCAATGA CAATCATGCG GACATCTGCA TTTGTGTGAA GTGCAACACC
    46081 TCCAGCAGGT TCAGGTGCAT CATTGGCTGG GACATTGTCA ACATCCATGG CCTCAGCATC
    46141 TGCAACAGCT GCTGCCACAG CAGGTCCTGC ATACTCAGGC ACATCACGAT TTTCATCATG
    46201 ACCAGCAAGA GCAGCAGGAT TGTCATCCTG GTTGGGAATG ACGTCAGCCA CATCTTTGAA
    46261 TGCATGACAG CACTCATCGC ATGAATGCCC AACTGCGCTG CGGATGATTC CCCCATCTCC
    46321 AAGGTACAAG TAGGCAGCGG CCACAAGCTC ACTGATCTTC AGATTGTCCA TGAAGATCAT
    46381 GGTCGAGTTG CTGAAACCTG CAAGTAGGCG GATGGACTCC AAGACAAAGG CTTTCCAGAC
    46441 TTGTCTGTGA GTGAGGGTGA ATGAAGCTCC ACTGGGCTGG ACAAATGAAT AGTTCCAGAA
    46501 CTCCGTTATT GCTGCTGTCG AAGCATGGAA GCTGTAGTTG GCATTCATGA CAGCCTTGGA
    46561 GACAATGCGA TCCACCCAGA CCTGCTTGCC AACTTTGAGG TACTTGGCAT TGGGAAGATA
    46621 GAGTGCGAGT TGTCGATTGT CGTCAATGAA GCTCTCATGG TCTGCCCAGA ACATGGTGGA
    46681 GCACTTGGGA CATCTACCAG CCAATACCGG AACCTTCTCA AAGCACTCAC TTCCACGAAG
    46741 CAAGGTGACT TTGGAGATAT CACGTTCACG GAGGTATTGA GTGAGACCAT GGCCATGACA
    46801 GCCAGCAGTA GAGCAGCCCA TGACAGGAGG GGTGATGATG ATGATAGGCT GAATGGAGGA
    46861 AGTGGAAATG GGAAGGAGTT TGCGACGTAG CTGGCGTTTA TCGTTATGCG TGTAGAGATC
    46921 CAGAGAGTGG CAGAGAGAGT CAATTTTTTT ACCAAGTATG GTGGTCTGGC TCTTTGCAGA
    46981 ACACGATTTG TGGTTGTCGC TGGCCAGAAA GAGAGTATCG AAGACAGTCT CAGCATTTAC
    47041 AGAAGCGTCA GAGGAGCCAG AGCTAGAAGA GCCAGAGGAG TCCATGTCTT CATCAGATCC
    47101 AGAGTTGGAA TTATTGTCAG AGGCATCCAT ATTGTCCTCA GAGGACCCAG AGTCTGAATC
    47161 GACATTGCCA GCACCAGCAT CATCATCATC AGAGTCGCCA GGGACGTCAG AGACATCAAC
    47221 CTGAAGCTTG TCTTTAATGG CACGAACAAA GGCTGCCATC CAGCTAGTGA CGACCTGGTT
    47281 GTTACTACTC ACAGCCCTCT GCTGGCCATG CAAGTTGAGA ATGTCGGTGT TGGTGGTGAT
    47341 GCTGAAGAGG AGCATCAGGA CTGTGGCCAG ACTGATGTTC TCACCAAAGG TCAGCTTGAT
    47401 GACTTTGGCA AAGTCAGCAA ACTGGATGTC GGGAAACGGG TCCTCCAGAG GAGCTGCAGC
    47461 GGCACACGGA AGGAGTCCTA GCAAGAAAAG GACGGATAGC ACCGTCCAAA GACCCTGTAA
    47521 ACAGAAACTG GGCAAGTCAG TATTTGTTGA AATGCATTGA AGTTCAAACG AAAAAGAACA
    47581 AGTGAAATGA CTGTTGCATT TACACTAATA CAAAGAGTAA GCTACCTACT TTGTAGCCTT
    47641 CTTAGCTGCA GACTTCTTCT TTGCCTCTTT GGCCTTCTTG GCCTTCTCTG CGACAACTTT
    47701 TGCCTCCTCT GCTGCAAGCT CTGCCTCCAA CTCATCCAGA ACCTTCCCCA GAGTCATCCT
    47761 GCCAACTTCA CGACCTCCCC AGACCTTCGT ATGAGCCTCA GACGTAAAGT CGTAGTCGGG
    47821 GTTCTGCAAC ATGTCCATGA GCATGGGGAA CTTGAGACAG CGTTTGAAGA GGGCTCCATA
    47881 GGTGCCGAAG TTTGTCCTCT TGATGAAAAT GGAGCGAAGG ACAGCCTCCT CAACAGGAGC
    47941 TCCATCCCAT GGAGTGGTGA GCCTGTTCCA CTTGGCCATG GCGCCTACAG CAAGCTGATA
    48001 GCGGGCATAC ATGTTGACCA GACCACCATT ACCCTTGCCA CTGTTGGTCA TATGGAGTGG
    48061 CACCTCCATA CGAGTAGTAA TTCGTAGAAG AAGAGGGTCG TTGGGGAAGG CGGTGATGAG
    48121 GCTGTTGACG GGAGTGGTGG AGGTGCCAGC GACGGAGATG GAAGCGGAGG GGGCGATGGA
    48181 GGAGACTGCT GAGGAAGCAG AAGTGGAGTT GATGGAGGGG GAGGGAGGCA GAAGGTAGGA
    48241 GAGGTTGACC TCAGATGGTT GCTGAAATGG TGTCAGAATT TTTTCAAGTC AAATCGGAAT
    48301 TTACATACAA TTCCAATTCT GAGTATATTC TCATCATCCC AAATGGCAGC CTCATTGTCG
    48361 TCAACAGCAA TGGCGTAGGG GCCCTTGACT TCCCACATGA GGGTCTTAGC ATCCCAGAGA
    48421 AGGATGTCAG AGCCTGTTGG CAAGCAATAA GTCAAAAACG CGAAGTAGAA AGAAGAAACT
    48481 TACTAATAAG GGCCACCATC TTCTTGGCAG CAGCGGTGAG GACAGGCCCC AGAGTGTTCT
    48541 TGATGGGGAC TTTCACCGCA AGAGGTGTGG GACCCTCCAG AGGCGATGCC CCATTCTTGA
    48601 AGACGTGAAC CATGCCCATG ACAGGCGGGG CATCAGACTC CATGTTGGTG TCTGAATATC
    48661 AAGTCAGAAT TGAACTTGAT AGCAAAAGAG AGAACTCACC AAAGTCAGCC ATGTTGAGGG
    48721 CAACACCCAT GGCCTTGCCT CTAGCGACAC CACCCATGGT GCGGGATGCA CCTTGCAAAT
    48781 CCTCAAGGTC GTCAGACGTG GGAGAGGGAG AAGCTCGACG AGAAGAAGCA CTGGCATGGG
    48841 TGATGCCCTT GCGCAAACCC TTACCCATCT GACGAGTGGT GGTGGGCGAA GTGCTGGCCC
    48901 TGCGCTTGGA AGCAGTGGTG GGTTTGGCGG GGGTGGCAGG GCGCTTGGGA GTGGTGGGGT
    48961 CAACCTCCAT GGTGTCGTCG TCGTTGTCTG ACAAGTCAGC ATGCATGGGC ACCTCAGTGG
    49021 AATCGTCCTC ATCGTCGTCC TCATCGTCAG TCTTCTTCGG CTCACCATCT TCATCGCCAT
    49081 TGCTACCAGC ATCAGCATCT TTCTCCTTGT TGCCCTCT
//
